# Supplementary material for: Single-Cell Profiling Reveals the Impact of Genetic Alterations on the Differentiation of Inflammation-Induced Murine Colon Tumors
Source: Cancers (Basel). 2024 May 28;16(11):2040. doi: 10.3390/cancers16112040 (PMC11171101; doi:10.3390/cancers16112040)
Supplement: Supplementary file 1 [file cancers-16-02040-s001.zip]

Archive with 3 entries (3 files):
- Ghobashi et al Supplemental Material-MDPI.pdf
- Ghobashi et al Supplemental_Table_S1.xlsx
- Ghobashi et al Supplemental_Table_S2.xlsx
