# Supplementary material for: Single-Cell Profiling Reveals the Impact of Genetic Alterations on the Differentiation of Inflammation-Induced Murine Colon Tumors
Source: Cancers (Basel). 2024 May 28;16(11):2040. doi: 10.3390/cancers16112040 (PMC11171101; doi:10.3390/cancers16112040)
Supplement: Supplementary file 1 [file cancers-16-02040-s001.zip › Ghobashi et al Supplemental_Table_S1.xlsx]

## Sheet: Sheet1
		Cluster 0	Stem cells
		Cluster 1	Enterocyte cells (EC)
		Cluster 2	Transit-amplifying cells (TA)
		Cluster 3	Ribosomal RNA contaminant
		Cluster 4	Enterocytes/brush-border cells
		Cluster 5	Goblet cells (GC
		Cluster 6	Ribosomal RNA contaminant
		Cluster 7	Paneth cells (PC)
		Cluster 8	Secretory-like cells
		Cluster 9	Immune genes

## Sheet: Cluster 0
p_val	avg_log2FC	pct.1	pct.2	p_val_adj	cluster	gene
0	3.09259	0.342	0.127	0	cluster_0	Mt4
0	2.86377	0.674	0.347	0	cluster_0	Mgp
0	2.73914	0.39	0.144	0	cluster_0	Mt3
0	2.60222	0.83	0.579	0	cluster_0	Ifitm3
0	2.28961	0.385	0.129	0	cluster_0	Spock2
0	2.26642	0.57	0.252	0	cluster_0	Hspb1
1.13877e-207	2.26618	0.347	0.188	2.20625e-203	cluster_0	Vim
0	2.06266	0.814	0.667	0	cluster_0	Wfdc18
0	2.01641	0.443	0.234	0	cluster_0	Ifitm1
0	1.98784	0.34	0.115	0	cluster_0	Lcn2
0	1.95281	0.748	0.424	0	cluster_0	Krt23
0	1.86094	0.504	0.161	0	cluster_0	Nkd1
0	1.83626	0.934	0.636	0	cluster_0	Sox4
0	1.83353	0.473	0.149	0	cluster_0	Wif1
0	1.82378	0.767	0.377	0	cluster_0	Aspscr1
0	1.77827	0.926	0.746	0	cluster_0	Ifitm2
0	1.67324	0.567	0.363	0	cluster_0	Clu
0	1.5805	0.653	0.271	0	cluster_0	Tacstd2
0	1.54595	0.418	0.13	0	cluster_0	Prox1
0	1.50016	0.977	0.734	0	cluster_0	Fxyd3
1.35786e-197	1.48954	0.637	0.538	2.63072e-193	cluster_0	Id3
0	1.44415	0.761	0.396	0	cluster_0	Slc25a4
0	1.43972	0.853	0.604	0	cluster_0	Lamp2
0	1.43221	0.977	0.833	0	cluster_0	Ly6e
0	1.41559	0.679	0.387	0	cluster_0	Tnfrsf11b
0	1.40832	0.66	0.364	0	cluster_0	Tcf4
0	1.40076	0.515	0.291	0	cluster_0	Basp1
0	1.32466	0.714	0.271	0	cluster_0	Ecscr
0	1.30492	1	0.986	0	cluster_0	Hsp90ab1
3.4746e-291	1.30222	0.43	0.222	6.73169e-287	cluster_0	Fst
0	1.29596	0.599	0.215	0	cluster_0	Axin2
4.80854e-283	1.2716	0.288	0.108	9.31606e-279	cluster_0	Tm4sf1
0	1.25395	0.995	0.939	0	cluster_0	Prdx2
0	1.24343	0.986	0.861	0	cluster_0	Krt7
2.07177e-138	1.20406	0.291	0.158	4.01384e-134	cluster_0	Cxcl5
0	1.20082	0.655	0.366	0	cluster_0	Hes6
1.89493e-299	1.1758	0.591	0.372	3.67123e-295	cluster_0	Mt2
0	1.16628	0.398	0.123	0	cluster_0	Bex1
0	1.16237	0.413	0.13	0	cluster_0	Dkk2
0	1.16174	0.538	0.183	0	cluster_0	Sox21
0	1.15448	0.979	0.736	0	cluster_0	Hmgn1
0	1.14418	0.883	0.767	0	cluster_0	Ccnd2
0	1.13546	0.961	0.764	0	cluster_0	Cd81
0	1.1331	0.96	0.893	0	cluster_0	Cyba
0	1.1273	0.985	0.808	0	cluster_0	Ppp1r14b
0	1.11814	0.743	0.376	0	cluster_0	Hopx
0	1.11195	0.574	0.172	0	cluster_0	Pdlim4
0	1.1033	0.345	0.124	0	cluster_0	Plat
1.05068e-254	1.10329	0.323	0.137	2.03559e-250	cluster_0	Krt36
0	1.10135	0.456	0.119	0	cluster_0	Notum
2.08698e-299	1.09387	0.614	0.388	4.04332e-295	cluster_0	Fn1
0	1.07723	0.666	0.266	0	cluster_0	Cnn3
0	1.07066	0.501	0.164	0	cluster_0	Tuba1a
0	1.06719	0.764	0.558	0	cluster_0	Zfp36l1
0	1.06448	0.876	0.669	0	cluster_0	Zfas1
0	1.05851	0.976	0.799	0	cluster_0	Ywhaq
0	1.05099	0.838	0.693	0	cluster_0	Aplp2
0	1.04668	0.378	0.074	0	cluster_0	Ddah2
0	1.04325	0.731	0.438	0	cluster_0	Tmem176b
0	1.03076	0.997	0.937	0	cluster_0	Ndufa4
0	1.029	0.992	0.944	0	cluster_0	Dad1
0	1.02446	1	0.986	0	cluster_0	Prdx1
0	1.01179	0.608	0.394	0	cluster_0	Gstm5
0	1.00128	0.505	0.14	0	cluster_0	Tubb2b
0	0.998209	0.624	0.323	0	cluster_0	Foxq1
0	0.989548	0.856	0.644	0	cluster_0	1110004F10Rik
0	0.984564	0.472	0.185	0	cluster_0	Alox12
0	0.974783	0.994	0.913	0	cluster_0	Gas5
1.39082e-208	0.968363	0.812	0.793	2.69457e-204	cluster_0	Ier3
3.43843e-240	0.965062	0.437	0.238	6.66161e-236	cluster_0	Id2
0	0.962635	0.904	0.716	0	cluster_0	2410006H16Rik
0	0.962211	0.386	0.098	0	cluster_0	Stra6
0	0.960466	0.981	0.874	0	cluster_0	Pebp1
0	0.958726	0.488	0.133	0	cluster_0	Ptprz1
0	0.958703	0.901	0.789	0	cluster_0	Sypl
1.0055e-174	0.953012	0.538	0.38	1.94806e-170	cluster_0	Cebpd
0	0.952944	0.289	0.065	0	cluster_0	Tesc
0	0.942301	0.75	0.593	0	cluster_0	Ccnd1
0	0.935492	0.409	0.163	0	cluster_0	Cald1
2.94426e-176	0.924002	0.624	0.489	5.70421e-172	cluster_0	Hes1
0	0.92225	0.798	0.473	0	cluster_0	Cdk4
0	0.918847	0.687	0.425	0	cluster_0	Lap3
0	0.913152	0.604	0.374	0	cluster_0	Cd44
0	0.910882	0.371	0.107	0	cluster_0	Tbx3
0	0.909785	1	0.999	0	cluster_0	H3f3a
4.57641e-90	0.905702	0.338	0.224	8.86634e-86	cluster_0	Gdf15
0	0.899077	0.635	0.326	0	cluster_0	Kitl
0	0.894988	0.523	0.25	0	cluster_0	Gadd45b
0	0.89487	0.805	0.493	0	cluster_0	Prmt1
0	0.894849	1	0.977	0	cluster_0	Rpl3
0	0.877661	0.852	0.717	0	cluster_0	Chic2
0	0.874616	0.291	0.091	0	cluster_0	Cdkn1c
0	0.874324	0.989	0.921	0	cluster_0	Dnaja1
0	0.8668	0.999	0.939	0	cluster_0	Npm1
0	0.866647	0.945	0.811	0	cluster_0	Nedd4
0	0.863709	0.898	0.829	0	cluster_0	App
2.5796e-181	0.855258	0.293	0.142	4.99773e-177	cluster_0	Mal
0	0.851605	0.752	0.455	0	cluster_0	Aopep
0	0.848792	0.583	0.223	0	cluster_0	Csnk1e
0	0.848507	0.406	0.159	0	cluster_0	Bambi
0	0.843589	0.593	0.217	0	cluster_0	Zbtb38
0	0.843268	0.719	0.446	0	cluster_0	Comt
0	0.84143	0.861	0.585	0	cluster_0	Cd24a
2.69758e-261	0.840794	0.635	0.451	5.22629e-257	cluster_0	Sox9
0	0.836172	0.612	0.357	0	cluster_0	Grn
0	0.831845	0.563	0.198	0	cluster_0	Tspan12
0	0.829602	0.424	0.121	0	cluster_0	Pgm2l1
0	0.828935	0.991	0.921	0	cluster_0	Rbm3
1.51097e-209	0.827745	0.588	0.417	2.92735e-205	cluster_0	Gm43305
0	0.826586	0.982	0.866	0	cluster_0	Cct2
0	0.825695	0.66	0.422	0	cluster_0	Ctsh
0	0.825667	1	0.915	0	cluster_0	Ptma
1.14272e-261	0.825446	0.504	0.302	2.21391e-257	cluster_0	Hacd2
0	0.81765	0.609	0.317	0	cluster_0	Csrp1
0	0.815658	1	1	0	cluster_0	Rpl7
2.95646e-202	0.811306	0.434	0.252	5.72784e-198	cluster_0	Ccn1
0	0.808928	0.856	0.685	0	cluster_0	Bax
0	0.806247	0.701	0.377	0	cluster_0	Snhg6
0	0.804911	0.392	0.138	0	cluster_0	Smoc2
0	0.801308	0.544	0.253	0	cluster_0	Zfhx3
3.37267e-242	0.798484	0.837	0.812	6.53422e-238	cluster_0	Tnfrsf12a
0	0.79614	0.598	0.26	0	cluster_0	Emp2
0	0.794588	0.529	0.187	0	cluster_0	Pla2g12a
0	0.790683	0.64	0.279	0	cluster_0	Mmp14
0	0.788465	0.974	0.852	0	cluster_0	Nme1
0	0.788149	0.493	0.187	0	cluster_0	Casp6
0	0.786715	0.819	0.54	0	cluster_0	Lsr
0	0.781537	0.637	0.275	0	cluster_0	Map4k4
5.13406e-157	0.780648	0.461	0.307	9.94673e-153	cluster_0	Ckb
0	0.779006	0.793	0.557	0	cluster_0	Anp32a
0	0.777027	0.568	0.245	0	cluster_0	Ttc3
0	0.776506	0.303	0.067	0	cluster_0	Slc30a2
0	0.7737	0.998	0.932	0	cluster_0	Eef1g
0	0.7735	0.995	0.951	0	cluster_0	Psma7
0	0.771972	0.326	0.103	0	cluster_0	Htra1
5.89398e-286	0.769541	0.321	0.129	1.1419e-281	cluster_0	Ppargc1a
0	0.767596	0.98	0.871	0	cluster_0	Tomm20
0	0.76642	1	0.995	0	cluster_0	Hspa8
0	0.764585	0.694	0.344	0	cluster_0	Paics
0	0.758865	0.655	0.366	0	cluster_0	Arid5b
0	0.758693	0.55	0.212	0	cluster_0	Flna
0	0.7573	0.282	0.089	0	cluster_0	Rdh9
0	0.754352	0.975	0.865	0	cluster_0	Sumo2
0	0.753982	0.427	0.131	0	cluster_0	Tmem173
0	0.751072	0.405	0.097	0	cluster_0	Fam89a
0	0.749447	0.883	0.734	0	cluster_0	Tmod3
0	0.748956	0.788	0.566	0	cluster_0	Sptssa
0	0.743697	0.386	0.161	0	cluster_0	Shisa2
0	0.743379	0.94	0.783	0	cluster_0	Hnrnpa1
0	0.741514	0.45	0.155	0	cluster_0	Nav2
0	0.741482	1	0.989	0	cluster_0	Naca
0	0.740626	0.575	0.304	0	cluster_0	Igfbp4
0	0.738364	0.489	0.186	0	cluster_0	R3hdml
0	0.737902	0.675	0.337	0	cluster_0	Usp22
0	0.737322	0.484	0.205	0	cluster_0	4930523C07Rik
0	0.735886	0.647	0.332	0	cluster_0	Apex1
0	0.733242	0.365	0.106	0	cluster_0	Timp2
0	0.733111	0.477	0.165	0	cluster_0	Rnf43
1.04726e-84	0.733089	0.774	0.77	2.02897e-80	cluster_0	Id1
0	0.732936	0.531	0.215	0	cluster_0	Gtf2i
0	0.73266	0.543	0.285	0	cluster_0	Tcf12
0	0.730901	0.579	0.253	0	cluster_0	Vgll4
3.75041e-70	0.728023	0.582	0.529	7.26604e-66	cluster_0	Gsta4
0	0.724828	0.414	0.112	0	cluster_0	Avil
1.26862e-296	0.723613	0.818	0.72	2.45783e-292	cluster_0	Nrip1
0	0.72109	0.985	0.954	0	cluster_0	Mif
1.5078e-86	0.720074	0.288	0.179	2.92122e-82	cluster_0	Cd74
0	0.719212	1	0.995	0	cluster_0	Rpl15
0	0.718901	0.42	0.13	0	cluster_0	Phlda3
0	0.718736	0.942	0.797	0	cluster_0	Ube2i
0	0.718516	1	0.994	0	cluster_0	Rps2
0	0.718078	1	0.995	0	cluster_0	Ppia
0	0.715754	0.824	0.678	0	cluster_0	Srp14
0	0.711771	0.309	0.106	0	cluster_0	Onecut2
7.05714e-269	0.711701	0.418	0.208	1.36725e-264	cluster_0	Crip2
0	0.710599	0.969	0.86	0	cluster_0	Park7
0	0.707639	0.771	0.475	0	cluster_0	Smarcc1
0	0.704611	1	1	0	cluster_0	Eef1a1
0	0.703921	0.722	0.437	0	cluster_0	Bzw2
0	0.703361	0.423	0.095	0	cluster_0	Nfe2l3
0	0.70334	0.646	0.315	0	cluster_0	Knop1
0	0.702941	0.771	0.575	0	cluster_0	Snhg1
0	0.702856	0.999	0.945	0	cluster_0	Serbp1
0	0.701929	0.924	0.772	0	cluster_0	Cct8
0	0.70177	0.928	0.865	0	cluster_0	Psmd8
0	0.701716	1	0.998	0	cluster_0	Rps9
0	0.699727	0.835	0.743	0	cluster_0	Ctsd
0	0.698458	0.989	0.853	0	cluster_0	Set
0	0.696782	0.905	0.768	0	cluster_0	Chd4
0	0.694762	0.948	0.896	0	cluster_0	Skp1a
4.94134e-280	0.694125	0.647	0.447	9.57334e-276	cluster_0	Blvrb
1.70872e-201	0.690982	0.28	0.124	3.31048e-197	cluster_0	H2-Q7
0	0.689885	0.992	0.986	0	cluster_0	Cd9
0	0.689718	0.534	0.271	0	cluster_0	Cfl2
0	0.689233	0.621	0.308	0	cluster_0	Traf4
0	0.688443	0.956	0.828	0	cluster_0	Cct5
0	0.687835	0.885	0.672	0	cluster_0	Nap1l1
0	0.687679	0.917	0.756	0	cluster_0	Cct3
0	0.687012	0.361	0.086	0	cluster_0	Cdh13
0	0.686249	0.718	0.422	0	cluster_0	Trp53
0	0.686076	0.787	0.538	0	cluster_0	Rsl1d1
0	0.686016	0.477	0.177	0	cluster_0	Gng10
1.48047e-305	0.683703	0.664	0.454	2.86826e-301	cluster_0	Avpi1
2.07484e-218	0.682638	0.372	0.185	4.0198e-214	cluster_0	Rbp1
0	0.681112	0.418	0.127	0	cluster_0	Arl4c
2.28726e-306	0.680324	0.784	0.622	4.43134e-302	cluster_0	Actn1
0	0.680036	0.998	0.97	0	cluster_0	Eif5a
5.47387e-194	0.677147	0.438	0.257	1.06051e-189	cluster_0	Myl7
5.21587e-123	0.67713	0.307	0.179	1.01052e-118	cluster_0	Cavin3
0	0.677126	0.572	0.316	0	cluster_0	AC149090.1
0	0.67593	0.826	0.627	0	cluster_0	Atrx
0	0.67546	0.681	0.376	0	cluster_0	Ube2e1
0	0.672969	0.995	0.943	0	cluster_0	Hsp90aa1
0	0.672629	0.633	0.386	0	cluster_0	Tmem176a
0	0.671307	0.622	0.314	0	cluster_0	Ptov1
0	0.670744	0.376	0.123	0	cluster_0	Jaml
0	0.66978	0.593	0.32	0	cluster_0	Tmem223
6.75435e-258	0.668963	0.461	0.244	1.30859e-253	cluster_0	Kcne3
3.89013e-191	0.667666	0.655	0.516	7.53673e-187	cluster_0	Rdh10
0	0.666868	0.903	0.747	0	cluster_0	St13
7.28791e-251	0.665464	0.658	0.479	1.41196e-246	cluster_0	Tgif1
0	0.664898	0.984	0.927	0	cluster_0	Psma3
0	0.662989	0.476	0.222	0	cluster_0	Nfix
0	0.662425	0.934	0.806	0	cluster_0	Ssb
0	0.66028	0.303	0.074	0	cluster_0	Rassf9
0	0.658748	0.435	0.17	0	cluster_0	Iffo2
0	0.657461	0.961	0.88	0	cluster_0	Psmb5
0	0.657402	0.524	0.234	0	cluster_0	Rras
3.2333e-238	0.657083	0.501	0.303	6.26419e-234	cluster_0	Smap2
0	0.655621	0.52	0.224	0	cluster_0	Klhl24
1.25189e-270	0.652939	0.669	0.475	2.42541e-266	cluster_0	Sema3c
0	0.65275	0.884	0.771	0	cluster_0	Tecr
0	0.652404	1	0.998	0	cluster_0	Rps3
0	0.652121	0.915	0.763	0	cluster_0	Cct6a
0	0.652001	0.971	0.885	0	cluster_0	Eif3a
0	0.650555	0.319	0.076	0	cluster_0	Rnf32
0	0.648928	0.349	0.072	0	cluster_0	Ctxn1
0	0.648744	0.634	0.376	0	cluster_0	Mafg
0	0.645947	0.64	0.349	0	cluster_0	Sinhcaf
0	0.645745	0.999	0.974	0	cluster_0	Eif4a1
0	0.645198	0.439	0.165	0	cluster_0	Cdk6
0	0.644614	0.996	0.975	0	cluster_0	Ywhae
0	0.644486	0.876	0.751	0	cluster_0	Gtf2h5
0	0.64329	0.414	0.135	0	cluster_0	Mtap
0	0.641197	1	0.995	0	cluster_0	Rpl6
0	0.640885	1	0.991	0	cluster_0	Rack1
0	0.640413	0.651	0.353	0	cluster_0	Nisch
0	0.640157	0.639	0.363	0	cluster_0	Pdlim7
0	0.639709	0.4	0.141	0	cluster_0	4921524J17Rik
0	0.637351	0.291	0.047	0	cluster_0	Rem2
2.14931e-25	0.637181	0.441	0.397	4.16408e-21	cluster_0	Hspa1b
0	0.63627	0.256	0.068	0	cluster_0	Il33
0	0.636191	0.875	0.781	0	cluster_0	Grcc10
0	0.635787	0.384	0.123	0	cluster_0	Fgfrl1
0	0.635214	0.497	0.239	0	cluster_0	Lmo4
2.53046e-229	0.633184	0.998	0.997	4.90251e-225	cluster_0	Tmsb4x
0	0.631089	0.546	0.234	0	cluster_0	Cuedc2
0	0.630222	0.748	0.516	0	cluster_0	Rabac1
0	0.629869	0.397	0.11	0	cluster_0	Nme4
0	0.629427	0.506	0.204	0	cluster_0	Klhdc2
0	0.627262	0.997	0.978	0	cluster_0	Pabpc1
0	0.626555	0.453	0.2	0	cluster_0	Pbx1
0	0.625071	0.383	0.114	0	cluster_0	Tenm4
0	0.624941	1	0.993	0	cluster_0	Rps15a
0	0.624747	0.982	0.94	0	cluster_0	Metap2
0	0.624652	0.823	0.609	0	cluster_0	Nono
1.56831e-244	0.624467	0.692	0.491	3.03844e-240	cluster_0	Tceal9
0	0.624309	0.516	0.247	0	cluster_0	Fblim1
0	0.624307	0.811	0.643	0	cluster_0	G3bp2
0	0.623207	0.473	0.217	0	cluster_0	Myc
0	0.623148	0.983	0.864	0	cluster_0	Snrpg
0	0.622628	0.908	0.785	0	cluster_0	Hnrnpc
0	0.621293	0.849	0.702	0	cluster_0	Sfr1
0	0.620091	0.345	0.079	0	cluster_0	Mex3a
0	0.618687	0.791	0.636	0	cluster_0	Ppp4r2
2.68613e-10	0.618593	0.343	0.32	5.2041e-06	cluster_0	Hspa1a
0	0.618478	0.951	0.8	0	cluster_0	Snrpf
0	0.618341	1	0.997	0	cluster_0	Rps21
0	0.617473	0.987	0.906	0	cluster_0	Snrpe
0	0.617217	0.462	0.213	0	cluster_0	Ccdc85b
0	0.615952	0.277	0.059	0	cluster_0	Cep112
0	0.615719	0.501	0.203	0	cluster_0	Tia1
0	0.615299	0.396	0.115	0	cluster_0	Wwtr1
0	0.613899	0.559	0.265	0	cluster_0	Polr2g
0	0.613627	0.866	0.706	0	cluster_0	Xrn2
0	0.613406	1	0.984	0	cluster_0	Rpl5
0	0.61325	1	0.998	0	cluster_0	Rps28
1.66409e-211	0.611271	0.301	0.136	3.224e-207	cluster_0	Msn
6.76813e-280	0.61064	0.542	0.317	1.31126e-275	cluster_0	Cirbp
0	0.610487	1	0.996	0	cluster_0	Rpl27a
0	0.609733	0.774	0.543	0	cluster_0	Sarnp
1.76026e-227	0.608847	0.627	0.448	3.41033e-223	cluster_0	Klf7
0	0.608543	0.256	0.039	0	cluster_0	Sbspon
0	0.607878	0.25	0.041	0	cluster_0	Pdgfrl
4.23143e-282	0.607431	0.835	0.752	8.19797e-278	cluster_0	Cd47
0	0.606788	0.537	0.265	0	cluster_0	Ilkap
0	0.605383	0.993	0.874	0	cluster_0	Ncl
1.48693e-205	0.604191	0.372	0.198	2.88079e-201	cluster_0	Gpcpd1
0	0.603768	0.419	0.159	0	cluster_0	Pls3
0	0.603176	0.523	0.269	0	cluster_0	Bex3
0	0.602694	1	0.984	0	cluster_0	Rpl12
0	0.602685	1	0.988	0	cluster_0	Rpl14
0	0.602446	0.544	0.288	0	cluster_0	Hoxa9
0	0.600522	0.886	0.716	0	cluster_0	Fkbp4
0	0.598956	0.665	0.372	0	cluster_0	Gm16286
0	0.597412	0.454	0.2	0	cluster_0	Sdhaf1
2.58552e-203	0.597289	0.785	0.715	5.00919e-199	cluster_0	Idh1
5.72197e-262	0.595417	0.633	0.436	1.10857e-257	cluster_0	Desi2
2.55984e-49	0.595267	0.912	0.903	4.95943e-45	cluster_0	Gpx2
7.86371e-244	0.594199	0.608	0.402	1.52351e-239	cluster_0	Irf2bp2
0	0.593594	0.423	0.134	0	cluster_0	Nebl
0	0.59359	1	0.998	0	cluster_0	Rps13
0	0.591378	0.971	0.92	0	cluster_0	Morf4l1
0	0.589867	0.462	0.182	0	cluster_0	Fam3c
0	0.589037	0.291	0.094	0	cluster_0	Isl1
0	0.58884	1	0.996	0	cluster_0	Rpsa
0	0.588301	0.989	0.947	0	cluster_0	Hnrnpk
0	0.588036	1	0.997	0	cluster_0	Rps27a
0	0.58796	0.768	0.567	0	cluster_0	Cacybp
0	0.587233	0.487	0.232	0	cluster_0	Zmynd8
0	0.587135	0.941	0.8	0	cluster_0	Pdap1
0	0.58656	0.894	0.762	0	cluster_0	Eif3m
0	0.585337	0.55	0.263	0	cluster_0	Zfp664
0	0.585242	0.458	0.178	0	cluster_0	Atxn10
0	0.584972	0.604	0.319	0	cluster_0	Pcbd1
0	0.584859	0.426	0.154	0	cluster_0	Rsu1
0	0.584318	0.43	0.18	0	cluster_0	Exoc4
0	0.584294	0.519	0.253	0	cluster_0	Snhg12
2.6758e-243	0.582935	0.4	0.199	5.1841e-239	cluster_0	Filip1l
6.73006e-149	0.582623	0.324	0.178	1.30388e-144	cluster_0	Sectm1b
0	0.581511	0.38	0.112	0	cluster_0	Tspan5
0	0.580401	0.936	0.833	0	cluster_0	Srsf3
0	0.579808	0.962	0.865	0	cluster_0	Hnrnpa0
0	0.578693	0.681	0.409	0	cluster_0	Ppp2cb
0	0.577377	0.356	0.106	0	cluster_0	Hebp2
0	0.576706	0.517	0.224	0	cluster_0	Chordc1
0	0.574944	0.688	0.44	0	cluster_0	Gtpbp4
0	0.574412	0.557	0.278	0	cluster_0	Apobec3
0	0.571448	0.728	0.499	0	cluster_0	Fkbp3
0	0.57012	0.399	0.132	0	cluster_0	Zfp266
0	0.570034	0.392	0.157	0	cluster_0	Itm2c
3.49983e-307	0.569571	0.714	0.518	6.78057e-303	cluster_0	Snx6
0	0.569424	0.458	0.196	0	cluster_0	Chd6
0	0.569389	0.867	0.707	0	cluster_0	Hnrnpm
0	0.568483	0.291	0.067	0	cluster_0	Rbms3
3.79944e-300	0.568406	0.655	0.407	7.36104e-296	cluster_0	Idh2
1.2159e-300	0.568396	0.275	0.091	2.35568e-296	cluster_0	Rnase1
0	0.567337	0.964	0.854	0	cluster_0	Ptms
0	0.567038	0.894	0.733	0	cluster_0	Nhp2
3.07996e-229	0.566891	1	0.993	5.96711e-225	cluster_0	Krt18
0	0.566675	0.346	0.133	0	cluster_0	Prkg2
1.10631e-216	0.56614	0.318	0.146	2.14336e-212	cluster_0	Ecm1
0	0.564545	0.921	0.846	0	cluster_0	Txnl1
0	0.564299	1	0.999	0	cluster_0	Rpl39
3.13565e-173	0.563494	0.382	0.21	6.07501e-169	cluster_0	Timp3
0	0.562727	0.602	0.351	0	cluster_0	Adh5
0	0.562715	0.625	0.352	0	cluster_0	Hmgb3
0	0.562453	0.613	0.335	0	cluster_0	Fxr1
0	0.562353	1	0.999	0	cluster_0	Rpl37
0	0.560756	0.587	0.313	0	cluster_0	Rraga
0	0.560174	0.926	0.841	0	cluster_0	Swi5
3.0469e-276	0.558897	0.641	0.427	5.90306e-272	cluster_0	Rnf11
0	0.556539	0.99	0.914	0	cluster_0	Hnrnpab
0	0.555927	0.938	0.848	0	cluster_0	Eif3e
0	0.55572	0.466	0.225	0	cluster_0	Cetn2
5.44003e-265	0.555653	0.779	0.64	1.05395e-260	cluster_0	Selenow
0	0.555465	0.405	0.157	0	cluster_0	Abhd12
0	0.555349	0.968	0.924	0	cluster_0	Vcp
0	0.555182	1	0.997	0	cluster_0	Rps3a1
0	0.55428	0.642	0.336	0	cluster_0	Rcc2
0	0.554019	0.673	0.428	0	cluster_0	Tnks2
0	0.553853	0.289	0.091	0	cluster_0	Rhoj
0	0.553699	0.452	0.186	0	cluster_0	Clasp1
2.01131e-290	0.553673	0.263	0.086	3.89671e-286	cluster_0	Creb5
0	0.553582	0.513	0.22	0	cluster_0	Tcf3
0	0.553367	0.565	0.273	0	cluster_0	Luc7l
0	0.553336	0.25	0.05	0	cluster_0	Erich3
0	0.553163	0.288	0.063	0	cluster_0	Anxa6
0	0.552795	0.462	0.218	0	cluster_0	Add3
5.59561e-308	0.552734	0.765	0.551	1.08409e-303	cluster_0	Cbx1
0	0.552542	0.982	0.96	0	cluster_0	Kif5b
0	0.552477	0.549	0.274	0	cluster_0	Serf1
7.31618e-291	0.552231	0.88	0.8	1.41744e-286	cluster_0	Dync1i2
0	0.551566	1	0.999	0	cluster_0	Rpl24
0	0.551439	0.314	0.11	0	cluster_0	Slc39a8
2.43174e-228	0.549785	0.722	0.578	4.71125e-224	cluster_0	Guk1
0	0.549695	0.312	0.102	0	cluster_0	Gmpr
0	0.54958	0.515	0.226	0	cluster_0	Hdac2
5.31248e-198	0.549409	0.406	0.223	1.02924e-193	cluster_0	Phlda2
1.85402e-79	0.549141	0.975	0.984	3.59198e-75	cluster_0	Pglyrp1
0	0.549128	0.927	0.784	0	cluster_0	Tcp1
0	0.548793	1	0.999	0	cluster_0	Rpl34
0	0.548268	0.971	0.883	0	cluster_0	Eef1d
5.93905e-275	0.547922	0.578	0.352	1.15063e-270	cluster_0	Msi2
0	0.547375	0.904	0.786	0	cluster_0	Aimp1
0	0.547331	0.598	0.331	0	cluster_0	Gmps
0	0.547292	0.538	0.271	0	cluster_0	Rest
1.30322e-283	0.54651	0.939	0.889	2.52487e-279	cluster_0	1110038B12Rik
0	0.545545	0.569	0.313	0	cluster_0	B230219D22Rik
0	0.545376	0.907	0.796	0	cluster_0	Rbm25
5.68541e-287	0.545352	0.806	0.635	1.10149e-282	cluster_0	Rbis
2.99984e-248	0.544523	0.696	0.505	5.8119e-244	cluster_0	Skap2
0	0.544455	0.849	0.689	0	cluster_0	Eif1ax
0	0.544107	0.564	0.305	0	cluster_0	Rere
1.02957e-263	0.544067	0.842	0.742	1.99468e-259	cluster_0	Thoc7
0	0.54329	0.393	0.167	0	cluster_0	Ptgr1
0	0.543093	0.504	0.229	0	cluster_0	Ntan1
0	0.54039	0.987	0.889	0	cluster_0	Ran
5.88633e-269	0.53971	0.962	0.854	1.14042e-264	cluster_0	Hspe1
0	0.539685	0.371	0.139	0	cluster_0	Cavin1
0	0.539539	0.592	0.319	0	cluster_0	Wdr43
0	0.538137	0.873	0.747	0	cluster_0	Psmd7
0	0.538121	0.889	0.763	0	cluster_0	H2afy
0	0.538078	0.579	0.324	0	cluster_0	Ubn2
0	0.537847	0.535	0.285	0	cluster_0	Pmm1
0	0.53774	1	0.997	0	cluster_0	Rpl13a
0	0.537661	0.903	0.763	0	cluster_0	Llph
3.17496e-205	0.536846	0.64	0.464	6.15117e-201	cluster_0	Clcn3
0	0.536247	0.816	0.658	0	cluster_0	Glrx3
1.38018e-105	0.53599	0.427	0.297	2.67395e-101	cluster_0	Psmb8
0	0.535875	0.572	0.298	0	cluster_0	Fyttd1
0	0.535815	0.354	0.124	0	cluster_0	Bcl2l11
0	0.535449	0.486	0.221	0	cluster_0	Ltv1
0	0.534929	1	0.979	0	cluster_0	Rpl4
1.84891e-260	0.534872	0.603	0.383	3.58208e-256	cluster_0	Kdm5b
0	0.534747	0.605	0.317	0	cluster_0	Gar1
0	0.533826	0.963	0.903	0	cluster_0	Psmb3
1.63664e-112	0.533537	0.692	0.624	3.17082e-108	cluster_0	Anxa5
3.96942e-203	0.533194	0.87	0.842	7.69036e-199	cluster_0	Psme1
0	0.531971	0.57	0.295	0	cluster_0	Ddx18
1.25857e-264	0.531602	0.96	0.939	2.43835e-260	cluster_0	Myl12a
0	0.528391	0.364	0.136	0	cluster_0	Arhgef26
2.27319e-122	0.528289	0.302	0.17	4.40407e-118	cluster_0	Rgcc
0	0.52807	0.347	0.099	0	cluster_0	Tead2
0	0.527684	0.465	0.217	0	cluster_0	Stxbp1
2.33356e-213	0.52734	0.73	0.58	4.52104e-209	cluster_0	Idh3a
0	0.52723	1	0.998	0	cluster_0	Rpl10
0	0.52693	0.891	0.766	0	cluster_0	Cdc37
0	0.526807	0.894	0.786	0	cluster_0	Psma5
0	0.526377	0.371	0.13	0	cluster_0	Amot
0	0.526103	0.575	0.313	0	cluster_0	Pgap2
7.53913e-245	0.524622	0.525	0.304	1.46063e-240	cluster_0	Mid1ip1
0	0.524425	0.953	0.885	0	cluster_0	Prrc2c
2.19968e-299	0.524418	0.316	0.12	4.26165e-295	cluster_0	Sorbs2
1.33016e-296	0.524197	0.646	0.41	2.57705e-292	cluster_0	Ube3a
0	0.524035	0.448	0.199	0	cluster_0	Prrc2b
0	0.523526	0.368	0.149	0	cluster_0	Ahr
7.02726e-300	0.52329	0.463	0.222	1.36146e-295	cluster_0	D10Wsu102e
0	0.523199	0.446	0.197	0	cluster_0	Uck2
1.66356e-296	0.522843	0.426	0.194	3.22299e-292	cluster_0	Phgdh
0	0.522298	0.958	0.912	0	cluster_0	Psma2
0	0.521721	0.381	0.135	0	cluster_0	Mcrip1
0	0.521596	0.972	0.952	0	cluster_0	Atp6v0c
0	0.521171	0.973	0.953	0	cluster_0	Atox1
1.45073e-232	0.520764	0.952	0.846	2.81064e-228	cluster_0	Hspd1
9.83546e-273	0.520469	0.738	0.549	1.90552e-268	cluster_0	Imp3
4.87172e-284	0.520317	0.73	0.547	9.43846e-280	cluster_0	Trappc4
0	0.520181	0.938	0.867	0	cluster_0	Psmb6
0	0.520025	0.649	0.374	0	cluster_0	Rbbp4
0	0.519781	0.91	0.794	0	cluster_0	Cct7
0	0.519433	0.393	0.152	0	cluster_0	Jmy
0	0.519096	0.504	0.244	0	cluster_0	Pigx
0	0.518388	0.497	0.218	0	cluster_0	Ppid
5.01973e-272	0.518339	0.754	0.563	9.72522e-268	cluster_0	Fubp1
1.98633e-225	0.518118	0.787	0.683	3.84832e-221	cluster_0	Pnp
1.22118e-138	0.51744	0.288	0.155	2.36591e-134	cluster_0	Cdc42ep3
0	0.5169	0.484	0.227	0	cluster_0	Las1l
0	0.516295	0.406	0.154	0	cluster_0	Snx10
0	0.515706	0.498	0.229	0	cluster_0	Arhgef12
2.39464e-242	0.515252	0.756	0.6	4.63938e-238	cluster_0	Ktn1
2.81904e-247	0.51476	0.358	0.165	5.46161e-243	cluster_0	Zbtb20
8.33183e-205	0.514647	0.574	0.378	1.61421e-200	cluster_0	Lgals9
4.81832e-130	0.51409	0.796	0.758	9.335e-126	cluster_0	Ctsl
1.7494e-290	0.513948	0.893	0.763	3.38929e-286	cluster_0	Cnbp
0	0.513537	0.559	0.302	0	cluster_0	Mllt3
0	0.513395	0.51	0.237	0	cluster_0	Commd2
1.40295e-259	0.513211	0.572	0.344	2.71808e-255	cluster_0	Cers6
0	0.513109	0.38	0.14	0	cluster_0	Dpysl3
7.91595e-299	0.513039	0.818	0.659	1.53364e-294	cluster_0	Bcas2
0	0.513016	0.42	0.159	0	cluster_0	Rabgap1
4.47586e-290	0.512821	0.585	0.331	8.67153e-286	cluster_0	Nfib
0	0.512597	1	0.996	0	cluster_0	Rpl8
0	0.512314	0.372	0.113	0	cluster_0	Plscr3
0	0.512289	1	0.995	0	cluster_0	Rpl10a
0	0.51121	0.472	0.229	0	cluster_0	Tut4
0	0.510834	0.895	0.748	0	cluster_0	Snu13
5.18636e-137	0.509419	0.526	0.384	1.00481e-132	cluster_0	Tns4
1.01343e-266	0.509154	0.647	0.427	1.96341e-262	cluster_0	Arid4b
0	0.508474	1	0.986	0	cluster_0	Rps6
0	0.508294	0.383	0.146	0	cluster_0	Ube2e2
0	0.507145	0.965	0.904	0	cluster_0	Eif3i
0	0.507074	0.538	0.279	0	cluster_0	Colgalt1
1.45581e-161	0.506959	0.528	0.353	2.82049e-157	cluster_0	Plk2
0	0.506821	0.551	0.295	0	cluster_0	2023-03-05
2.46976e-301	0.506581	0.251	0.077	4.78491e-297	cluster_0	Fxyd6
0	0.506402	0.313	0.104	0	cluster_0	Abcc4
3.52101e-133	0.506084	0.754	0.674	6.82161e-129	cluster_0	Slc12a2
0	0.506016	0.421	0.16	0	cluster_0	Fam89b
2.76015e-297	0.506005	0.862	0.753	5.34752e-293	cluster_0	Psmc6
3.93848e-306	0.505887	0.544	0.297	7.63042e-302	cluster_0	Nemf
0	0.5049	0.899	0.79	0	cluster_0	Pabpn1
7.98939e-298	0.502966	0.597	0.341	1.54786e-293	cluster_0	Ilf2
0	0.502646	0.987	0.95	0	cluster_0	Hnrnpf
0	0.501959	0.41	0.161	0	cluster_0	Zfp260
5.13809e-253	0.501765	0.853	0.772	9.95454e-249	cluster_0	Sec62
9.90399e-282	0.501006	0.52	0.282	1.9188e-277	cluster_0	Fasn
0	0.500965	1	0.993	0	cluster_0	Eef1b2
0	0.500866	1	0.992	0	cluster_0	Rpl27
0	0.500796	1	0.997	0	cluster_0	Rpl38
5.25593e-293	0.500549	0.254	0.081	1.01828e-288	cluster_0	Prxl2a
4.95002e-285	0.49964	0.832	0.716	9.59017e-281	cluster_0	Sec11a
3.3112e-237	0.499321	0.694	0.51	6.41511e-233	cluster_0	Bptf
6.42191e-285	0.499136	0.518	0.283	1.24418e-280	cluster_0	Rsf1
1.11643e-233	0.499063	0.705	0.534	2.16298e-229	cluster_0	1810058I24Rik
9.52421e-212	0.498891	0.922	0.875	1.84522e-207	cluster_0	Rtn4
1.58981e-294	0.498428	0.672	0.408	3.08009e-290	cluster_0	Mybbp1a
0	0.49838	0.869	0.653	0	cluster_0	Stmn1
0	0.498311	0.544	0.274	0	cluster_0	Brd3
3.15714e-266	0.497086	0.698	0.483	6.11664e-262	cluster_0	Tardbp
0	0.496846	0.539	0.274	0	cluster_0	Ube2v2
3.32878e-280	0.496785	0.765	0.571	6.44918e-276	cluster_0	Strap
7.95998e-274	0.496438	0.739	0.545	1.54217e-269	cluster_0	Pfdn2
2.64574e-191	0.496438	0.605	0.424	5.12586e-187	cluster_0	Mpzl2
0	0.495944	0.956	0.906	0	cluster_0	Nsa2
0	0.495602	0.283	0.082	0	cluster_0	Hmga2
3.47429e-290	0.494303	0.598	0.355	6.73108e-286	cluster_0	Fundc2
6.96886e-225	0.492211	0.686	0.509	1.35015e-220	cluster_0	Hdac1
7.79965e-280	0.491806	0.612	0.366	1.51111e-275	cluster_0	Ssbp1
3.28182e-289	0.491262	0.471	0.239	6.35819e-285	cluster_0	Prxl2c
3.48026e-307	0.491239	0.879	0.793	6.74266e-303	cluster_0	Sumo1
5.54552e-235	0.491174	0.719	0.552	1.07439e-230	cluster_0	Rars
0	0.490912	1	0.999	0	cluster_0	Rps5
0	0.489972	0.989	0.975	0	cluster_0	Akr1a1
0	0.48985	0.461	0.204	0	cluster_0	Nop16
4.01532e-250	0.48829	0.652	0.413	7.77929e-246	cluster_0	Nop56
1.69105e-284	0.487979	0.983	0.918	3.27624e-280	cluster_0	Hnrnpa3
0	0.485725	0.341	0.105	0	cluster_0	Tcaf1
0	0.484214	0.257	0.062	0	cluster_0	Prex2
3.47413e-126	0.484164	0.393	0.251	6.73078e-122	cluster_0	Samd5
8.47262e-264	0.483972	0.567	0.335	1.64149e-259	cluster_0	Hnrnpr
1.65794e-229	0.483892	0.787	0.677	3.2121e-225	cluster_0	Paip2
2.77477e-307	0.483436	0.382	0.164	5.37584e-303	cluster_0	Pisd
3.43812e-269	0.483389	0.673	0.433	6.66102e-265	cluster_0	Snhg8
2.64944e-237	0.483034	0.473	0.266	5.13303e-233	cluster_0	Dhrs7
0	0.48256	0.483	0.224	0	cluster_0	Smn1
2.53339e-283	0.481749	0.491	0.261	4.90819e-279	cluster_0	Pigp
2.49004e-298	0.481612	0.948	0.917	4.82421e-294	cluster_0	Atp6v0e
0	0.481523	0.331	0.101	0	cluster_0	Tmeff1
0	0.481519	1	0.994	0	cluster_0	Rps18
1.47031e-252	0.480961	0.862	0.729	2.84857e-248	cluster_0	C1qbp
0	0.480921	0.93	0.828	0	cluster_0	Snrpb
6.22786e-168	0.480484	0.872	0.819	1.20659e-163	cluster_0	Tpm4
1.97381e-253	0.480004	0.862	0.774	3.82405e-249	cluster_0	Eloc
3.84061e-246	0.479957	0.674	0.478	7.4408e-242	cluster_0	Tmem50a
0	0.479942	0.365	0.147	0	cluster_0	Ptpre
2.83409e-234	0.479577	0.8	0.646	5.49077e-230	cluster_0	H2afv
2.19711e-254	0.47915	0.773	0.611	4.25667e-250	cluster_0	Eif3g
1.32478e-242	0.478927	0.793	0.633	2.56664e-238	cluster_0	Bclaf1
0	0.477461	1	0.999	0	cluster_0	Rps23
7.37345e-300	0.477459	0.578	0.316	1.42853e-295	cluster_0	Abce1
0	0.477231	0.407	0.177	0	cluster_0	1700017B05Rik
0	0.477212	0.366	0.134	0	cluster_0	Dnase2a
9.2584e-305	0.476753	0.529	0.281	1.79372e-300	cluster_0	Ube2e3
8.83629e-262	0.475803	0.617	0.396	1.71194e-257	cluster_0	Actr10
4.45294e-307	0.475626	0.57	0.304	8.62713e-303	cluster_0	Mrto4
0	0.47548	0.471	0.218	0	cluster_0	Ruvbl1
1.42425e-255	0.474591	0.736	0.542	2.75934e-251	cluster_0	Khdrbs1
2.61421e-170	0.47412	0.849	0.794	5.06478e-166	cluster_0	Sdc1
0	0.473119	0.307	0.105	0	cluster_0	Tmem64
0	0.472389	0.487	0.229	0	cluster_0	Pfdn4
8.93597e-286	0.471987	0.556	0.309	1.73125e-281	cluster_0	Snrpa
3.02792e-281	0.471722	0.563	0.321	5.8663e-277	cluster_0	Snrpb2
1.58736e-297	0.471365	0.568	0.311	3.07535e-293	cluster_0	Brix1
1.25089e-227	0.471141	0.522	0.314	2.42348e-223	cluster_0	Brd7
1.86984e-178	0.470544	0.906	0.877	3.62263e-174	cluster_0	Fdps
2.57008e-306	0.470405	0.419	0.187	4.97927e-302	cluster_0	Foxa3
6.40714e-275	0.470034	0.538	0.299	1.24132e-270	cluster_0	Slc38a1
0	0.468802	0.922	0.845	0	cluster_0	Psmd4
0	0.468669	1	0.997	0	cluster_0	Rps26
1.08487e-231	0.468631	0.835	0.753	2.10183e-227	cluster_0	Laptm4a
6.48312e-246	0.46828	0.839	0.72	1.25604e-241	cluster_0	Srsf11
0	0.467531	1	0.998	0	cluster_0	Rpl32
7.83653e-236	0.466722	0.727	0.521	1.51825e-231	cluster_0	Fbl
5.04084e-200	0.465752	0.957	0.929	9.76612e-196	cluster_0	Ndufc2
1.13446e-130	0.465602	0.524	0.37	2.1979e-126	cluster_0	Pim1
3.30325e-225	0.465505	0.909	0.85	6.39972e-221	cluster_0	Vmp1
9.11212e-252	0.464746	0.731	0.517	1.76538e-247	cluster_0	Erh
0	0.464377	0.993	0.976	0	cluster_0	Eif3f
0	0.464293	0.304	0.091	0	cluster_0	Tbcel
8.69513e-281	0.463971	0.944	0.918	1.6846e-276	cluster_0	Atp6v1f
0	0.463867	0.275	0.067	0	cluster_0	Eva1b
2.91296e-291	0.463637	0.413	0.193	5.64357e-287	cluster_0	Tmem70
3.05726e-263	0.463637	0.57	0.338	5.92313e-259	cluster_0	Wdr61
1.3016e-161	0.463493	0.86	0.796	2.52172e-157	cluster_0	Scd2
0	0.463432	1	0.998	0	cluster_0	Rps4x
0	0.462883	0.482	0.228	0	cluster_0	Ciapin1
3.45675e-181	0.462322	0.755	0.657	6.69711e-177	cluster_0	2023-03-02
0	0.462016	0.387	0.158	0	cluster_0	Zkscan3
1.53676e-245	0.46142	0.684	0.475	2.97732e-241	cluster_0	Cetn3
2.1737e-212	0.461417	0.759	0.567	4.21133e-208	cluster_0	Cbx3
5.01648e-173	0.461288	0.722	0.582	9.71894e-169	cluster_0	Tra2a
2.31725e-271	0.461079	0.534	0.301	4.48944e-267	cluster_0	Gipc1
0	0.460598	1	0.998	0	cluster_0	Btf3
1.06849e-262	0.460317	0.566	0.314	2.07009e-258	cluster_0	Gnl3
6.29268e-288	0.460216	0.328	0.131	1.21914e-283	cluster_0	Scd1
1.89806e-227	0.459522	0.736	0.568	3.67731e-223	cluster_0	Smarce1
2.96972e-230	0.459515	0.815	0.694	5.75354e-226	cluster_0	Mrpl34
0	0.459468	1	0.996	0	cluster_0	Rps7
9.04265e-299	0.459462	0.5	0.253	1.75192e-294	cluster_0	Mak16
0	0.459324	0.433	0.195	0	cluster_0	Mpzl1
1.10066e-284	0.459236	0.529	0.287	2.13242e-280	cluster_0	Adnp
0	0.458943	0.379	0.153	0	cluster_0	Rac3
3.28927e-184	0.45879	0.73	0.595	6.37263e-180	cluster_0	Fermt1
9.27966e-278	0.458479	0.492	0.26	1.79784e-273	cluster_0	Wdr33
0	0.458266	0.969	0.94	0	cluster_0	Ppp1ca
1.56743e-141	0.458181	0.658	0.538	3.03674e-137	cluster_0	Slc31a1
3.86351e-217	0.457738	0.549	0.342	7.48516e-213	cluster_0	Kif1b
1.44707e-289	0.457447	0.513	0.27	2.80356e-285	cluster_0	Rabggtb
4.35939e-295	0.457326	0.58	0.318	8.44589e-291	cluster_0	Ssna1
1.76179e-250	0.457217	0.537	0.311	3.4133e-246	cluster_0	Commd3
1.89472e-294	0.457199	0.584	0.325	3.67084e-290	cluster_0	Trim28
7.51149e-299	0.45716	0.442	0.209	1.45528e-294	cluster_0	Nifk
0	0.457131	0.448	0.208	0	cluster_0	Gusb
2.18083e-262	0.456768	0.855	0.729	4.22514e-258	cluster_0	Cct4
5.95999e-234	0.456187	0.904	0.829	1.15469e-229	cluster_0	Nop10
1.33165e-264	0.455182	0.634	0.39	2.57993e-260	cluster_0	Trmt112
8.77292e-292	0.454629	0.998	0.996	1.69967e-287	cluster_0	Ddx5
5.79024e-252	0.453366	0.513	0.287	1.1218e-247	cluster_0	Epb41l4aos
0	0.452908	0.364	0.14	0	cluster_0	Dmpk
0	0.452394	1	0.984	0	cluster_0	Rpl36a
8.58963e-298	0.452232	0.972	0.934	1.66416e-293	cluster_0	Eif3k
0	0.452211	0.431	0.199	0	cluster_0	Polb
4.21586e-285	0.452047	0.41	0.189	8.16781e-281	cluster_0	Tnik
1.55307e-227	0.451796	0.406	0.204	3.00893e-223	cluster_0	Trp53inp1
2.90649e-278	0.451716	0.468	0.24	5.63104e-274	cluster_0	Zmynd11
2.38217e-284	0.451295	0.542	0.296	4.61522e-280	cluster_0	Rpl7l1
1.54053e-209	0.451258	0.939	0.91	2.98462e-205	cluster_0	Rnh1
1.55851e-271	0.450951	0.55	0.307	3.01946e-267	cluster_0	Dnttip2
1.06513e-249	0.450922	0.777	0.608	2.06357e-245	cluster_0	Rrp1
2.9604e-277	0.450897	0.458	0.231	5.73548e-273	cluster_0	Tnrc6b
2.65529e-273	0.450646	0.562	0.323	5.14436e-269	cluster_0	Spag7
7.34101e-269	0.450474	0.533	0.295	1.42225e-264	cluster_0	Cebpz
0	0.450443	1	1	0	cluster_0	Rps20
1.64442e-287	0.450022	0.509	0.268	3.1859e-283	cluster_0	Ddr1
0	0.449869	0.434	0.193	0	cluster_0	Phc2
2.92028e-224	0.449272	0.949	0.894	5.65775e-220	cluster_0	Hdgf
0	0.449262	0.384	0.154	0	cluster_0	Mfge8
6.53133e-287	0.448638	0.513	0.267	1.26538e-282	cluster_0	Esf1
0	0.448616	0.379	0.153	0	cluster_0	Zbtb1
1.39502e-227	0.448431	0.758	0.596	2.70271e-223	cluster_0	Psmc2
0	0.448381	0.344	0.125	0	cluster_0	Cdc42ep1
0	0.448179	0.298	0.079	0	cluster_0	Efna4
1.25403e-250	0.447765	0.423	0.213	2.42957e-246	cluster_0	Kpna3
8.56768e-290	0.447566	0.512	0.269	1.6599e-285	cluster_0	Cdc26
5.19993e-228	0.447477	0.646	0.445	1.00743e-223	cluster_0	Txnl4a
2.07476e-286	0.44742	0.595	0.339	4.01964e-282	cluster_0	Mbd3
3.10263e-261	0.447307	0.349	0.154	6.01104e-257	cluster_0	Minpp1
2.9374e-180	0.447012	0.638	0.476	5.69091e-176	cluster_0	Selenot
2.89388e-220	0.446875	0.783	0.661	5.6066e-216	cluster_0	Prkar1a
1.41363e-264	0.446776	0.934	0.842	2.73877e-260	cluster_0	Ptges3
1.84346e-226	0.446509	0.774	0.629	3.57152e-222	cluster_0	Ubap2l
0	0.446417	0.372	0.152	0	cluster_0	Srpk2
4.38202e-225	0.446249	0.774	0.607	8.48973e-221	cluster_0	Luc7l3
0	0.44603	0.29	0.08	0	cluster_0	Nxn
2.79545e-252	0.445573	0.836	0.721	5.41591e-248	cluster_0	Psmd12
0	0.445399	0.403	0.175	0	cluster_0	Ankrd10
7.84358e-148	0.445363	0.932	0.921	1.51962e-143	cluster_0	Itgb1
5.98934e-235	0.445331	0.857	0.786	1.16037e-230	cluster_0	Dynlrb1
1.67068e-226	0.445089	0.725	0.547	3.23677e-222	cluster_0	Cops5
5.78923e-306	0.443659	0.44	0.206	1.12161e-301	cluster_0	Aasdhppt
1.28269e-240	0.443261	0.557	0.338	2.48509e-236	cluster_0	Naxd
0	0.44304	0.342	0.121	0	cluster_0	Elk3
7.80399e-158	0.442983	0.594	0.428	1.51195e-153	cluster_0	Mettl9
9.01316e-206	0.442718	0.707	0.543	1.74621e-201	cluster_0	Pum1
1.13015e-267	0.442665	0.471	0.244	2.18955e-263	cluster_0	Bmpr2
1.1006e-225	0.442609	0.502	0.289	2.13231e-221	cluster_0	Tead1
4.74422e-215	0.441911	0.762	0.603	9.19144e-211	cluster_0	Dhx9
1.51922e-266	0.4418	0.447	0.226	2.94334e-262	cluster_0	Krit1
0	0.441517	1	0.999	0	cluster_0	Rpl18
8.7466e-273	0.440769	0.48	0.248	1.69457e-268	cluster_0	Pip5k1a
1.07872e-235	0.439965	0.815	0.693	2.08991e-231	cluster_0	Psmc5
4.06343e-223	0.439863	0.747	0.571	7.87249e-219	cluster_0	Tsn
1.26628e-244	0.439809	0.466	0.252	2.45329e-240	cluster_0	Cir1
3.39784e-257	0.439609	0.422	0.211	6.58297e-253	cluster_0	Farsb
2.75877e-216	0.439598	0.466	0.263	5.34484e-212	cluster_0	Soat1
2.24627e-260	0.439325	0.504	0.275	4.35193e-256	cluster_0	Ccdc50
3.17096e-226	0.438474	0.38	0.19	6.14342e-222	cluster_0	Tns3
0	0.438402	1	0.999	0	cluster_0	Rpl9
1.97648e-258	0.438151	0.522	0.293	3.82924e-254	cluster_0	Ift43
1.89688e-281	0.437707	0.485	0.247	3.67502e-277	cluster_0	Nop14
3.71477e-261	0.437394	0.52	0.288	7.197e-257	cluster_0	Smarcb1
3.19152e-206	0.437268	0.49	0.294	6.18325e-202	cluster_0	Med30
8.53941e-298	0.437057	0.411	0.187	1.65442e-293	cluster_0	Paip1
1.14205e-228	0.43696	0.868	0.772	2.21261e-224	cluster_0	Gspt1
0	0.436881	0.394	0.171	0	cluster_0	Scmh1
0	0.436724	1	0.997	0	cluster_0	Rpl11
1.39233e-271	0.436506	0.447	0.223	2.69749e-267	cluster_0	Dlgap4
9.12488e-258	0.436112	0.373	0.173	1.76785e-253	cluster_0	Cbr4
1.33821e-214	0.436034	0.745	0.581	2.59264e-210	cluster_0	Ccar1
3.98959e-206	0.435783	0.618	0.426	7.72943e-202	cluster_0	Rtcb
1.59107e-217	0.435457	0.78	0.626	3.08255e-213	cluster_0	Eif2s1
8.42682e-69	0.435405	0.606	0.529	1.63261e-64	cluster_0	Clic4
6.42534e-265	0.435404	0.95	0.904	1.24484e-260	cluster_0	Eif5b
5.37264e-161	0.435309	0.419	0.24	1.0409e-156	cluster_0	Hsph1
9.16829e-211	0.434784	0.906	0.866	1.77627e-206	cluster_0	Ube2b
5.22584e-252	0.434581	0.585	0.348	1.01246e-247	cluster_0	Ipo7
1.77614e-294	0.434254	0.443	0.213	3.4411e-290	cluster_0	Phax
6.63509e-192	0.434119	0.286	0.131	1.28548e-187	cluster_0	Tox3
4.36884e-279	0.433926	0.411	0.192	8.4642e-275	cluster_0	Camta1
1.32384e-286	0.433896	0.469	0.231	2.56481e-282	cluster_0	Znrd2
1.25525e-279	0.433431	0.514	0.273	2.43192e-275	cluster_0	Fam49b
1.68676e-279	0.433265	0.481	0.245	3.26793e-275	cluster_0	Cfap20
1.47921e-179	0.432963	0.875	0.851	2.86582e-175	cluster_0	Pdcd6
6.68431e-211	0.43293	0.432	0.236	1.29502e-206	cluster_0	Nfia
1.37537e-242	0.432233	0.887	0.8	2.66464e-238	cluster_0	Prpf40a
1.24697e-248	0.431804	0.395	0.192	2.41587e-244	cluster_0	Stk38l
9.65919e-237	0.431761	0.965	0.889	1.87137e-232	cluster_0	Hnrnpu
0	0.431687	0.254	0.065	0	cluster_0	Abca1
1.85973e-232	0.431615	0.509	0.291	3.60305e-228	cluster_0	Zfp644
1.65493e-117	0.43145	0.878	0.867	3.20626e-113	cluster_0	Ets2
1.42549e-248	0.431226	0.506	0.283	2.76175e-244	cluster_0	Phf14
1.19831e-266	0.430093	0.374	0.17	2.32161e-262	cluster_0	Eid1
3.56073e-207	0.430074	0.566	0.361	6.89855e-203	cluster_0	Pdia4
2.82705e-267	0.430026	0.942	0.884	5.47712e-263	cluster_0	Rbx1
9.81962e-168	0.429988	0.513	0.329	1.90245e-163	cluster_0	Trim2
1.9583e-233	0.429373	0.916	0.78	3.79402e-229	cluster_0	Ranbp1
5.76316e-233	0.429184	0.455	0.25	1.11655e-228	cluster_0	Rbm22
7.32867e-237	0.428915	0.965	0.886	1.41986e-232	cluster_0	Snrpd2
5.00324e-218	0.428872	0.793	0.634	9.69328e-214	cluster_0	Snrpd3
1.0273e-231	0.428504	0.43	0.228	1.9903e-227	cluster_0	Dhrs1
1.44826e-293	0.428146	0.48	0.239	2.80585e-289	cluster_0	Akt1s1
8.03979e-241	0.428095	0.531	0.312	1.55763e-236	cluster_0	Tmem33
8.60945e-215	0.428005	0.482	0.27	1.66799e-210	cluster_0	Btg3
5.91171e-210	0.427825	0.746	0.592	1.14533e-205	cluster_0	Ddb1
3.92668e-217	0.426601	0.741	0.571	7.60754e-213	cluster_0	Smarca4
1.17693e-239	0.426473	0.544	0.32	2.28018e-235	cluster_0	2900097C17Rik
2.56717e-196	0.426429	0.912	0.875	4.97364e-192	cluster_0	Fkbp1a
6.6963e-282	0.426378	0.509	0.265	1.29734e-277	cluster_0	Rbm28
1.67837e-177	0.426142	0.638	0.47	3.25167e-173	cluster_0	Aig1
2.95258e-202	0.425994	0.802	0.701	5.72033e-198	cluster_0	Atxn7l3b
5.48849e-263	0.425803	0.474	0.25	1.06334e-258	cluster_0	Atxn2
1.37501e-260	0.425547	0.559	0.322	2.66395e-256	cluster_0	Med10
7.16439e-214	0.425024	0.612	0.405	1.38803e-209	cluster_0	Med21
8.97401e-203	0.424732	0.733	0.582	1.73862e-198	cluster_0	Aamp
1.82189e-239	0.424455	0.965	0.941	3.52973e-235	cluster_0	Bzw1
8.40851e-245	0.424229	0.306	0.125	1.62906e-240	cluster_0	Plpp1
3.70419e-214	0.424172	0.958	0.936	7.17649e-210	cluster_0	Arpp19
1.00291e-306	0.423983	0.413	0.184	1.94303e-302	cluster_0	Rnmt
5.69321e-282	0.423963	0.466	0.234	1.103e-277	cluster_0	Ash2l
1.67128e-177	0.423801	0.869	0.831	3.23794e-173	cluster_0	Ehf
4.00133e-285	0.423733	0.409	0.186	7.75218e-281	cluster_0	Acer2
0	0.423406	1	0.999	0	cluster_0	Rps10
0	0.423285	0.274	0.084	0	cluster_0	Limch1
2.04845e-235	0.423083	0.548	0.324	3.96866e-231	cluster_0	Lrrc58
3.74561e-220	0.422969	0.885	0.822	7.25675e-216	cluster_0	Csde1
7.40943e-270	0.422896	0.497	0.257	1.4355e-265	cluster_0	Mphosph10
0	0.422831	0.291	0.085	0	cluster_0	Zfp553
4.81983e-210	0.422777	0.774	0.63	9.33795e-206	cluster_0	Psmc4
1.35604e-279	0.422585	0.455	0.225	2.6272e-275	cluster_0	Mrpl19
2.39545e-263	0.422545	0.303	0.117	4.64095e-259	cluster_0	Icam1
1.2637e-278	0.422528	0.439	0.212	2.4483e-274	cluster_0	Nip7
0	0.422156	0.372	0.154	0	cluster_0	Armc10
2.32538e-197	0.422133	0.731	0.578	4.50519e-193	cluster_0	Psmd6
3.4451e-294	0.421889	0.99	0.976	6.67454e-290	cluster_0	Ppib
2.02158e-244	0.421846	0.934	0.873	3.9166e-240	cluster_0	Pcbp2
2.88535e-214	0.421819	0.609	0.388	5.59007e-210	cluster_0	Ckap4
1.53796e-235	0.421628	0.547	0.324	2.97964e-231	cluster_0	Gtf3c6
1.12772e-219	0.421605	0.604	0.388	2.18485e-215	cluster_0	Zranb2
1.28019e-185	0.421499	0.742	0.615	2.48024e-181	cluster_0	Ube2r2
1.1371e-259	0.421481	0.455	0.231	2.20302e-255	cluster_0	2810004N23Rik
2.52252e-201	0.421055	0.329	0.159	4.88713e-197	cluster_0	Cnn2
0	0.421021	1	0.995	0	cluster_0	Rpl22
3.52522e-163	0.420968	0.421	0.247	6.82977e-159	cluster_0	Slc16a3
2.10256e-242	0.420682	0.496	0.276	4.07351e-238	cluster_0	Gatad2b
1.04758e-260	0.420627	0.467	0.244	2.02958e-256	cluster_0	Nae1
1.61649e-275	0.420517	0.365	0.16	3.13179e-271	cluster_0	Zfp445
1.02432e-277	0.420483	0.417	0.197	1.98452e-273	cluster_0	Mri1
2.60473e-198	0.420434	0.725	0.538	5.04641e-194	cluster_0	Dnajc2
3.50036e-252	0.420331	0.479	0.258	6.78159e-248	cluster_0	Ryk
2.79377e-259	0.420317	0.925	0.863	5.41265e-255	cluster_0	Selenof
3.4993e-186	0.420115	0.72	0.536	6.77954e-182	cluster_0	Impdh2
1.40798e-256	0.419811	0.552	0.313	2.72782e-252	cluster_0	Actl6a
2.23355e-264	0.419745	0.456	0.235	4.32727e-260	cluster_0	Ncbp2
4.96286e-220	0.419336	0.688	0.492	9.61504e-216	cluster_0	Srsf9
0	0.418986	1	0.998	0	cluster_0	Rplp2
1.26899e-270	0.418888	0.431	0.21	2.45854e-266	cluster_0	Exosc4
9.62873e-267	0.418415	0.475	0.244	1.86547e-262	cluster_0	Eef1e1
2.16439e-245	0.418121	0.525	0.296	4.1933e-241	cluster_0	Dhx36
5.00519e-235	0.41763	0.975	0.951	9.69706e-231	cluster_0	Pdia3
3.35821e-300	0.417548	1	0.996	6.5062e-296	cluster_0	Rps8
1.3285e-197	0.417386	0.806	0.654	2.57383e-193	cluster_0	Pa2g4
4.67996e-252	0.416966	0.522	0.293	9.06695e-248	cluster_0	Bloc1s2
1.92579e-253	0.415476	0.462	0.242	3.73102e-249	cluster_0	Exosc5
1.20178e-259	0.415398	0.512	0.279	2.32832e-255	cluster_0	Cpsf6
5.25195e-188	0.415359	0.793	0.649	1.01751e-183	cluster_0	Rbbp7
2.07049e-187	0.415257	0.693	0.533	4.01137e-183	cluster_0	Pak1
3.11683e-210	0.415106	0.562	0.353	6.03855e-206	cluster_0	Cd151
1.75364e-246	0.415047	0.49	0.267	3.39749e-242	cluster_0	Dcaf8
1.05861e-239	0.414435	0.926	0.87	2.05095e-235	cluster_0	Psmb2
0	0.414386	0.285	0.085	0	cluster_0	Evl
1.07969e-280	0.414332	0.441	0.214	2.0918e-276	cluster_0	Rsl24d1
2.2612e-236	0.414092	0.426	0.221	4.38084e-232	cluster_0	Vezf1
4.49878e-205	0.413721	0.976	0.954	8.71593e-201	cluster_0	Ctnnb1
8.98007e-211	0.413124	0.599	0.392	1.7398e-206	cluster_0	Tfg
1.6152e-234	0.412606	0.614	0.383	3.1293e-230	cluster_0	Utp3
4.33341e-236	0.412595	0.515	0.296	8.39555e-232	cluster_0	Yipf4
4.90047e-215	0.412468	0.652	0.435	9.49417e-211	cluster_0	Nudt21
4.049e-274	0.411977	0.49	0.251	7.84452e-270	cluster_0	Pum3
2.89244e-250	0.41172	0.499	0.274	5.60382e-246	cluster_0	Lsm1
1.56693e-256	0.411692	0.283	0.105	3.03577e-252	cluster_0	Ier5l
1.45792e-228	0.411482	0.437	0.233	2.82457e-224	cluster_0	Mindy3
1.12114e-278	0.411478	1	0.998	2.17209e-274	cluster_0	Rpl13
3.10142e-164	0.411436	0.64	0.477	6.0087e-160	cluster_0	Phf3
8.73999e-252	0.410783	0.375	0.174	1.69329e-247	cluster_0	Snhg4
1.992e-271	0.410174	0.355	0.153	3.8593e-267	cluster_0	Maged1
8.33042e-206	0.410086	0.617	0.409	1.61394e-201	cluster_0	Polr2k
2.31063e-170	0.409281	0.778	0.684	4.47661e-166	cluster_0	Ddx6
9.13291e-168	0.409141	0.679	0.531	1.76941e-163	cluster_0	Ywhag
1.10976e-174	0.408254	0.941	0.925	2.15004e-170	cluster_0	Pgam1
1.15568e-286	0.40815	0.359	0.152	2.23901e-282	cluster_0	Ube2d1
2.85803e-180	0.408146	0.799	0.699	5.53715e-176	cluster_0	Morf4l2
5.84093e-262	0.408064	0.383	0.178	1.13162e-257	cluster_0	Cd320
4.33035e-274	0.408047	0.422	0.202	8.38962e-270	cluster_0	Rae1
2.72939e-243	0.407587	0.963	0.925	5.28793e-239	cluster_0	Psmb4
1.67718e-123	0.407469	0.712	0.614	3.24936e-119	cluster_0	Nfe2l2
5.46114e-234	0.407344	0.516	0.291	1.05804e-229	cluster_0	Kmt2a
5.62843e-226	0.407285	0.565	0.34	1.09045e-221	cluster_0	Lars
8.49696e-180	0.407236	0.72	0.565	1.6462e-175	cluster_0	Tmem147
2.7212e-201	0.407235	0.489	0.288	5.27206e-197	cluster_0	Rell1
0	0.407062	0.323	0.118	0	cluster_0	Zfp422
2.01994e-251	0.406981	0.495	0.267	3.91343e-247	cluster_0	Dab2ip
2.41618e-191	0.406465	0.911	0.878	4.68111e-187	cluster_0	Romo1
6.57018e-196	0.406294	0.57	0.359	1.27291e-191	cluster_0	Epb41l2
0	0.406156	1	1	0	cluster_0	Rplp0
2.12791e-217	0.405289	0.534	0.32	4.12262e-213	cluster_0	Serinc1
3.97107e-209	0.4051	0.598	0.383	7.69356e-205	cluster_0	Stip1
4.06674e-239	0.40509	0.506	0.276	7.8789e-235	cluster_0	Atic
1.71185e-70	0.40442	0.994	0.995	3.31654e-66	cluster_0	S100a11
6.41184e-88	0.40438	0.595	0.488	1.24223e-83	cluster_0	Hoxb13
0	0.404174	1	0.999	0	cluster_0	Rpl17
8.31145e-167	0.404013	0.444	0.268	1.61026e-162	cluster_0	Ankrd12
8.21848e-186	0.403987	0.67	0.485	1.59225e-181	cluster_0	Hsd17b10
8.96113e-305	0.403896	0.352	0.141	1.73613e-300	cluster_0	Ntmt1
2.11195e-265	0.403807	0.277	0.102	4.09168e-261	cluster_0	Slc41a1
0	0.403669	0.301	0.096	0	cluster_0	Mex3d
0	0.403646	1	1	0	cluster_0	Rpl23
2.35241e-200	0.40353	0.488	0.288	4.55756e-196	cluster_0	Mef2a
1.18664e-239	0.40327	0.484	0.264	2.29899e-235	cluster_0	Chrac1
7.34001e-213	0.402879	0.899	0.841	1.42205e-208	cluster_0	Psma4
8.68357e-250	0.402792	0.984	0.969	1.68235e-245	cluster_0	Eif3c
1.67817e-219	0.402784	0.509	0.296	3.25129e-215	cluster_0	Kdm5a
1.54733e-254	0.402726	0.542	0.3	2.9978e-250	cluster_0	Sf3b3
1.25788e-245	0.40226	0.507	0.28	2.43701e-241	cluster_0	Polr3k
4.10542e-194	0.402228	0.823	0.723	7.95384e-190	cluster_0	Psma1
6.77026e-216	0.402217	0.556	0.325	1.31167e-211	cluster_0	Nolc1
3.18018e-231	0.402214	0.831	0.677	6.16128e-227	cluster_0	Snrnp70
9.53615e-183	0.401987	0.691	0.514	1.84753e-178	cluster_0	Pnn
5.63065e-178	0.40135	0.751	0.6	1.09088e-173	cluster_0	Ddx21
0	0.401305	0.255	0.07	0	cluster_0	Gpc1
6.33734e-244	0.401291	0.335	0.148	1.2278e-239	cluster_0	Macc1
8.26115e-186	0.401	0.757	0.588	1.60051e-181	cluster_0	G3bp1
1.66594e-280	0.400876	1	0.993	3.22759e-276	cluster_0	Rps25
1.74377e-209	0.400653	0.543	0.334	3.37838e-205	cluster_0	Ten1
8.10905e-117	0.400357	0.746	0.673	1.57105e-112	cluster_0	H13
3.57468e-244	0.400332	0.268	0.101	6.92558e-240	cluster_0	Morc4
2.82649e-208	0.40024	0.586	0.375	5.47604e-204	cluster_0	Nap1l4
1.68067e-251	0.400054	0.442	0.224	3.25614e-247	cluster_0	Clns1a
0	0.399961	0.266	0.078	0	cluster_0	Ajuba
2.33264e-250	0.399949	0.481	0.256	4.51925e-246	cluster_0	Psmg4
3.32466e-231	0.399947	1	0.999	6.4412e-227	cluster_0	Rps27
1.35139e-167	0.399863	0.748	0.617	2.61818e-163	cluster_0	Pbrm1
1.43408e-232	0.399788	0.51	0.286	2.77839e-228	cluster_0	Ahsa1
3.88545e-173	0.399613	0.928	0.917	7.52767e-169	cluster_0	Anxa4
1.00595e-205	0.399448	0.347	0.171	1.94893e-201	cluster_0	Hoxb9
1.24611e-261	0.39879	0.37	0.166	2.41422e-257	cluster_0	Msh2
1.15173e-245	0.398731	0.501	0.271	2.23135e-241	cluster_0	Upf3b
8.95946e-160	0.398608	0.783	0.691	1.73581e-155	cluster_0	Mtch1
3.43792e-230	0.398592	0.396	0.195	6.66063e-226	cluster_0	Myo1b
8.37818e-197	0.39854	0.603	0.394	1.62319e-192	cluster_0	Mrpl13
9.37951e-296	0.398415	0.33	0.128	1.81719e-291	cluster_0	Bnip2
5.79961e-175	0.398143	0.873	0.828	1.12362e-170	cluster_0	Hspa4
8.63202e-202	0.397948	0.762	0.578	1.67237e-197	cluster_0	Nudc
5.34074e-200	0.39792	1	1	1.03471e-195	cluster_0	Rps29
5.20718e-241	0.397792	0.29	0.118	1.00884e-236	cluster_0	Ptpn6
2.27211e-247	0.397509	0.468	0.248	4.40199e-243	cluster_0	Trim33
3.57425e-175	0.397507	0.797	0.654	6.92476e-171	cluster_0	Srsf7
1.66288e-232	0.396875	0.516	0.293	3.22166e-228	cluster_0	Fcf1
0	0.396765	0.297	0.1	0	cluster_0	Ldb1
1.51389e-226	0.396749	0.489	0.277	2.93301e-222	cluster_0	Xpnpep1
4.60224e-221	0.396659	0.487	0.275	8.91637e-217	cluster_0	Gpatch8
1.99757e-302	0.396561	1	0.992	3.87009e-298	cluster_0	Rps19
3.67143e-218	0.396109	0.403	0.208	7.11303e-214	cluster_0	Rpia
8.61099e-183	0.39573	0.65	0.461	1.66829e-178	cluster_0	Usp14
5.59812e-212	0.395717	0.508	0.3	1.08458e-207	cluster_0	Ociad1
7.25499e-243	0.395299	0.415	0.209	1.40558e-238	cluster_0	Vps72
1.99762e-258	0.394983	0.393	0.185	3.87019e-254	cluster_0	Rbmxl1
5.68102e-275	0.394874	0.306	0.119	1.10064e-270	cluster_0	1500011B03Rik
3.96888e-180	0.394638	0.717	0.566	7.68931e-176	cluster_0	Kdm1a
2.05535e-190	0.394504	0.541	0.345	3.98204e-186	cluster_0	Mff
7.67245e-116	0.394358	0.618	0.486	1.48646e-111	cluster_0	Wls
3.13949e-244	0.394278	0.515	0.286	6.08245e-240	cluster_0	Rps19bp1
5.86705e-190	0.394012	0.551	0.35	1.13668e-185	cluster_0	Snrnp27
5.1837e-166	0.393939	0.658	0.496	1.00429e-161	cluster_0	Supt4a
5.11265e-221	0.393737	0.519	0.301	9.90525e-217	cluster_0	Got2
4.99888e-189	0.393686	0.445	0.257	9.68482e-185	cluster_0	Foxn3
0	0.393261	0.269	0.075	0	cluster_0	Arl3
1.47418e-146	0.392988	0.372	0.214	2.85608e-142	cluster_0	Btc
1.85042e-204	0.392714	0.371	0.189	3.58501e-200	cluster_0	Tob2
2.50832e-306	0.392635	0.251	0.075	4.85961e-302	cluster_0	Ccdc141
2.08523e-101	0.392553	0.967	0.961	4.03993e-97	cluster_0	Aprt
4.35704e-268	0.392396	0.303	0.117	8.44133e-264	cluster_0	Ppl
1.67861e-230	0.391942	0.432	0.226	3.25214e-226	cluster_0	Uri1
3.83465e-300	0.391916	0.999	0.994	7.42924e-296	cluster_0	Eef2
3.73574e-198	0.391522	0.608	0.405	7.23762e-194	cluster_0	Jtb
4.56034e-271	0.391498	0.377	0.17	8.83521e-267	cluster_0	Caml
4.14211e-205	0.391203	0.506	0.303	8.02493e-201	cluster_0	Dctn4
1.10632e-24	0.391159	0.895	0.902	2.14339e-20	cluster_0	Jun
1.67148e-233	0.391127	0.446	0.238	3.23833e-229	cluster_0	1700123O20Rik
2.78077e-229	0.390963	0.425	0.219	5.38747e-225	cluster_0	BC005561
1.28575e-295	0.390916	0.273	0.091	2.49101e-291	cluster_0	Echdc2
1.26188e-224	0.390905	0.952	0.932	2.44477e-220	cluster_0	Pomp
5.72859e-139	0.390576	0.79	0.723	1.10986e-134	cluster_0	Eif1a
3.25042e-254	0.390364	0.972	0.952	6.29736e-250	cluster_0	Nedd8
0	0.39023	0.294	0.096	0	cluster_0	Hsd3b7
1.88973e-227	0.389997	0.358	0.17	3.66116e-223	cluster_0	Fam210b
9.06889e-125	0.389941	0.392	0.244	1.75701e-120	cluster_0	Alcam
4.61818e-163	0.389847	0.739	0.609	8.94727e-159	cluster_0	Sars
9.65706e-180	0.389724	0.733	0.582	1.87096e-175	cluster_0	Psmd14
2.09463e-176	0.389632	0.671	0.49	4.05813e-172	cluster_0	Hnrnph1
2.15625e-256	0.38917	0.357	0.159	4.17752e-252	cluster_0	Ccdc86
8.51265e-223	0.389064	0.537	0.315	1.64924e-218	cluster_0	Tdg
1.40514e-233	0.388963	0.38	0.184	2.72232e-229	cluster_0	Gabarapl1
1.43081e-217	0.388934	0.429	0.231	2.77205e-213	cluster_0	Eci2
4.27513e-257	0.388566	0.439	0.219	8.28264e-253	cluster_0	Abcf2
2.27445e-166	0.38835	0.901	0.882	4.40652e-162	cluster_0	Rnasek
1.1068e-257	0.387998	0.979	0.961	2.14432e-253	cluster_0	Psmb1
1.77008e-214	0.387413	0.472	0.268	3.42936e-210	cluster_0	Zfp148
1.50426e-234	0.387272	0.487	0.27	2.91435e-230	cluster_0	Pafah1b2
7.31354e-160	0.387076	0.662	0.503	1.41693e-155	cluster_0	Wnk1
2.93497e-173	0.387033	0.698	0.538	5.68621e-169	cluster_0	Dnajc7
1.89758e-238	0.386911	0.373	0.178	3.67637e-234	cluster_0	Nipsnap1
2.2899e-168	0.386867	0.657	0.487	4.43646e-164	cluster_0	Sbno1
2.35801e-212	0.386439	0.544	0.33	4.56841e-208	cluster_0	Tnpo1
0	0.386136	0.261	0.08	0	cluster_0	Sorcs2
5.0032e-209	0.386086	0.613	0.404	9.6932e-205	cluster_0	Ddx54
4.88787e-250	0.386017	0.452	0.23	9.46975e-246	cluster_0	Bcl7c
5.02542e-180	0.385737	0.738	0.58	9.73625e-176	cluster_0	Srsf6
1.83588e-188	0.385024	0.998	0.982	3.55683e-184	cluster_0	Nme2
1.26634e-193	0.384988	0.462	0.263	2.45341e-189	cluster_0	Homer2
3.45677e-176	0.38481	0.509	0.322	6.69715e-172	cluster_0	Zcchc9
8.3487e-227	0.38479	0.479	0.263	1.61748e-222	cluster_0	Zc3h13
2.71702e-176	0.384645	0.496	0.311	5.26395e-172	cluster_0	Atp6v1d
3.94327e-187	0.384501	0.891	0.797	7.63969e-183	cluster_0	Sfpq
0	0.383908	0.284	0.094	0	cluster_0	Lysmd2
2.30994e-224	0.383481	0.543	0.321	4.47528e-220	cluster_0	Chtop
1.439e-233	0.383349	0.482	0.262	2.78792e-229	cluster_0	Mrpl38
5.73965e-185	0.383194	0.382	0.204	1.112e-180	cluster_0	Ank3
1.95332e-177	0.382915	0.592	0.404	3.78436e-173	cluster_0	Mtx2
1.33916e-183	0.382806	0.64	0.433	2.59449e-179	cluster_0	Snrpa1
7.07108e-171	0.382793	0.538	0.35	1.36995e-166	cluster_0	Lta4h
2.07501e-186	0.382693	0.593	0.397	4.02013e-182	cluster_0	Polr2m
1.01314e-180	0.382643	0.794	0.684	1.96286e-176	cluster_0	Psmd1
1.23654e-133	0.382569	0.501	0.336	2.39567e-129	cluster_0	Myadm
1.76367e-195	0.382474	0.977	0.949	3.41694e-191	cluster_0	Rbm39
1.22523e-210	0.382449	0.262	0.105	2.37376e-206	cluster_0	Cdo1
2.51779e-255	0.382223	0.421	0.206	4.87796e-251	cluster_0	Pes1
2.34232e-159	0.381908	0.75	0.623	4.53801e-155	cluster_0	Denr
2.00295e-218	0.381564	0.516	0.296	3.88051e-214	cluster_0	Clpp
1.60201e-219	0.381385	0.44	0.237	3.10374e-215	cluster_0	Timm22
6.06803e-153	0.381289	0.704	0.572	1.17562e-148	cluster_0	Srp72
4.3423e-263	0.380908	0.294	0.112	8.41277e-259	cluster_0	Neto2
4.79681e-212	0.380806	1	1	9.29335e-208	cluster_0	Ftl1
8.80266e-246	0.380622	0.357	0.162	1.70543e-241	cluster_0	Rcn2
1.17249e-148	0.380556	0.689	0.557	2.27158e-144	cluster_0	Mob4
2.17488e-199	0.380531	0.543	0.337	4.21362e-195	cluster_0	Parl
8.63851e-173	0.380186	0.563	0.373	1.67363e-168	cluster_0	Bod1l
4.13917e-180	0.380012	0.896	0.817	8.01923e-176	cluster_0	Phb2
0	0.379985	1	1	0	cluster_0	Rpl19
7.66523e-215	0.379335	0.479	0.27	1.48506e-210	cluster_0	Fam133b
9.96837e-163	0.379281	0.36	0.198	1.93127e-158	cluster_0	Tle1
1.49574e-213	0.378897	0.48	0.273	2.89785e-209	cluster_0	Acbd6
1.34596e-224	0.378842	0.424	0.222	2.60766e-220	cluster_0	Mplkip
2.21723e-217	0.378784	0.498	0.282	4.29566e-213	cluster_0	Matr3
0	0.378768	0.31	0.107	0	cluster_0	Afap1l1
9.98776e-221	0.378696	0.546	0.32	1.93503e-216	cluster_0	Pin1
1.55574e-197	0.378524	0.457	0.259	3.01409e-193	cluster_0	Asap2
0	0.378502	0.923	0.708	0	cluster_0	Tubb5
4.69975e-167	0.37838	0.609	0.427	9.1053e-163	cluster_0	Sec63
1.30419e-224	0.377933	0.406	0.208	2.52674e-220	cluster_0	Rc3h2
1.64387e-187	0.377931	0.63	0.434	3.18484e-183	cluster_0	Rtf1
1.82563e-204	0.37782	0.491	0.287	3.53698e-200	cluster_0	Dynlt3
2.4613e-176	0.377793	0.61	0.415	4.76852e-172	cluster_0	Nsd1
1.30703e-183	0.377424	0.6	0.4	2.53224e-179	cluster_0	Mrpl11
4.27432e-285	0.377208	1	1	8.28106e-281	cluster_0	Rpl18a
2.17353e-224	0.377173	0.388	0.191	4.211e-220	cluster_0	Hipk2
1.74808e-284	0.376912	0.362	0.15	3.38673e-280	cluster_0	Hid1
4.76417e-232	0.376845	0.418	0.213	9.23009e-228	cluster_0	Utp14a
6.35787e-197	0.376818	0.561	0.355	1.23177e-192	cluster_0	Rbm42
0	0.376546	0.282	0.091	0	cluster_0	Pacsin3
7.68582e-252	0.376517	0.364	0.164	1.48905e-247	cluster_0	Arhgef2
8.46244e-197	0.375701	0.566	0.359	1.63951e-192	cluster_0	Elavl1
3.86306e-217	0.37568	0.39	0.197	7.48429e-213	cluster_0	Mysm1
3.92375e-179	0.375535	0.537	0.345	7.60188e-175	cluster_0	Ssbp3
1.16538e-212	0.375232	0.883	0.813	2.2578e-208	cluster_0	Tmed9
5.20652e-203	0.375081	0.537	0.327	1.00871e-198	cluster_0	Yeats4
1.23523e-204	0.374807	0.425	0.232	2.39314e-200	cluster_0	Frrs1
9.95243e-239	0.374685	0.374	0.177	1.92818e-234	cluster_0	Sap30
1.67915e-259	0.374349	0.334	0.14	3.25319e-255	cluster_0	Kcnq1
0	0.374205	0.264	0.073	0	cluster_0	Nbea
7.48366e-198	0.374072	0.837	0.722	1.44988e-193	cluster_0	Bola2
8.89321e-260	0.374057	0.311	0.125	1.72297e-255	cluster_0	Hacd3
3.56091e-261	0.373975	0.346	0.149	6.8989e-257	cluster_0	Qtrt1
1.89996e-170	0.373897	0.615	0.429	3.68099e-166	cluster_0	Nmt1
2.06016e-177	0.373695	0.659	0.471	3.99135e-173	cluster_0	Ebna1bp2
7.47687e-269	0.373494	0.256	0.087	1.44857e-264	cluster_0	Nlk
4.01639e-219	0.372786	0.481	0.265	7.78136e-215	cluster_0	Ddx27
1.81851e-213	0.37259	0.416	0.22	3.52317e-209	cluster_0	Zfp638
2.82353e-173	0.372586	0.524	0.331	5.47031e-169	cluster_0	Foxa1
5.23501e-195	0.372417	0.281	0.123	1.01423e-190	cluster_0	Hoxd11
2.8285e-230	0.372385	0.399	0.196	5.47993e-226	cluster_0	Rrs1
1.02049e-242	0.372002	1	0.999	1.9771e-238	cluster_0	Rps16
3.47832e-221	0.371897	1	0.998	6.73889e-217	cluster_0	Rps12
9.10354e-289	0.371871	1	0.997	1.76372e-284	cluster_0	Rpl7a
1.03155e-199	0.371824	0.505	0.298	1.99853e-195	cluster_0	Usp3
2.54322e-216	0.371362	0.46	0.255	4.92723e-212	cluster_0	Mcts1
1.00319e-175	0.370836	0.37	0.199	1.94359e-171	cluster_0	Clip1
1.58977e-267	0.370715	0.338	0.142	3.08002e-263	cluster_0	Zfp771
5.83753e-225	0.370713	0.998	0.982	1.13096e-220	cluster_0	Rpl22l1
3.90071e-266	0.370339	1	1	7.55724e-262	cluster_0	Rplp1
3.90372e-214	0.370284	0.954	0.897	7.56307e-210	cluster_0	Pcbp1
5.59541e-236	0.370096	0.463	0.243	1.08405e-231	cluster_0	Pno1
7.49602e-207	0.369916	0.371	0.189	1.45228e-202	cluster_0	Tspan7
1.308e-198	0.369597	0.507	0.303	2.53411e-194	cluster_0	Emc4
1.81128e-214	0.369596	0.463	0.258	3.50916e-210	cluster_0	Appbp2
1.43989e-214	0.369574	0.508	0.286	2.78964e-210	cluster_0	Lsm7
3.46858e-210	0.369558	0.531	0.311	6.72004e-206	cluster_0	Yrdc
5.15769e-191	0.369421	0.897	0.836	9.99251e-187	cluster_0	Sf3b2
9.55221e-186	0.369221	0.874	0.794	1.85064e-181	cluster_0	Timm23
1.6397e-167	0.369193	0.568	0.381	3.17675e-163	cluster_0	Ik
6.75459e-240	0.369152	0.395	0.192	1.30863e-235	cluster_0	Lzts2
6.32864e-171	0.368936	0.507	0.317	1.22611e-166	cluster_0	Clock
1.01651e-149	0.368779	0.708	0.581	1.9694e-145	cluster_0	Arpc5l
1.82487e-185	0.368774	0.403	0.222	3.5355e-181	cluster_0	Dennd4c
1.85783e-167	0.368535	0.664	0.492	3.59936e-163	cluster_0	Zfp207
4.55058e-216	0.368317	0.397	0.204	8.8163e-212	cluster_0	Prpf6
1.43355e-163	0.368225	0.827	0.744	2.77737e-159	cluster_0	Spcs2
7.21943e-176	0.368111	0.617	0.42	1.39869e-171	cluster_0	Gadd45gip1
1.11414e-242	0.368059	0.311	0.131	2.15854e-238	cluster_0	Hsdl2
8.14772e-217	0.367847	0.457	0.252	1.57854e-212	cluster_0	Bod1
1.26953e-226	0.367514	0.377	0.184	2.45958e-222	cluster_0	Asl
2.20916e-263	0.367456	0.344	0.146	4.28002e-259	cluster_0	Rbfox2
2.76635e-143	0.3674	0.682	0.537	5.35953e-139	cluster_0	Prpf38b
9.44118e-164	0.367107	0.743	0.587	1.82913e-159	cluster_0	Magoh
7.76306e-197	0.366548	0.333	0.163	1.50402e-192	cluster_0	Ilk
2.125e-148	0.366503	0.73	0.599	4.11697e-144	cluster_0	Uchl3
1.43614e-244	0.366343	0.39	0.185	2.78237e-240	cluster_0	Ehmt1
7.37073e-199	0.366301	0.53	0.32	1.42801e-194	cluster_0	Fip1l1
6.70473e-181	0.3661	0.463	0.273	1.29897e-176	cluster_0	Sde2
5.32738e-180	0.365884	0.58	0.385	1.03213e-175	cluster_0	Mrpl32
6.20061e-214	0.365708	0.323	0.15	1.20131e-209	cluster_0	Ascc1
2.7009e-273	0.365639	0.27	0.095	5.23271e-269	cluster_0	Arhgdig
5.28432e-210	0.365478	0.463	0.258	1.02378e-205	cluster_0	Rps6kb1
1.65565e-191	0.365468	0.586	0.373	3.20765e-187	cluster_0	Naa10
1.35347e-195	0.364873	0.428	0.238	2.62222e-191	cluster_0	Nsrp1
1.41849e-152	0.364834	0.856	0.767	2.74819e-148	cluster_0	Hspa9
7.12105e-200	0.36461	0.473	0.273	1.37963e-195	cluster_0	Commd7
5.76907e-183	0.364496	0.654	0.451	1.1177e-178	cluster_0	Srsf10
2.98294e-162	0.364477	0.519	0.333	5.77915e-158	cluster_0	Mocs2
4.06493e-198	0.36446	0.852	0.707	7.8754e-194	cluster_0	Snrpd1
7.90544e-174	0.364205	0.658	0.484	1.5316e-169	cluster_0	Rnpep
1.17109e-155	0.364155	0.784	0.695	2.26886e-151	cluster_0	Ube2d2a
2.61853e-204	0.363961	0.4	0.211	5.07314e-200	cluster_0	Socs6
1.56985e-219	0.363868	0.377	0.187	3.04144e-215	cluster_0	Osgep
8.34272e-162	0.363845	0.757	0.615	1.61632e-157	cluster_0	Eif3d
5.5858e-195	0.363828	0.375	0.196	1.08219e-190	cluster_0	Amd1
9.66854e-240	0.363599	0.317	0.135	1.87318e-235	cluster_0	Zkscan1
1.60884e-268	0.363508	0.329	0.135	3.11696e-264	cluster_0	5031439G07Rik
6.76493e-240	0.363311	0.382	0.182	1.31064e-235	cluster_0	Lsg1
2.37871e-269	0.363001	0.403	0.186	4.60852e-265	cluster_0	Znrf1
6.35201e-206	0.362968	0.469	0.266	1.23064e-201	cluster_0	Nsfl1c
8.42211e-170	0.362938	0.64	0.459	1.6317e-165	cluster_0	Ramac
5.55273e-125	0.36291	0.715	0.615	1.07579e-120	cluster_0	Sugt1
1.93911e-203	0.362804	0.382	0.195	3.75684e-199	cluster_0	Parp1
9.9666e-36	0.362622	0.275	0.201	1.93093e-31	cluster_0	Gadd45g
1.98823e-222	0.362576	0.468	0.254	3.85199e-218	cluster_0	Emc8
2.05518e-221	0.362332	0.368	0.179	3.9817e-217	cluster_0	Rbm34
1.35799e-213	0.362316	0.452	0.245	2.63097e-209	cluster_0	R3hdm1
5.66667e-289	0.36191	0.287	0.1	1.09786e-284	cluster_0	Hunk
4.00838e-179	0.361568	0.914	0.862	7.76583e-175	cluster_0	Tpr
2.76508e-194	0.361488	0.473	0.272	5.35707e-190	cluster_0	Utrn
3.54041e-219	0.36148	0.417	0.218	6.85919e-215	cluster_0	Gtf2e2
5.51339e-214	0.36124	0.516	0.294	1.06816e-209	cluster_0	Tsen34
7.24324e-220	0.361212	0.404	0.204	1.40331e-215	cluster_0	Ftsj3
5.82644e-203	0.361197	0.475	0.27	1.12881e-198	cluster_0	Itpa
5.07808e-229	0.361116	1	0.996	9.83828e-225	cluster_0	Rpl29
2.44447e-113	0.36107	0.537	0.392	4.73592e-109	cluster_0	Hacd1
2.03785e-161	0.361051	0.521	0.337	3.94812e-157	cluster_0	Tmem205
2.01414e-203	0.360618	0.43	0.236	3.9022e-199	cluster_0	Vbp1
2.04171e-202	0.360589	0.483	0.277	3.9556e-198	cluster_0	Gps1
4.94466e-277	0.36054	1	0.997	9.57978e-273	cluster_0	Rpl35a
1.78409e-222	0.360223	0.391	0.194	3.4565e-218	cluster_0	Pde4dip
1.36142e-197	0.360164	0.483	0.282	2.63762e-193	cluster_0	Cops2
6.81974e-134	0.359809	0.744	0.613	1.32126e-129	cluster_0	Nop58
2.513e-166	0.359753	0.588	0.403	4.86868e-162	cluster_0	Dap3
1.23375e-205	0.359522	0.464	0.261	2.39027e-201	cluster_0	Tiprl
5.75437e-164	0.359499	0.378	0.207	1.11485e-159	cluster_0	Rfc3
2.79084e-300	0.359449	0.266	0.084	5.40697e-296	cluster_0	Ptprs
1.01135e-184	0.359331	0.547	0.343	1.95939e-180	cluster_0	Usp16
9.0896e-163	0.358694	0.552	0.363	1.76102e-158	cluster_0	Hbp1
1.10789e-234	0.358513	0.368	0.173	2.14643e-230	cluster_0	Smarcad1
2.48241e-202	0.358443	0.456	0.253	4.80942e-198	cluster_0	Grb7
2.0827e-199	0.358288	0.423	0.231	4.03503e-195	cluster_0	Aqr
2.32551e-266	0.358275	0.264	0.092	4.50544e-262	cluster_0	Dyrk3
7.44469e-215	0.358255	0.421	0.221	1.44233e-210	cluster_0	Gnl2
6.0219e-140	0.358255	0.703	0.576	1.16668e-135	cluster_0	Anapc16
3.6041e-269	0.358085	0.295	0.111	6.98258e-265	cluster_0	Fmnl2
0	0.358059	1	1	0	cluster_0	Rps14
2.64497e-228	0.357923	0.359	0.17	5.12436e-224	cluster_0	Rnf138
1.37694e-203	0.357584	0.402	0.213	2.66769e-199	cluster_0	Twistnb
3.65192e-207	0.357525	0.456	0.254	7.07523e-203	cluster_0	Cdc40
2.04257e-155	0.357422	0.512	0.336	3.95728e-151	cluster_0	Slc25a11
3.0384e-227	0.357344	0.35	0.163	5.88659e-223	cluster_0	Pdcd11
1.59464e-190	0.357153	0.318	0.153	3.08946e-186	cluster_0	Rev3l
6.17621e-196	0.357064	0.45	0.256	1.19658e-191	cluster_0	Faf2
1.89655e-199	0.356705	0.317	0.148	3.67438e-195	cluster_0	Rnf149
9.34924e-232	0.35651	0.358	0.168	1.81132e-227	cluster_0	Evi5
1.76792e-277	0.356132	0.255	0.085	3.42516e-273	cluster_0	Bvht
9.47139e-203	0.356115	1	0.983	1.83499e-198	cluster_0	Rpl35
6.2891e-196	0.355792	0.466	0.267	1.21845e-191	cluster_0	Gcsh
2.58716e-228	0.35557	0.295	0.124	5.01237e-224	cluster_0	Cmtm7
3.7742e-250	0.355526	0.312	0.129	7.31213e-246	cluster_0	Bckdha
4.50343e-186	0.355503	0.49	0.294	8.72495e-182	cluster_0	Arl2bp
1.27247e-202	0.355365	0.462	0.256	2.46529e-198	cluster_0	Eif2b1
1.36216e-243	0.355308	0.271	0.103	2.63905e-239	cluster_0	Wipi1
4.06506e-251	0.355068	0.261	0.095	7.87565e-247	cluster_0	Slc20a2
6.18988e-238	0.355002	0.312	0.134	1.19923e-233	cluster_0	Jkamp
3.39536e-210	0.354976	0.431	0.232	6.57817e-206	cluster_0	Dohh
3.16996e-35	0.354626	0.48	0.431	6.14147e-31	cluster_0	Myof
3.09639e-215	0.354428	0.476	0.263	5.99894e-211	cluster_0	Srek1
5.98664e-172	0.354358	0.845	0.752	1.15985e-167	cluster_0	Caprin1
7.84354e-146	0.354309	0.646	0.492	1.51961e-141	cluster_0	Snw1
1.45123e-179	0.354113	0.536	0.334	2.81161e-175	cluster_0	Strn3
6.25788e-221	0.353975	0.413	0.213	1.2124e-216	cluster_0	Drg1
1.99711e-135	0.353896	0.667	0.534	3.8692e-131	cluster_0	Tsg101
5.99889e-102	0.353682	0.967	0.969	1.16223e-97	cluster_0	Ndufb1-ps
1.60782e-210	0.353533	0.451	0.246	3.11499e-206	cluster_0	Chd3
3.34283e-190	0.353519	0.427	0.234	6.47639e-186	cluster_0	Pim3
2.84415e-132	0.353467	0.303	0.165	5.51026e-128	cluster_0	Bst2
9.62432e-133	0.353364	0.473	0.304	1.86462e-128	cluster_0	Dusp4
1.10934e-183	0.353354	0.505	0.304	2.14924e-179	cluster_0	Nipal2
8.63288e-103	0.353082	0.722	0.626	1.67253e-98	cluster_0	Bok
6.22211e-217	0.352618	0.412	0.211	1.20547e-212	cluster_0	Utp18
3.09209e-151	0.352509	0.765	0.622	5.99061e-147	cluster_0	Syncrip
4.40731e-145	0.352361	0.793	0.683	8.53872e-141	cluster_0	Eprs
3.56506e-152	0.352301	0.664	0.494	6.90695e-148	cluster_0	Psmc1
1.29805e-271	0.352165	0.287	0.106	2.51484e-267	cluster_0	Zfp637
5.73696e-205	0.352014	0.377	0.192	1.11148e-200	cluster_0	Gnl3l
2.47315e-226	0.352005	0.343	0.158	4.79148e-222	cluster_0	Epb41l5
2.98411e-211	0.351852	0.372	0.185	5.78141e-207	cluster_0	Nr2c2ap
6.7893e-202	0.351771	0.455	0.255	1.31536e-197	cluster_0	Plaa
8.63097e-204	0.35169	0.398	0.209	1.67216e-199	cluster_0	Tmed4
1.37584e-237	0.351631	0.286	0.114	2.66555e-233	cluster_0	Crem
2.93182e-193	0.351601	0.543	0.336	5.68011e-189	cluster_0	Nr2f6
9.20615e-202	0.351537	0.493	0.282	1.7836e-197	cluster_0	Ubap2
2.24209e-185	0.351528	0.992	0.932	4.34383e-181	cluster_0	Hmgb1
5.33735e-118	0.351339	0.565	0.404	1.03406e-113	cluster_0	Ppp1r1b
1.05181e-194	0.351322	0.451	0.252	2.03778e-190	cluster_0	Sms
2.88093e-231	0.350709	0.314	0.137	5.58152e-227	cluster_0	Ube2w
3.47886e-202	0.350702	0.374	0.19	6.73994e-198	cluster_0	Dip2b
5.60503e-156	0.350626	0.696	0.548	1.08592e-151	cluster_0	Dcun1d5
3.14869e-167	0.350529	0.835	0.729	6.10028e-163	cluster_0	U2af1
4.40394e-204	0.350424	0.342	0.166	8.53218e-200	cluster_0	Zcchc10
1.20196e-209	0.35035	0.324	0.151	2.32867e-205	cluster_0	Cfap36
1.92582e-97	0.350185	0.786	0.739	3.73109e-93	cluster_0	Atp6v1e1
3.33702e-240	0.350168	0.278	0.108	6.46514e-236	cluster_0	Igf1r
2.21552e-203	0.350115	0.428	0.231	4.29234e-199	cluster_0	Cdk2ap1
1.39059e-206	0.349629	0.434	0.235	2.69414e-202	cluster_0	Sh3rf1
5.5641e-201	0.349483	0.393	0.207	1.07799e-196	cluster_0	Sf3b4
4.34952e-176	0.349118	0.508	0.312	8.42676e-172	cluster_0	Polr2a
6.31834e-139	0.349089	0.561	0.392	1.22411e-134	cluster_0	Pten
3.05731e-188	0.349071	0.43	0.238	5.92323e-184	cluster_0	Ndufaf4
3.76786e-189	0.349019	0.549	0.34	7.29985e-185	cluster_0	Rnf187
5.47469e-186	0.348874	0.483	0.285	1.06067e-181	cluster_0	Snrnp48
9.06306e-109	0.348557	0.623	0.494	1.75588e-104	cluster_0	Klf13
5.65148e-201	0.348336	0.479	0.274	1.09492e-196	cluster_0	Eif2b2
9.50439e-186	0.3483	0.501	0.301	1.84138e-181	cluster_0	Emd
2.70408e-181	0.348257	0.514	0.316	5.23888e-177	cluster_0	Ccdc47
1.61693e-154	0.348195	0.854	0.784	3.13264e-150	cluster_0	Psmc3
5.853e-77	0.348151	0.682	0.614	1.13396e-72	cluster_0	Baz1a
1.066e-173	0.348042	0.435	0.252	2.06526e-169	cluster_0	Gtf2ird1
5.23428e-277	0.34787	0.264	0.09	1.01409e-272	cluster_0	Tcf7
1.63889e-122	0.347747	0.635	0.496	3.17519e-118	cluster_0	Adam10
1.68211e-76	0.347724	0.872	0.835	3.25891e-72	cluster_0	Cldn4
1.22836e-194	0.347661	0.387	0.203	2.37982e-190	cluster_0	Ddx10
1.50769e-100	0.347532	0.729	0.667	2.92101e-96	cluster_0	Cnpy2
1.08799e-229	0.347443	0.331	0.148	2.10787e-225	cluster_0	Thumpd1
7.02393e-230	0.347409	0.375	0.179	1.36082e-225	cluster_0	Eif2b4
1.78725e-177	0.347404	0.561	0.362	3.46262e-173	cluster_0	Rnf4
1.82795e-228	0.347118	0.353	0.163	3.54147e-224	cluster_0	Hs2st1
4.69397e-212	0.347116	0.442	0.238	9.0941e-208	cluster_0	Rbm26
3.24548e-256	0.347055	1	0.999	6.2878e-252	cluster_0	Rpl30
4.4828e-230	0.346657	0.318	0.14	8.68498e-226	cluster_0	Sco2
2.24715e-100	0.346568	0.59	0.465	4.35364e-96	cluster_0	Lgals3bp
5.19851e-127	0.346454	0.747	0.633	1.00716e-122	cluster_0	Eif3j1
3.3726e-162	0.346286	0.821	0.735	6.53407e-158	cluster_0	Psmb7
2.3833e-183	0.345916	0.387	0.209	4.6174e-179	cluster_0	Srek1ip1
4.56735e-235	0.345742	0.319	0.138	8.84878e-231	cluster_0	Ggps1
7.46684e-204	0.345653	0.494	0.281	1.44662e-199	cluster_0	Prpf19
1.13845e-181	0.345591	0.448	0.261	2.20563e-177	cluster_0	9530068E07Rik
1.14164e-136	0.345572	0.62	0.461	2.21181e-132	cluster_0	Wbp4
2.72236e-181	0.345303	0.554	0.346	5.27429e-177	cluster_0	Mrps5
2.88971e-123	0.345004	0.605	0.449	5.59852e-119	cluster_0	Rbms1
1.38787e-165	0.344756	0.83	0.746	2.68886e-161	cluster_0	Sf3b6
1.17037e-218	0.344459	0.263	0.105	2.26747e-214	cluster_0	Pld3
4.70498e-203	0.344296	0.343	0.165	9.11543e-199	cluster_0	Nfic
4.26813e-167	0.34422	0.584	0.39	8.26907e-163	cluster_0	Naa15
2.45956e-147	0.344183	0.595	0.421	4.76515e-143	cluster_0	Ddx17
1.3652e-135	0.344129	0.887	0.83	2.64494e-131	cluster_0	Lsm4
8.07687e-180	0.343882	0.485	0.292	1.56481e-175	cluster_0	Cnot3
1.13341e-159	0.343845	0.559	0.375	2.19586e-155	cluster_0	Pnpla2
4.17847e-211	0.343799	0.349	0.168	8.09538e-207	cluster_0	Exosc1
2.2298e-179	0.343771	0.464	0.272	4.32002e-175	cluster_0	Ogt
1.76476e-165	0.34374	0.534	0.342	3.41905e-161	cluster_0	Ctr9
5.43912e-163	0.343685	0.495	0.312	1.05378e-158	cluster_0	Saraf
2.59044e-199	0.343666	0.334	0.161	5.01872e-195	cluster_0	Ptrh2
1.75239e-157	0.34336	0.532	0.347	3.39507e-153	cluster_0	Ppp4r3b
7.11745e-190	0.343212	0.469	0.272	1.37893e-185	cluster_0	Tmem11
1.587e-138	0.343195	0.581	0.417	3.07466e-134	cluster_0	Akirin2
2.30693e-197	0.343129	0.451	0.253	4.46944e-193	cluster_0	Mrpl22
3.38825e-208	0.343072	0.372	0.188	6.56439e-204	cluster_0	Mtfr1l
7.18159e-130	0.342896	0.664	0.526	1.39136e-125	cluster_0	Top2b
1.36987e-184	0.34282	0.402	0.217	2.65398e-180	cluster_0	Bcl2l1
3.97396e-158	0.342654	0.607	0.426	7.69915e-154	cluster_0	Psme4
9.49188e-190	0.342644	0.381	0.202	1.83896e-185	cluster_0	Pggt1b
7.23094e-261	0.342413	0.338	0.141	1.40092e-256	cluster_0	Kansl2
1.16429e-209	0.342143	0.395	0.203	2.2557e-205	cluster_0	Iars
1.27481e-206	0.342019	0.378	0.191	2.46982e-202	cluster_0	Cul5
2.36146e-146	0.341991	0.994	0.987	4.5751e-142	cluster_0	Pkm
1.05135e-186	0.341915	0.456	0.263	2.03689e-182	cluster_0	Ythdf2
3.43785e-30	0.341757	0.338	0.271	6.66049e-26	cluster_0	Ly6d
9.65178e-180	0.341716	0.987	0.938	1.86994e-175	cluster_0	Hnrnpa2b1
1.81636e-190	0.341488	0.397	0.215	3.51901e-186	cluster_0	Vamp7
8.01255e-135	0.341382	0.351	0.204	1.55235e-130	cluster_0	Rhou
2.85084e-208	0.341347	0.386	0.195	5.52321e-204	cluster_0	Wdr74
1.33616e-223	0.341036	0.356	0.167	2.58867e-219	cluster_0	Etv6
7.7631e-149	0.340763	0.665	0.493	1.50402e-144	cluster_0	Snrpc
4.21216e-160	0.340666	0.472	0.292	8.16063e-156	cluster_0	Dhrs4
1.26966e-137	0.34061	0.784	0.687	2.45985e-133	cluster_0	Sltm
1.83867e-136	0.340563	0.309	0.164	3.56224e-132	cluster_0	Cdca7
1.23554e-178	0.340537	0.471	0.279	2.39374e-174	cluster_0	Maco1
9.38135e-160	0.340411	0.515	0.333	1.81754e-155	cluster_0	Glod4
1.37541e-236	0.340097	0.301	0.124	2.66473e-232	cluster_0	Zfp24
3.75002e-195	0.339956	0.367	0.189	7.26528e-191	cluster_0	Hax1
8.46035e-183	0.339656	0.578	0.373	1.63911e-178	cluster_0	Pnisr
1.71222e-149	0.33964	0.408	0.242	3.31726e-145	cluster_0	Lcorl
9.53902e-213	0.339152	0.336	0.157	1.84809e-208	cluster_0	Mga
2.76806e-203	0.338886	0.498	0.288	5.36285e-199	cluster_0	Mark3
1.69155e-176	0.338829	0.52	0.319	3.27721e-172	cluster_0	Zfp326
6.81708e-163	0.338617	0.329	0.17	1.32074e-158	cluster_0	Rbpms
1.84102e-196	0.33846	0.406	0.218	3.5668e-192	cluster_0	Armc1
2.1293e-145	0.338441	0.579	0.403	4.1253e-141	cluster_0	Ascc3
5.74239e-148	0.338245	0.657	0.487	1.11253e-143	cluster_0	Tcea1
6.86238e-300	0.33823	0.257	0.079	1.32952e-295	cluster_0	Slc44a2
5.03827e-203	0.338046	0.402	0.21	9.76115e-199	cluster_0	Usp10
1.46257e-181	0.337691	0.521	0.317	2.83359e-177	cluster_0	Rbm17
7.84616e-200	0.337457	0.98	0.963	1.52012e-195	cluster_0	Eif3h
5.20796e-162	0.337421	0.41	0.237	1.00899e-157	cluster_0	Trim24
5.30874e-152	0.336885	0.503	0.326	1.02852e-147	cluster_0	Eapp
1.04837e-196	0.336865	0.421	0.23	2.03112e-192	cluster_0	Fam192a
4.83045e-187	0.336854	0.415	0.23	9.35852e-183	cluster_0	Fnta
1.21556e-130	0.336609	0.56	0.393	2.35502e-126	cluster_0	Rc3h1
2.61437e-177	0.336588	0.551	0.348	5.06508e-173	cluster_0	U2af2
1.8742e-125	0.336189	0.677	0.548	3.63108e-121	cluster_0	Celf1
2.0771e-190	0.336167	0.445	0.251	4.02418e-186	cluster_0	Mrpl45
8.0989e-200	0.336077	0.369	0.188	1.56908e-195	cluster_0	Crnkl1
1.61832e-206	0.33596	0.378	0.191	3.13533e-202	cluster_0	Ing4
1.14088e-207	0.335943	0.322	0.148	2.21033e-203	cluster_0	Ppat
3.33713e-153	0.335889	0.578	0.398	6.46535e-149	cluster_0	Polr2c
1.77878e-163	0.335759	0.343	0.183	3.4462e-159	cluster_0	Ext1
7.07411e-149	0.335474	0.399	0.237	1.37054e-144	cluster_0	Smad1
1.53971e-186	0.335472	0.435	0.246	2.98303e-182	cluster_0	Ptpn1
4.55658e-195	0.335419	0.371	0.191	8.82791e-191	cluster_0	Washc2
1.11086e-183	0.335365	0.337	0.169	2.15218e-179	cluster_0	Sestd1
1.20328e-197	0.335342	0.349	0.173	2.33123e-193	cluster_0	Wdr75
1.74429e-149	0.335334	0.463	0.289	3.37938e-145	cluster_0	Tnrc18
1.0889e-177	0.335233	0.475	0.281	2.10964e-173	cluster_0	Ak6
2.79679e-177	0.334978	0.425	0.242	5.41851e-173	cluster_0	Ppil4
2.0357e-127	0.334606	0.629	0.464	3.94396e-123	cluster_0	Timm8a1
1.2391e-173	0.33458	0.507	0.313	2.40063e-169	cluster_0	Hnrnph2
7.44417e-94	0.334312	0.311	0.194	1.44223e-89	cluster_0	Cdkn2b
1.51024e-170	0.334137	0.412	0.234	2.92594e-166	cluster_0	Mxd4
1.58058e-163	0.334061	0.977	0.97	3.06221e-159	cluster_0	Csnk1a1
1.98261e-159	0.333966	0.52	0.333	3.84111e-155	cluster_0	1110008P14Rik
2.52094e-117	0.33389	0.71	0.611	4.88407e-113	cluster_0	Hectd1
3.40234e-163	0.333566	0.31	0.158	6.59169e-159	cluster_0	Vat1
4.56932e-147	0.333433	0.544	0.367	8.8526e-143	cluster_0	Spop
1.22751e-173	0.333291	0.478	0.287	2.37817e-169	cluster_0	Cpsf2
9.32249e-219	0.333262	0.375	0.182	1.80614e-214	cluster_0	Irf2bp1
3.46353e-185	0.332936	0.344	0.175	6.71025e-181	cluster_0	Sdhaf4
7.76011e-213	0.332878	0.334	0.156	1.50344e-208	cluster_0	Urod
1.87792e-127	0.332755	0.734	0.627	3.63829e-123	cluster_0	Senp6
5.78736e-158	0.332742	0.538	0.346	1.12124e-153	cluster_0	Nsun2
4.83404e-211	0.332239	0.361	0.176	9.36548e-207	cluster_0	Farsa
9.39217e-148	0.332126	0.399	0.234	1.81964e-143	cluster_0	Swt1
1.71223e-128	0.332099	0.796	0.715	3.31728e-124	cluster_0	Rab5if
2.7899e-196	0.332023	0.342	0.169	5.40516e-192	cluster_0	Pdcd2
2.91115e-157	0.331916	0.47	0.289	5.64005e-153	cluster_0	Akr7a5
1.40516e-190	0.331898	0.383	0.203	2.72236e-186	cluster_0	Rasa1
1.42656e-153	0.331798	0.458	0.28	2.76382e-149	cluster_0	Tgfbr2
3.22726e-181	0.331648	0.489	0.291	6.25249e-177	cluster_0	Smu1
1.53407e-202	0.33155	0.343	0.166	2.97211e-198	cluster_0	Zfp871
2.07234e-210	0.331502	0.314	0.143	4.01496e-206	cluster_0	Ino80b
7.93962e-174	0.331048	0.419	0.239	1.53822e-169	cluster_0	Carnmt1
2.11189e-174	0.330982	0.459	0.274	4.09157e-170	cluster_0	Trappc3
1.44152e-151	0.330946	0.508	0.328	2.79281e-147	cluster_0	Dnpep
2.88523e-185	0.330812	0.377	0.2	5.58984e-181	cluster_0	0610009B22Rik
4.25989e-209	0.330604	0.362	0.178	8.25312e-205	cluster_0	Stard3
7.74057e-195	0.329928	0.259	0.11	1.49966e-190	cluster_0	Tmtc4
6.25117e-195	0.329789	0.371	0.191	1.2111e-190	cluster_0	Cnot2
5.98544e-186	0.329413	0.372	0.197	1.15962e-181	cluster_0	Spg21
8.50298e-136	0.329227	0.495	0.326	1.64737e-131	cluster_0	Atg3
2.42271e-189	0.328766	0.455	0.256	4.69375e-185	cluster_0	Sf3a3
3.2804e-95	0.328729	0.519	0.388	6.35545e-91	cluster_0	Casz1
4.39195e-160	0.328667	0.579	0.389	8.50897e-156	cluster_0	Cops4
7.24938e-139	0.328619	0.663	0.503	1.40449e-134	cluster_0	Pak1ip1
1.81927e-167	0.328364	0.476	0.289	3.52466e-163	cluster_0	Arid1a
2.15004e-197	0.328358	0.487	0.278	4.1655e-193	cluster_0	Tnrc6a
2.35768e-130	0.32829	0.462	0.302	4.56776e-126	cluster_0	Man2a1
1.5271e-175	0.328146	0.413	0.23	2.95861e-171	cluster_0	Timm10
1.23106e-157	0.327995	0.361	0.198	2.38506e-153	cluster_0	Hoxa10
1.30866e-180	0.327935	0.331	0.167	2.53539e-176	cluster_0	Arl8a
6.87616e-250	0.327331	1	0.999	1.33219e-245	cluster_0	Rpl26
4.92334e-187	0.327275	0.439	0.239	9.53848e-183	cluster_0	Psip1
4.61019e-134	0.327162	0.755	0.637	8.93179e-130	cluster_0	Dnajc8
2.28872e-150	0.326659	0.447	0.272	4.43417e-146	cluster_0	Tet3
8.02948e-208	0.326027	0.291	0.127	1.55563e-203	cluster_0	Usp46
1.37478e-112	0.325686	0.773	0.687	2.66349e-108	cluster_0	Gsr
1.70701e-183	0.325598	0.364	0.189	3.30716e-179	cluster_0	Mtf2
4.58692e-30	0.325505	0.459	0.396	8.88669e-26	cluster_0	Thbs1
7.42169e-159	0.325235	0.377	0.211	1.43788e-154	cluster_0	Topors
3.55923e-134	0.325232	0.764	0.646	6.89565e-130	cluster_0	Thrap3
1.56033e-178	0.325026	0.459	0.266	3.02299e-174	cluster_0	Mrpl50
6.94066e-216	0.324953	0.289	0.122	1.34468e-211	cluster_0	Tle3
4.72814e-160	0.324947	0.355	0.192	9.1603e-156	cluster_0	Ptprg
7.02982e-152	0.324889	0.723	0.546	1.36196e-147	cluster_0	Ddx39b
1.74703e-163	0.324841	0.254	0.116	3.3847e-159	cluster_0	Tceal8
1.55923e-119	0.324708	0.603	0.455	3.02086e-115	cluster_0	Pdcl3
1.22139e-157	0.324686	0.481	0.298	2.36632e-153	cluster_0	Ppme1
3.08821e-173	0.324666	0.492	0.296	5.9831e-169	cluster_0	Uba2
1.02924e-132	0.324572	0.565	0.395	1.99405e-128	cluster_0	Ppp3ca
1.7772e-244	0.324537	0.292	0.115	3.44315e-240	cluster_0	Rtkn
1.16536e-102	0.324457	0.677	0.575	2.25776e-98	cluster_0	Nipbl
1.30432e-152	0.324422	0.606	0.426	2.527e-148	cluster_0	Csnk1d
3.52137e-161	0.324252	0.311	0.156	6.8223e-157	cluster_0	Shf
1.05317e-209	0.32405	0.318	0.145	2.04041e-205	cluster_0	Fem1c
1.16805e-169	0.323949	1	0.992	2.26298e-165	cluster_0	Rps17
1.19309e-134	0.323659	0.582	0.417	2.31149e-130	cluster_0	Pcmt1
2.95827e-180	0.323637	0.479	0.284	5.73136e-176	cluster_0	Cdk9
1.17518e-211	0.323613	0.999	0.997	2.2768e-207	cluster_0	Cfl1
7.99087e-131	0.323564	0.684	0.527	1.54815e-126	cluster_0	Dhx15
9.40973e-216	0.323564	0.277	0.114	1.82304e-211	cluster_0	Adgrg1
1.72126e-217	0.323556	0.351	0.165	3.33476e-213	cluster_0	4833420G17Rik
4.11011e-191	0.323497	0.36	0.184	7.96293e-187	cluster_0	Prep
2.0457e-123	0.323289	0.696	0.569	3.96333e-119	cluster_0	Ddx24
7.29408e-182	0.32324	0.407	0.224	1.41316e-177	cluster_0	Mrpl3
5.68827e-199	0.323154	0.369	0.186	1.10205e-194	cluster_0	Spast
4.24605e-193	0.323137	0.362	0.184	8.22631e-189	cluster_0	G6pdx
1.16379e-139	0.323066	0.617	0.447	2.25472e-135	cluster_0	Psmd3
1.27078e-135	0.322955	1	0.999	2.46201e-131	cluster_0	Ubb
1.06635e-159	0.322818	0.433	0.257	2.06595e-155	cluster_0	Eif1b
2.52617e-184	0.322793	0.456	0.262	4.89421e-180	cluster_0	Mrps10
1.02725e-189	0.322663	0.456	0.253	1.99019e-185	cluster_0	Snrnp40
1.07441e-151	0.322546	0.45	0.278	2.08156e-147	cluster_0	Rab4b
2.36378e-160	0.322522	0.964	0.943	4.57959e-156	cluster_0	Map1lc3b
1.38528e-169	0.322327	0.445	0.26	2.68385e-165	cluster_0	Med19
5.07544e-143	0.321961	0.684	0.513	9.83315e-139	cluster_0	Rnps1
3.13771e-187	0.321924	0.357	0.183	6.07899e-183	cluster_0	Nmd3
3.69005e-142	0.321642	0.59	0.408	7.14911e-138	cluster_0	Wbp11
1.63963e-182	0.321631	0.332	0.166	3.17663e-178	cluster_0	Arl2
4.32239e-66	0.321451	0.879	0.867	8.3742e-62	cluster_0	Slc38a2
1.82478e-193	0.321443	0.391	0.206	3.53533e-189	cluster_0	Usp19
4.44957e-157	0.32144	0.521	0.334	8.6206e-153	cluster_0	C1d
4.02235e-121	0.321398	0.549	0.385	7.7929e-117	cluster_0	Snhg3
8.50108e-151	0.320939	0.482	0.302	1.647e-146	cluster_0	N4bp1
1.32386e-126	0.320474	0.677	0.535	2.56485e-122	cluster_0	Ankrd17
3.18943e-168	0.320344	0.614	0.409	6.17919e-164	cluster_0	Larp1
3.48893e-116	0.320274	0.618	0.48	6.75944e-112	cluster_0	Tpd52l2
1.81431e-199	0.320236	0.348	0.171	3.51505e-195	cluster_0	Mbtd1
3.57382e-205	0.320223	0.287	0.124	6.92392e-201	cluster_0	Fam92a
3.14185e-192	0.320186	0.315	0.15	6.08702e-188	cluster_0	Mnat1
2.46232e-113	0.32014	0.634	0.471	4.77049e-109	cluster_0	Selenoh
5.83014e-247	0.319817	1	1	1.12953e-242	cluster_0	Rps11
5.89193e-206	0.319586	0.327	0.153	1.1415e-201	cluster_0	Arid2
2.69741e-151	0.319513	0.396	0.233	5.22597e-147	cluster_0	Pcmtd1
1.25501e-183	0.319338	0.403	0.218	2.43146e-179	cluster_0	Ppip5k2
1.92406e-163	0.319206	0.436	0.256	3.72768e-159	cluster_0	Shtn1
3.40406e-183	0.319075	0.373	0.196	6.59504e-179	cluster_0	Zzz3
2.73067e-142	0.319004	0.478	0.307	5.29041e-138	cluster_0	Zfr
4.2949e-157	0.318802	0.392	0.225	8.32094e-153	cluster_0	2610001J05Rik
6.94292e-167	0.318742	0.402	0.227	1.34512e-162	cluster_0	Ssbp4
1.46202e-164	0.318513	0.548	0.341	2.83252e-160	cluster_0	Nudcd2
3.74873e-144	0.318413	0.567	0.393	7.26278e-140	cluster_0	Qars
4.49048e-189	0.3184	0.344	0.172	8.69987e-185	cluster_0	Thoc1
1.2008e-211	0.318301	0.391	0.196	2.32642e-207	cluster_0	Arhgef1
3.28298e-149	0.318299	0.428	0.25	6.36045e-145	cluster_0	Siva1
2.49708e-221	0.318283	0.267	0.105	4.83785e-217	cluster_0	Notch1
5.41438e-212	0.318041	0.292	0.125	1.04898e-207	cluster_0	Zfp397
4.81973e-187	0.31796	0.299	0.139	9.33774e-183	cluster_0	Cdyl
4.49045e-183	0.31782	0.418	0.228	8.69981e-179	cluster_0	Noc2l
3.42085e-160	0.317593	0.468	0.284	6.62756e-156	cluster_0	Sike1
1.02711e-150	0.317535	0.513	0.328	1.98992e-146	cluster_0	Setd5
2.42481e-181	0.317404	0.389	0.21	4.69784e-177	cluster_0	Cops8
2.0049e-192	0.317294	0.365	0.187	3.88429e-188	cluster_0	Ubfd1
7.26517e-152	0.3171	0.476	0.3	1.40755e-147	cluster_0	Dpp3
1.73463e-174	0.31692	0.926	0.858	3.36067e-170	cluster_0	Srrm2
1.02317e-177	0.316855	0.415	0.232	1.98228e-173	cluster_0	1110065P20Rik
6.96137e-150	0.316826	0.51	0.325	1.3487e-145	cluster_0	Phb
4.59511e-151	0.316728	0.909	0.845	8.90256e-147	cluster_0	Smarca5
2.34584e-105	0.316488	0.832	0.777	4.54482e-101	cluster_0	Tomm5
1.32576e-151	0.316486	0.531	0.336	2.56853e-147	cluster_0	Ezh2
1.58706e-166	0.315916	0.459	0.274	3.07477e-162	cluster_0	Atp1b3
1.14244e-209	0.315821	0.301	0.133	2.21336e-205	cluster_0	Bcat2
1.03439e-168	0.315734	0.421	0.24	2.00403e-164	cluster_0	Bccip
1.54834e-115	0.315719	0.434	0.286	2.99974e-111	cluster_0	Urah
1.76233e-190	0.315525	0.372	0.192	3.41435e-186	cluster_0	Poldip2
1.90937e-85	0.315439	0.746	0.684	3.69922e-81	cluster_0	Rsrc2
4.47812e-161	0.315132	0.937	0.913	8.67592e-157	cluster_0	Rtraf
9.68784e-173	0.315072	0.482	0.29	1.87692e-168	cluster_0	Supt5
9.00969e-124	0.314974	0.767	0.68	1.74554e-119	cluster_0	Psmd11
9.92236e-231	0.314902	0.279	0.111	1.92236e-226	cluster_0	Sec14l1
6.98923e-133	0.314698	0.609	0.446	1.35409e-128	cluster_0	Adrm1
7.14612e-212	0.31465	0.302	0.133	1.38449e-207	cluster_0	Ppil3
4.34863e-215	0.314003	0.267	0.108	8.42504e-211	cluster_0	Gnpda2
8.67864e-127	0.313907	0.295	0.16	1.6814e-122	cluster_0	Mcm4
2.3145e-95	0.313333	0.556	0.422	4.48412e-91	cluster_0	Nbeal1
7.40686e-174	0.313067	0.381	0.207	1.435e-169	cluster_0	Nudt5
4.12936e-212	0.312871	0.297	0.129	8.00021e-208	cluster_0	Zfp451
4.48e-154	0.312742	1	0.994	8.67956e-150	cluster_0	Rpl23a
1.96497e-125	0.312724	0.55	0.387	3.80694e-121	cluster_0	Pcm1
1.03709e-117	0.312541	0.575	0.418	2.00926e-113	cluster_0	Cdc42se1
1.39971e-120	0.312492	0.79	0.721	2.71179e-116	cluster_0	Psmd2
5.63956e-165	0.312473	0.392	0.219	1.09261e-160	cluster_0	Rfxap
1.60475e-217	0.31247	0.274	0.112	3.10905e-213	cluster_0	Zfp68
8.57628e-146	0.312404	0.401	0.238	1.66157e-141	cluster_0	Rxylt1
1.72677e-148	0.312249	0.448	0.276	3.34545e-144	cluster_0	Wdr45b
6.06201e-176	0.312078	0.385	0.21	1.17445e-171	cluster_0	Tm2d3
2.9521e-125	0.311809	0.56	0.4	5.7194e-121	cluster_0	Lpcat3
1.05618e-154	0.311756	0.467	0.289	2.04624e-150	cluster_0	Ptpn11
7.03708e-171	0.3114	0.291	0.14	1.36336e-166	cluster_0	Ppfibp2
1.31654e-140	0.311388	0.802	0.708	2.55067e-136	cluster_0	Acin1
2.64641e-139	0.311323	0.572	0.397	5.12715e-135	cluster_0	Bud31
5.59301e-177	0.311228	0.328	0.164	1.08359e-172	cluster_0	Hook3
3.33175e-168	0.311185	0.387	0.213	6.45493e-164	cluster_0	Bms1
1.21079e-175	0.311042	0.279	0.13	2.34578e-171	cluster_0	Bcap29
2.26007e-120	0.310926	0.623	0.477	4.37865e-116	cluster_0	Ube2h
2.76882e-177	0.31092	0.395	0.216	5.36431e-173	cluster_0	Ikbkb
6.66097e-172	0.310909	0.364	0.195	1.2905e-167	cluster_0	Oxa1l
1.27839e-191	0.310664	0.326	0.157	2.47675e-187	cluster_0	Zmym2
4.66848e-143	0.310617	0.634	0.46	9.04471e-139	cluster_0	Cfdp1
1.16085e-136	0.310442	0.875	0.819	2.24902e-132	cluster_0	Srrm1
2.35929e-156	0.310403	0.439	0.263	4.5709e-152	cluster_0	Gemin7
2.4003e-178	0.310385	0.342	0.175	4.65035e-174	cluster_0	Ccser2
7.88672e-144	0.310345	0.335	0.185	1.52797e-139	cluster_0	Laptm4b
1.36532e-196	0.310332	0.298	0.135	2.64517e-192	cluster_0	Kdsr
1.21e-181	0.310267	0.354	0.182	2.34425e-177	cluster_0	Psmg1
9.71899e-184	0.310255	0.366	0.19	1.88296e-179	cluster_0	Arl5a
1.57682e-184	0.310165	0.299	0.141	3.05494e-180	cluster_0	Nol8
1.27082e-158	0.310084	0.424	0.25	2.46208e-154	cluster_0	Prpf38a
5.34302e-204	0.309769	0.315	0.143	1.03516e-199	cluster_0	Alkbh1
1.5559e-160	0.309719	0.386	0.217	3.0144e-156	cluster_0	Cdc37l1
3.45644e-176	0.309666	0.319	0.157	6.69651e-172	cluster_0	Rpf2
1.46295e-151	0.309461	0.373	0.21	2.83431e-147	cluster_0	Nfyb
7.98763e-145	0.309089	0.503	0.326	1.54752e-140	cluster_0	Sucla2
7.51205e-148	0.3089	0.449	0.277	1.45539e-143	cluster_0	Uqcc3
4.63647e-120	0.308776	0.716	0.59	8.98269e-116	cluster_0	Polr2e
9.1058e-151	0.308705	0.487	0.306	1.76416e-146	cluster_0	Pitpnb
3.69666e-165	0.308159	0.402	0.228	7.16191e-161	cluster_0	Zfp593
7.57112e-141	0.308119	0.9	0.835	1.46683e-136	cluster_0	Mrfap1
1.36386e-202	0.308115	0.313	0.143	2.64235e-198	cluster_0	Anapc4
2.26854e-200	0.307841	0.292	0.13	4.39506e-196	cluster_0	Bri3bp
4.58994e-149	0.307839	0.499	0.316	8.89255e-145	cluster_0	Prpf8
6.6906e-152	0.307788	0.479	0.296	1.29624e-147	cluster_0	Stoml2
2.4204e-179	0.307783	0.35	0.179	4.68928e-175	cluster_0	Chd8
5.09489e-142	0.307634	0.537	0.354	9.87083e-138	cluster_0	Polr2h
5.58721e-177	0.307606	0.378	0.202	1.08247e-172	cluster_0	Epb41
2.4053e-222	0.307547	0.309	0.132	4.66002e-218	cluster_0	Atp11a
2.70335e-119	0.307457	0.586	0.428	5.23747e-115	cluster_0	Naa20
3.93722e-118	0.307449	0.827	0.773	7.62797e-114	cluster_0	Psma6
4.01832e-122	0.307177	0.794	0.702	7.7851e-118	cluster_0	Rbm8a
1.98285e-131	0.307061	0.625	0.455	3.84158e-127	cluster_0	Dynll2
8.78216e-139	0.306963	0.534	0.361	1.70145e-134	cluster_0	Rbm5
3.45824e-181	0.306904	0.345	0.175	6.69999e-177	cluster_0	Csnk1g1
2.10739e-121	0.306669	0.53	0.369	4.08286e-117	cluster_0	Pdhb
8.62832e-185	0.306528	0.331	0.164	1.67165e-180	cluster_0	Orc4
1.28961e-120	0.30647	0.465	0.309	2.4985e-116	cluster_0	Gata6
1.40296e-151	0.306243	0.464	0.285	2.7181e-147	cluster_0	Fdx2
1.41851e-161	0.306135	0.374	0.207	2.74822e-157	cluster_0	Thyn1
4.51323e-119	0.306053	0.695	0.565	8.74393e-115	cluster_0	Rnf7
1.85979e-175	0.306036	0.362	0.19	3.60315e-171	cluster_0	Nol11
3.4521e-73	0.305811	0.712	0.665	6.6881e-69	cluster_0	Lpp
3.17965e-170	0.30559	0.331	0.169	6.16026e-166	cluster_0	Tma16
2.77439e-59	0.305441	0.53	0.432	5.3751e-55	cluster_0	Marcks
7.54395e-104	0.304911	0.885	0.856	1.46156e-99	cluster_0	Nars
1.24388e-152	0.304755	0.459	0.281	2.4099e-148	cluster_0	Eif2a
3.45018e-120	0.304697	0.92	0.896	6.68438e-116	cluster_0	Purb
1.78432e-132	0.304661	0.531	0.357	3.45693e-128	cluster_0	Polr2i
1.10026e-144	0.30407	0.503	0.326	2.13164e-140	cluster_0	Stk38
5.373e-139	0.303987	0.458	0.284	1.04097e-134	cluster_0	Trp53bp2
2.35716e-132	0.30389	0.549	0.376	4.56677e-128	cluster_0	Thoc2
1.73984e-134	0.303666	0.598	0.421	3.37076e-130	cluster_0	Tomm70a
3.42995e-164	0.303661	0.47	0.281	6.64519e-160	cluster_0	Snd1
2.07978e-167	0.303592	0.327	0.168	4.02936e-163	cluster_0	Tmx3
6.47322e-115	0.303572	0.615	0.46	1.25412e-110	cluster_0	Tmed5
9.38681e-89	0.30353	0.29	0.177	1.8186e-84	cluster_0	Stat1
1.2512e-149	0.303457	0.471	0.292	2.42408e-145	cluster_0	Bag6
1.33489e-114	0.303254	0.809	0.758	2.58622e-110	cluster_0	Dusp11
1.86113e-163	0.303132	0.376	0.207	3.60574e-159	cluster_0	Tnks
3.12742e-130	0.302802	0.67	0.514	6.05906e-126	cluster_0	Rad23b
8.95474e-165	0.302799	0.348	0.185	1.73489e-160	cluster_0	Igsf8
6.19357e-102	0.30278	0.727	0.64	1.19994e-97	cluster_0	Gsk3b
2.35335e-180	0.302778	0.357	0.184	4.55938e-176	cluster_0	Agpat3
7.36935e-151	0.302667	0.397	0.231	1.42774e-146	cluster_0	Vps37a
1.18531e-138	0.302625	0.416	0.251	2.29642e-134	cluster_0	Rictor
7.2856e-162	0.302373	0.423	0.245	1.41151e-157	cluster_0	Atp6v1b2
3.3671e-126	0.302353	0.669	0.506	6.52342e-122	cluster_0	Eif4a3
4.79176e-178	0.302174	0.341	0.171	9.28355e-174	cluster_0	Pea15a
2.14651e-177	0.302171	0.297	0.141	4.15864e-173	cluster_0	Zfp280d
7.71852e-193	0.302138	0.285	0.128	1.49539e-188	cluster_0	9130401M01Rik
1.50626e-144	0.302125	0.58	0.387	2.91823e-140	cluster_0	Anapc5
3.43174e-146	0.30212	0.436	0.266	6.64865e-142	cluster_0	Mkln1
5.79391e-141	0.301991	0.46	0.289	1.12251e-136	cluster_0	Impa1
4.91185e-163	0.301912	0.33	0.17	9.51622e-159	cluster_0	Map7d1
1.96226e-163	0.301686	0.338	0.179	3.80168e-159	cluster_0	Fbxo22
2.21961e-160	0.301448	0.357	0.192	4.30027e-156	cluster_0	Mphosph8
8.33781e-151	0.301338	0.351	0.193	1.61537e-146	cluster_0	Gskip
6.56673e-159	0.301337	0.513	0.32	1.27224e-154	cluster_0	Arl6ip4
9.89424e-159	0.30121	0.406	0.234	1.91691e-154	cluster_0	Rnf20
1.02219e-130	0.301172	0.48	0.315	1.98039e-126	cluster_0	Eif4g3
1.98354e-99	0.30115	0.601	0.464	3.84292e-95	cluster_0	Kmt2e
8.61657e-144	0.301145	0.913	0.885	1.66937e-139	cluster_0	Mrpl33
2.29534e-181	0.300919	0.332	0.166	4.447e-177	cluster_0	Efl1
5.27082e-131	0.300807	0.541	0.366	1.02117e-126	cluster_0	Tcerg1
8.72689e-73	0.300654	0.648	0.549	1.69075e-68	cluster_0	Map1lc3a
6.89023e-165	0.300499	0.413	0.235	1.33491e-160	cluster_0	Ppie
1.44788e-185	0.300351	0.351	0.178	2.80512e-181	cluster_0	Stx16
5.3644e-197	0.300221	0.282	0.123	1.0393e-192	cluster_0	Smarcd1
1.38293e-105	0.299985	0.509	0.36	2.67928e-101	cluster_0	Gpd2
2.68969e-156	0.299946	0.333	0.178	5.211e-152	cluster_0	Tmcc1
6.11759e-58	0.299923	0.454	0.337	1.18522e-53	cluster_0	Chka
9.13712e-162	0.299708	0.395	0.222	1.77022e-157	cluster_0	Mgat2
1.01598e-155	0.2996	0.402	0.229	1.96837e-151	cluster_0	Trmt6
2.76733e-119	0.299432	0.587	0.426	5.36142e-115	cluster_0	Ralgps2
2.46773e-170	0.299424	0.388	0.213	4.78098e-166	cluster_0	Rnf44
3.65853e-103	0.299417	0.719	0.622	7.08804e-99	cluster_0	Timm17a
3.82937e-149	0.299323	0.34	0.186	7.41903e-145	cluster_0	Srebf1
4.6187e-169	0.29913	0.366	0.196	8.94827e-165	cluster_0	Prpf31
1.03403e-113	0.299127	0.77	0.68	2.00332e-109	cluster_0	Ube2k
2.59704e-156	0.299058	0.316	0.159	5.0315e-152	cluster_0	Tubb6
1.11069e-164	0.298791	0.416	0.238	2.15185e-160	cluster_0	Zc3h14
2.20594e-127	0.298601	0.415	0.258	4.2738e-123	cluster_0	Rassf3
3.5296e-212	0.298545	0.25	0.098	6.83826e-208	cluster_0	Lsm10
9.33446e-149	0.298236	0.373	0.215	1.80846e-144	cluster_0	Efcab14
2.97799e-142	0.297562	0.447	0.277	5.76955e-138	cluster_0	Eci1
3.75025e-119	0.297511	0.436	0.285	7.26573e-115	cluster_0	Atp6v1a
6.86246e-112	0.297192	0.574	0.428	1.32953e-107	cluster_0	Nras
2.73085e-213	0.297149	0.257	0.101	5.29075e-209	cluster_0	Spats2
7.97432e-189	0.297124	0.314	0.147	1.54495e-184	cluster_0	Svil
1.12345e-129	0.29681	0.66	0.493	2.17658e-125	cluster_0	Ewsr1
5.27634e-157	0.29655	0.398	0.229	1.02224e-152	cluster_0	Polr1c
1.26966e-158	0.296547	0.312	0.161	2.45983e-154	cluster_0	Aktip
1.75855e-188	0.296254	0.292	0.133	3.40702e-184	cluster_0	Pinx1
1.07911e-128	0.296189	0.571	0.404	2.09066e-124	cluster_0	Csnk2a2
9.08041e-124	0.296122	0.456	0.296	1.75924e-119	cluster_0	Mecom
1.15476e-167	0.296043	0.359	0.191	2.23722e-163	cluster_0	Ip6k2
6.76202e-114	0.296037	0.718	0.595	1.31007e-109	cluster_0	Ptbp1
3.52361e-139	0.29579	0.495	0.321	6.82664e-135	cluster_0	Igbp1
7.54361e-157	0.295547	0.388	0.22	1.4615e-152	cluster_0	Dars
9.21379e-199	0.295521	0.269	0.114	1.78508e-194	cluster_0	Dhx30
1.54486e-145	0.295483	0.331	0.179	2.99301e-141	cluster_0	Pcsk9
4.99255e-174	0.295275	0.323	0.162	9.67257e-170	cluster_0	Ccdc127
3.68978e-137	0.295221	0.493	0.319	7.14858e-133	cluster_0	Api5
5.77565e-157	0.295094	0.372	0.209	1.11897e-152	cluster_0	Slc25a17
3.63139e-154	0.295011	0.419	0.246	7.03546e-150	cluster_0	Usf2
2.40289e-129	0.294893	0.58	0.408	4.65536e-125	cluster_0	Dazap1
1.29291e-134	0.29471	0.915	0.876	2.50488e-130	cluster_0	Polr2f
8.11247e-187	0.294539	0.289	0.132	1.57171e-182	cluster_0	Ahsa2
8.53114e-160	0.294535	0.373	0.205	1.65282e-155	cluster_0	Plekha1
1.86342e-109	0.29451	0.78	0.7	3.61019e-105	cluster_0	Emc6
3.61003e-131	0.294383	0.496	0.329	6.99408e-127	cluster_0	Pmpcb
2.30456e-179	0.294218	0.275	0.124	4.46485e-175	cluster_0	Rrp8
3.48792e-178	0.294168	0.296	0.14	6.7575e-174	cluster_0	Pkp1
1.16183e-139	0.293922	0.408	0.246	2.25093e-135	cluster_0	Osbpl9
6.02224e-194	0.293762	0.316	0.148	1.16675e-189	cluster_0	Senp5
2.10456e-179	0.293508	0.3	0.142	4.07737e-175	cluster_0	Tanc1
8.28736e-177	0.293393	0.326	0.161	1.60559e-172	cluster_0	Rrp15
2.22779e-107	0.292976	0.604	0.455	4.31613e-103	cluster_0	Mrpl15
4.54179e-135	0.292966	0.398	0.24	8.79925e-131	cluster_0	Phf23
8.08944e-169	0.292925	0.358	0.19	1.56725e-164	cluster_0	Ythdf1
5.33627e-126	0.292726	0.567	0.397	1.03385e-121	cluster_0	Ccdc59
1.18254e-160	0.292591	0.395	0.224	2.29106e-156	cluster_0	Ddx41
5.37161e-161	0.292382	0.334	0.177	1.0407e-156	cluster_0	4930453N24Rik
8.72619e-155	0.292086	0.405	0.233	1.69061e-150	cluster_0	Snrnp200
4.78252e-167	0.29208	0.473	0.277	9.26566e-163	cluster_0	Srrt
8.8722e-117	0.291678	0.508	0.34	1.7189e-112	cluster_0	Prdx4
2.70258e-121	0.291567	0.463	0.3	5.23597e-117	cluster_0	Ubald1
2.47526e-159	0.291549	0.411	0.237	4.79557e-155	cluster_0	Memo1
1.11857e-161	0.291421	0.401	0.225	2.16712e-157	cluster_0	Aimp2
3.61596e-174	0.291355	0.307	0.149	7.00556e-170	cluster_0	Flywch2
9.49022e-116	0.291266	0.742	0.623	1.83864e-111	cluster_0	Eif3l
1.54207e-115	0.291121	0.844	0.806	2.98761e-111	cluster_0	Csnk2a1
7.63364e-183	0.291115	0.26	0.112	1.47894e-178	cluster_0	5430416N02Rik
3.04875e-147	0.291111	0.409	0.241	5.90665e-143	cluster_0	Rpf1
4.70187e-133	0.291064	0.532	0.355	9.10939e-129	cluster_0	Cnot6
7.75059e-156	0.290893	0.359	0.195	1.5016e-151	cluster_0	Timm9
6.44311e-23	0.290888	0.856	0.905	1.24829e-18	cluster_0	Pmepa1
3.09507e-150	0.290792	0.463	0.279	5.99638e-146	cluster_0	Cobl
1.09881e-103	0.290784	0.579	0.437	2.12884e-99	cluster_0	Ap2b1
2.84513e-155	0.29075	0.367	0.203	5.51216e-151	cluster_0	Yap1
6.70047e-145	0.290711	0.426	0.257	1.29815e-140	cluster_0	Lage3
8.84992e-156	0.290491	0.374	0.207	1.71458e-151	cluster_0	Zwint
4.7334e-141	0.290491	0.397	0.235	9.17048e-137	cluster_0	Ccnt1
7.14547e-121	0.290378	0.421	0.268	1.38436e-116	cluster_0	Papss1
1.04801e-118	0.290246	0.873	0.842	2.03041e-114	cluster_0	Pak2
1.46183e-151	0.290127	0.363	0.203	2.83215e-147	cluster_0	4931406P16Rik
5.33775e-167	0.290025	0.275	0.129	1.03414e-162	cluster_0	Pex3
2.61576e-166	0.289941	0.321	0.163	5.06778e-162	cluster_0	Akap8
1.96245e-156	0.289932	0.415	0.241	3.80206e-152	cluster_0	Eif2b5
1.09884e-157	0.289872	0.293	0.147	2.12889e-153	cluster_0	Fam174a
6.6121e-137	0.289527	0.378	0.223	1.28103e-132	cluster_0	Atad1
5.88224e-173	0.289511	0.297	0.143	1.13962e-168	cluster_0	Fem1b
2.75278e-146	0.289402	0.377	0.218	5.33324e-142	cluster_0	Tspan31
9.65575e-148	0.289269	0.344	0.189	1.87071e-143	cluster_0	Smarcd2
5.66281e-160	0.289247	0.335	0.176	1.09711e-155	cluster_0	Dennd6a
1.37119e-149	0.289113	0.454	0.279	2.65654e-145	cluster_0	Maea
5.71148e-146	0.288924	0.477	0.298	1.10654e-141	cluster_0	Otub1
2.3471e-163	0.288833	0.274	0.13	4.54727e-159	cluster_0	Slc39a10
6.77361e-169	0.288764	0.3	0.147	1.31232e-164	cluster_0	Tbpl1
1.0577e-158	0.288606	0.351	0.189	2.0492e-154	cluster_0	Nkapd1
2.2031e-93	0.288528	0.632	0.505	4.26828e-89	cluster_0	Mrpl36
3.43961e-145	0.288495	0.457	0.281	6.6639e-141	cluster_0	Gtf2f1
2.86822e-143	0.2883	0.394	0.232	5.55689e-139	cluster_0	Fam50a
8.50341e-122	0.288299	0.448	0.292	1.64745e-117	cluster_0	Cnot6l
4.14903e-171	0.288227	0.327	0.165	8.03832e-167	cluster_0	Psmg3
1.03408e-162	0.288221	0.377	0.205	2.00343e-158	cluster_0	Cspp1
5.00079e-125	0.28822	0.577	0.404	9.68853e-121	cluster_0	Mrps7
1.42515e-203	0.288172	0.256	0.103	2.76109e-199	cluster_0	Ifnar2
7.04961e-142	0.288054	0.451	0.28	1.36579e-137	cluster_0	Snx17
5.16784e-113	0.287851	0.589	0.438	1.00122e-108	cluster_0	Emc10
1.17892e-168	0.287726	0.367	0.196	2.28404e-164	cluster_0	Nudt3
4.71663e-169	0.28733	0.301	0.148	9.13801e-165	cluster_0	Med31
2.62895e-158	0.287234	0.425	0.248	5.09333e-154	cluster_0	Mta2
8.56975e-184	0.286929	0.298	0.139	1.6603e-179	cluster_0	Nob1
5.39788e-83	0.286896	0.489	0.36	1.04579e-78	cluster_0	Gdpd1
1.28844e-72	0.286837	0.685	0.606	2.49622e-68	cluster_0	Cyb5a
3.6958e-114	0.286818	0.534	0.377	7.16025e-110	cluster_0	Rab22a
7.57769e-146	0.286816	0.503	0.319	1.4681e-141	cluster_0	Zcchc7
1.67387e-115	0.286799	0.606	0.45	3.24296e-111	cluster_0	Puf60
1.26819e-74	0.286678	0.55	0.431	2.45699e-70	cluster_0	Strbp
9.45613e-148	0.286589	0.422	0.251	1.83203e-143	cluster_0	Mycbp2
6.06831e-120	0.286585	0.354	0.214	1.17567e-115	cluster_0	Nsdhl
1.99487e-145	0.286219	0.355	0.2	3.86485e-141	cluster_0	Dnajc22
3.7873e-164	0.286118	0.276	0.132	7.33751e-160	cluster_0	1300002E11Rik
1.10695e-166	0.286114	0.336	0.174	2.1446e-162	cluster_0	Fam98b
2.19575e-102	0.286069	0.794	0.731	4.25404e-98	cluster_0	Acp1
3.55064e-123	0.285935	0.464	0.302	6.87901e-119	cluster_0	Agfg1
1.65864e-161	0.285409	0.319	0.164	3.21344e-157	cluster_0	Mfsd10
4.02386e-184	0.285326	0.268	0.118	7.79582e-180	cluster_0	Zfp560
2.51534e-139	0.28515	0.591	0.396	4.87322e-135	cluster_0	Ppm1g
4.95176e-121	0.285073	0.645	0.463	9.59354e-117	cluster_0	Dtymk
1.08067e-130	0.284969	0.457	0.293	2.09369e-126	cluster_0	Mrpl48
8.32196e-142	0.284946	0.922	0.817	1.6123e-137	cluster_0	Anp32b
1.73906e-148	0.2849	0.361	0.203	3.36926e-144	cluster_0	Mpnd
4.02327e-95	0.284839	0.719	0.639	7.79469e-91	cluster_0	Dctn2
3.24958e-132	0.284832	0.43	0.267	6.29574e-128	cluster_0	Mrps9
3.23333e-115	0.28475	0.587	0.424	6.26424e-111	cluster_0	Sumo3
5.42812e-128	0.284692	0.567	0.39	1.05164e-123	cluster_0	Mrps17
2.2387e-110	0.284685	0.808	0.749	4.33726e-106	cluster_0	Ube2n
1.27283e-138	0.284642	0.367	0.211	2.46599e-134	cluster_0	Hoxa11os
3.0396e-123	0.284509	0.413	0.259	5.88893e-119	cluster_0	Nck1
2.68376e-10	0.284481	0.842	0.928	5.19952e-06	cluster_0	S100a14
3.09325e-141	0.28447	0.418	0.254	5.99286e-137	cluster_0	Arhgap1
8.78682e-127	0.28444	0.476	0.309	1.70236e-122	cluster_0	Rnf6
1.8665e-112	0.284246	0.452	0.3	3.61615e-108	cluster_0	Rela
7.86634e-129	0.284147	0.505	0.335	1.52403e-124	cluster_0	Glrx2
7.52144e-151	0.283806	0.341	0.186	1.4572e-146	cluster_0	1110038F14Rik
6.74022e-133	0.283458	0.505	0.33	1.30585e-128	cluster_0	Trappc5
3.70994e-147	0.283287	0.367	0.208	7.18763e-143	cluster_0	Rwdd4a
9.59785e-144	0.283112	0.406	0.242	1.85949e-139	cluster_0	Mettl23
6.83087e-172	0.283089	0.294	0.14	1.32341e-167	cluster_0	Tspan14
4.33391e-154	0.283033	0.372	0.209	8.39652e-150	cluster_0	Gtf3c1
5.59291e-144	0.282933	0.416	0.249	1.08357e-139	cluster_0	Irak1
1.60041e-141	0.282821	0.473	0.297	3.10063e-137	cluster_0	Spin1
1.63943e-107	0.282743	0.598	0.444	3.17623e-103	cluster_0	Ddx1
6.95084e-140	0.282712	0.463	0.289	1.34666e-135	cluster_0	Gmfb
2.28378e-134	0.282654	0.444	0.278	4.4246e-130	cluster_0	Ppfia1
2.19349e-153	0.282569	0.348	0.19	4.24966e-149	cluster_0	Atf2
1.98552e-127	0.282388	0.393	0.235	3.84675e-123	cluster_0	Rangrf
3.21084e-138	0.282357	0.326	0.179	6.22068e-134	cluster_0	Igf2r
8.38911e-141	0.28223	0.402	0.238	1.62531e-136	cluster_0	Rsrc1
7.39673e-163	0.282047	0.333	0.172	1.43304e-158	cluster_0	Gart
4.61654e-109	0.281822	0.813	0.765	8.94408e-105	cluster_0	Brk1
1.75603e-122	0.281788	0.33	0.19	3.40214e-118	cluster_0	Ass1
2.85373e-179	0.281749	0.288	0.133	5.52882e-175	cluster_0	Kti12
1.83137e-142	0.28163	0.333	0.183	3.5481e-138	cluster_0	Otulin
7.56032e-147	0.281477	0.386	0.222	1.46474e-142	cluster_0	Hikeshi
3.59168e-142	0.281465	0.407	0.242	6.95853e-138	cluster_0	Nsmce2
2.87746e-126	0.281435	0.487	0.317	5.5748e-122	cluster_0	Mrpl9
4.74791e-164	0.28141	0.293	0.144	9.1986e-160	cluster_0	Xrcc5
5.95278e-94	0.281373	0.672	0.548	1.15329e-89	cluster_0	Mbnl1
6.3802e-110	0.28126	0.524	0.37	1.2361e-105	cluster_0	M6pr
8.90556e-162	0.28125	0.276	0.131	1.72536e-157	cluster_0	Mecp2
3.1821e-119	0.281172	0.435	0.279	6.16501e-115	cluster_0	Sbno2
3.38364e-151	0.281142	0.424	0.246	6.55545e-147	cluster_0	Isyna1
3.77148e-158	0.281127	0.298	0.149	7.30687e-154	cluster_0	N6amt1
8.03586e-90	0.281125	0.57	0.436	1.55687e-85	cluster_0	Slc3a2
2.22912e-95	0.281096	0.39	0.258	4.31869e-91	cluster_0	1810026B05Rik
1.06048e-104	0.280936	0.605	0.461	2.05457e-100	cluster_0	Cyth2
6.4087e-152	0.280813	0.256	0.121	1.24162e-147	cluster_0	Tmem123
6.29536e-197	0.280598	0.253	0.103	1.21966e-192	cluster_0	Tmem199
2.13591e-148	0.280581	0.294	0.15	4.13811e-144	cluster_0	Dtd1
4.30477e-126	0.280577	0.413	0.256	8.34005e-122	cluster_0	Hddc2
2.26326e-122	0.280555	0.483	0.319	4.38485e-118	cluster_0	Aifm1
1.58602e-140	0.280492	0.366	0.21	3.07275e-136	cluster_0	Cfap298
6.06983e-151	0.28046	0.362	0.201	1.17597e-146	cluster_0	Ncbp1
8.73078e-142	0.280375	0.355	0.201	1.6915e-137	cluster_0	Hsd17b4
2.59944e-93	0.280356	0.625	0.497	5.03616e-89	cluster_0	Ash1l
5.64373e-79	0.280336	0.704	0.626	1.09342e-74	cluster_0	Fnbp1l
7.42517e-140	0.280322	0.381	0.221	1.43855e-135	cluster_0	Cdc73
1.68974e-161	0.280309	0.279	0.134	3.2737e-157	cluster_0	Trmt10c
1.44976e-150	0.280238	0.368	0.206	2.80877e-146	cluster_0	Ppil2
8.81795e-91	0.280193	0.564	0.429	1.70839e-86	cluster_0	Prdx3
4.65254e-145	0.280055	0.375	0.212	9.01384e-141	cluster_0	Ruvbl2
1.62562e-177	0.280006	0.253	0.11	3.14947e-173	cluster_0	Msantd4
3.66844e-154	0.27969	0.334	0.179	7.10723e-150	cluster_0	Taf11
1.17424e-143	0.279603	0.538	0.354	2.27497e-139	cluster_0	Ubqln1
1.54629e-162	0.279593	0.254	0.116	2.99579e-158	cluster_0	Cd3eap
1.14921e-104	0.279573	0.627	0.479	2.22649e-100	cluster_0	Larp4
2.25414e-134	0.279452	0.42	0.259	4.36717e-130	cluster_0	Cebpzos
4.10069e-161	0.279412	0.288	0.141	7.94467e-157	cluster_0	Mrtfb
4.04231e-102	0.279261	0.822	0.783	7.83157e-98	cluster_0	Ufc1
1.90011e-143	0.279246	0.422	0.253	3.68126e-139	cluster_0	Rsbn1l
5.32203e-141	0.279122	0.932	0.894	1.03109e-136	cluster_0	Son
9.52299e-126	0.279109	0.535	0.362	1.84498e-121	cluster_0	Alg5
4.43979e-82	0.279079	0.703	0.62	8.60165e-78	cluster_0	Wdr26
6.40869e-155	0.279024	0.323	0.169	1.24162e-150	cluster_0	Josd2
4.78453e-137	0.278878	0.434	0.268	9.26955e-133	cluster_0	Ep300
2.79253e-117	0.278847	0.649	0.48	5.41025e-113	cluster_0	Ssrp1
2.59399e-166	0.278803	0.292	0.142	5.0256e-162	cluster_0	Akt2
1.16728e-123	0.27877	0.27	0.14	2.26149e-119	cluster_0	Hoxd13
2.46141e-131	0.278635	0.446	0.278	4.76874e-127	cluster_0	Aarsd1
2.10433e-93	0.278596	0.81	0.777	4.07694e-89	cluster_0	Ssu72
1.79649e-147	0.278474	0.372	0.21	3.48052e-143	cluster_0	Jagn1
1.29059e-139	0.278267	0.358	0.204	2.50039e-135	cluster_0	Tusc3
3.79756e-158	0.278196	0.42	0.242	7.35739e-154	cluster_0	Rbm6
4.71767e-140	0.278172	0.369	0.208	9.14002e-136	cluster_0	Dkc1
1.08205e-111	0.278094	0.518	0.362	2.09636e-107	cluster_0	Eif2s3x
1.09657e-160	0.277985	1	0.999	2.12449e-156	cluster_0	Rpl28
4.29623e-148	0.277855	0.353	0.195	8.32352e-144	cluster_0	Med29
2.6132e-134	0.277848	0.382	0.226	5.06281e-130	cluster_0	Trnt1
1.61058e-153	0.277771	0.316	0.165	3.12033e-149	cluster_0	Ireb2
3.36384e-150	0.277748	0.364	0.203	6.51711e-146	cluster_0	Rbfa
7.23145e-61	0.277562	0.679	0.624	1.40102e-56	cluster_0	Tmprss4
5.22934e-151	0.27747	0.477	0.291	1.01313e-146	cluster_0	Safb
1.40205e-151	0.277271	0.36	0.199	2.71634e-147	cluster_0	Asna1
4.17954e-142	0.277235	0.364	0.207	8.09744e-138	cluster_0	Creb1
1.47715e-78	0.277108	0.295	0.185	2.86182e-74	cluster_0	Cldn2
4.1244e-133	0.276935	0.447	0.279	7.99061e-129	cluster_0	Uhrf2
3.07658e-136	0.276814	0.449	0.28	5.96056e-132	cluster_0	Snx2
1.07752e-169	0.276792	0.331	0.168	2.08759e-165	cluster_0	Ncor2
1.28847e-145	0.276467	0.303	0.156	2.49628e-141	cluster_0	Bmyc
1.54566e-92	0.276426	0.761	0.687	2.99457e-88	cluster_0	Huwe1
3.16233e-165	0.276017	0.349	0.182	6.12671e-161	cluster_0	Thoc3
3.32119e-146	0.27598	0.325	0.175	6.43447e-142	cluster_0	Pycr2
1.65387e-142	0.275977	0.275	0.139	3.2042e-138	cluster_0	1110059G10Rik
3.47661e-172	0.275856	0.266	0.12	6.73558e-168	cluster_0	2410002F23Rik
1.35406e-252	0.275784	1	1	2.62335e-248	cluster_0	Rpl41
1.39094e-129	0.275777	0.452	0.287	2.6948e-125	cluster_0	Timm44
1.80289e-155	0.275229	0.303	0.154	3.49291e-151	cluster_0	Asf1a
2.61644e-143	0.275068	0.367	0.209	5.0691e-139	cluster_0	Metap1
6.5022e-104	0.274968	0.534	0.379	1.25974e-99	cluster_0	Nhsl1
8.5179e-148	0.274897	0.338	0.185	1.65026e-143	cluster_0	Commd8
1.13278e-106	0.274874	0.649	0.512	2.19464e-102	cluster_0	Usp34
4.81242e-110	0.274826	0.574	0.42	9.32358e-106	cluster_0	Btbd7
9.26292e-136	0.274092	0.411	0.249	1.7946e-131	cluster_0	Lsm14a
1.06261e-55	0.274051	0.341	0.245	2.05871e-51	cluster_0	Palld
8.30888e-130	0.273522	0.333	0.188	1.60976e-125	cluster_0	Xrn1
1.92259e-150	0.273475	0.332	0.177	3.72482e-146	cluster_0	Mbtps1
6.22374e-80	0.273439	0.712	0.616	1.20579e-75	cluster_0	Ddx39
9.37527e-122	0.273356	0.481	0.317	1.81636e-117	cluster_0	Cers2
4.01473e-140	0.273257	0.348	0.197	7.77814e-136	cluster_0	Dhps
9.4726e-136	0.273248	0.412	0.249	1.83522e-131	cluster_0	Klhl9
7.82251e-149	0.27264	0.347	0.189	1.51553e-144	cluster_0	4632427E13Rik
1.46216e-136	0.272538	0.37	0.215	2.83279e-132	cluster_0	Ube2g1
2.51576e-184	0.272328	0.251	0.105	4.87403e-180	cluster_0	Ppp1r9a
2.86881e-90	0.272261	0.494	0.356	5.55803e-86	cluster_0	Hspa4l
3.93578e-136	0.27225	0.347	0.198	7.62517e-132	cluster_0	Grsf1
1.66592e-150	0.272238	0.294	0.149	3.22756e-146	cluster_0	Wdr12
1.02136e-97	0.272212	0.345	0.216	1.97879e-93	cluster_0	Irak2
4.42661e-142	0.271991	0.391	0.227	8.57611e-138	cluster_0	Spen
1.06567e-119	0.27195	0.4	0.251	2.06464e-115	cluster_0	Rab3ip
2.85894e-148	0.271818	0.383	0.218	5.53891e-144	cluster_0	Cdk8
3.0455e-146	0.271775	1	0.998	5.90035e-142	cluster_0	Rpl21
2.35678e-138	0.271725	0.472	0.297	4.56602e-134	cluster_0	Plekhj1
1.13281e-129	0.271663	0.424	0.264	2.1947e-125	cluster_0	Atg5
2.3751e-79	0.271636	0.345	0.228	4.60152e-75	cluster_0	Wfdc17
1.28473e-117	0.271631	0.519	0.355	2.48904e-113	cluster_0	Mat2b
2.51631e-164	0.27159	0.365	0.195	4.8751e-160	cluster_0	Foxp4
2.9072e-143	0.27136	0.355	0.199	5.63241e-139	cluster_0	Trnau1ap
2.95855e-158	0.271329	0.374	0.206	5.7319e-154	cluster_0	Wipi2
9.92104e-132	0.271302	0.36	0.205	1.9221e-127	cluster_0	Srm
2.24028e-121	0.271255	0.435	0.274	4.34031e-117	cluster_0	Sfxn1
3.88647e-133	0.270987	0.482	0.306	7.52965e-129	cluster_0	Smim11
1.55877e-89	0.270958	0.767	0.685	3.01996e-85	cluster_0	Fus
1.16166e-124	0.270899	0.34	0.197	2.2506e-120	cluster_0	Rpp25l
9.30443e-143	0.270801	0.335	0.184	1.80264e-138	cluster_0	Yaf2
7.21228e-114	0.270711	0.996	0.99	1.39731e-109	cluster_0	Rps27l
1.60455e-118	0.270587	0.426	0.273	3.10865e-114	cluster_0	Atp6ap1
1.6832e-112	0.270559	0.471	0.316	3.26103e-108	cluster_0	Mob1b
9.71947e-97	0.270523	0.431	0.288	1.88305e-92	cluster_0	Tmem97
7.1665e-184	0.270439	0.258	0.11	1.38844e-179	cluster_0	Fam199x
2.9164e-150	0.270417	0.309	0.16	5.65023e-146	cluster_0	Taf13
9.2164e-36	0.27041	0.454	0.384	1.78559e-31	cluster_0	Cxcl16
1.80199e-147	0.270309	0.298	0.153	3.49117e-143	cluster_0	2023-09-09
6.42355e-141	0.270199	0.377	0.217	1.2445e-136	cluster_0	Dmac1
3.99227e-158	0.269703	0.374	0.204	7.73462e-154	cluster_0	Mib1
3.83919e-152	0.269574	0.268	0.13	7.43804e-148	cluster_0	Atp7a
8.47203e-119	0.269521	0.521	0.356	1.64137e-114	cluster_0	N4bp2l2
8.1993e-134	0.269478	0.373	0.219	1.58853e-129	cluster_0	Psmd9
6.17162e-125	0.269475	0.453	0.288	1.19569e-120	cluster_0	Mrps35
1.45848e-130	0.269203	0.412	0.252	2.82565e-126	cluster_0	Msl1
3.86538e-89	0.268964	0.768	0.71	7.48879e-85	cluster_0	Mrps33
4.64547e-76	0.268845	0.896	0.896	9.00013e-72	cluster_0	Ucp2
8.65631e-174	0.268796	0.254	0.112	1.67707e-169	cluster_0	Wdr3
2.55363e-139	0.268724	0.308	0.165	4.9474e-135	cluster_0	Xpa
5.69925e-119	0.268653	0.464	0.303	1.10417e-114	cluster_0	Nudt14
6.18548e-122	0.268563	0.325	0.187	1.19837e-117	cluster_0	Plpbp
2.43972e-135	0.268505	0.372	0.218	4.72671e-131	cluster_0	Ufd1
3.6843e-102	0.268417	0.597	0.449	7.13796e-98	cluster_0	Znhit1
3.297e-131	0.268261	0.343	0.197	6.38762e-127	cluster_0	Hmox2
2.46909e-142	0.267971	0.314	0.169	4.78361e-138	cluster_0	Rnf146
1.97989e-130	0.26792	0.394	0.238	3.83584e-126	cluster_0	Tnpo3
1.81375e-167	0.267902	0.264	0.12	3.51396e-163	cluster_0	Zmym4
2.16094e-174	0.267765	0.283	0.131	4.1866e-170	cluster_0	Fam53a
3.88705e-165	0.267686	0.259	0.118	7.53077e-161	cluster_0	Cdk7
1.33384e-142	0.267674	0.419	0.249	2.58419e-138	cluster_0	Rnf111
4.7724e-120	0.267665	0.92	0.889	9.24604e-116	cluster_0	Tomm6
4.0405e-159	0.267358	0.302	0.15	7.82807e-155	cluster_0	Zfp652
3.57245e-108	0.266945	0.445	0.293	6.92127e-104	cluster_0	Rras2
4.0816e-149	0.266878	0.319	0.169	7.90769e-145	cluster_0	Faim
5.74851e-122	0.26684	0.453	0.293	1.11372e-117	cluster_0	Dnttip1
1.59197e-110	0.266827	0.51	0.35	3.08428e-106	cluster_0	Glmp
8.31579e-117	0.266736	0.433	0.28	1.6111e-112	cluster_0	Hypk
9.70893e-145	0.266642	0.26	0.126	1.88101e-140	cluster_0	Fra10ac1
2.80234e-134	0.266471	0.456	0.284	5.42925e-130	cluster_0	Pabpc4
3.68316e-135	0.266411	0.366	0.212	7.13576e-131	cluster_0	Nsmce3
1.64254e-117	0.266308	0.505	0.339	3.18226e-113	cluster_0	Abhd11
2.80872e-97	0.266188	0.696	0.57	5.44161e-93	cluster_0	Supt16
5.17255e-136	0.266013	0.364	0.209	1.00213e-131	cluster_0	Tnrc6c
5.96358e-154	0.266009	0.3	0.151	1.15538e-149	cluster_0	Prmt5
2.47581e-69	0.265921	0.284	0.18	4.79664e-65	cluster_0	Kcnq1ot1
6.24282e-161	0.265399	0.274	0.13	1.20948e-156	cluster_0	Mettl16
5.49088e-155	0.265207	0.281	0.138	1.0638e-150	cluster_0	Fbxw9
1.07798e-120	0.26499	0.479	0.309	2.08848e-116	cluster_0	Pop5
3.5292e-143	0.264956	0.307	0.161	6.83747e-139	cluster_0	Swap70
1.56659e-170	0.264807	0.254	0.112	3.0351e-166	cluster_0	Mical3
3.74229e-132	0.264727	0.345	0.198	7.25032e-128	cluster_0	Txndc15
1.19373e-144	0.264626	0.332	0.18	2.31273e-140	cluster_0	Leo1
3.72069e-61	0.26443	0.543	0.441	7.20846e-57	cluster_0	Map2k4
1.37582e-155	0.264285	0.259	0.122	2.66551e-151	cluster_0	Dph6
2.84015e-162	0.2642	0.352	0.186	5.50251e-158	cluster_0	Sh3gl1
1.04532e-127	0.264161	0.4	0.245	2.0252e-123	cluster_0	Pop7
8.68529e-110	0.264048	0.518	0.359	1.68269e-105	cluster_0	Tmem126a
1.86423e-113	0.263972	0.366	0.226	3.61177e-109	cluster_0	Pepd
1.12916e-106	0.263878	0.594	0.441	2.18763e-102	cluster_0	Mapk1
2.40923e-130	0.26366	0.374	0.221	4.66765e-126	cluster_0	Ngdn
5.0962e-135	0.263336	0.339	0.191	9.87337e-131	cluster_0	Snx24
1.54937e-138	0.263328	0.336	0.186	3.00176e-134	cluster_0	Trim8
1.71085e-83	0.263315	0.619	0.491	3.3146e-79	cluster_0	Rnaseh2c
4.82515e-190	0.263295	0.25	0.102	9.34824e-186	cluster_0	Dancr
7.32612e-132	0.263215	0.405	0.243	1.41936e-127	cluster_0	Fam136a
5.81624e-94	0.263085	0.542	0.399	1.12684e-89	cluster_0	Taok1
5.24389e-110	0.262965	0.464	0.311	1.01595e-105	cluster_0	Dync1li1
3.38085e-137	0.262935	0.33	0.183	6.55006e-133	cluster_0	Stau1
1.28962e-81	0.262727	0.366	0.247	2.4985e-77	cluster_0	Smpd3
2.786e-120	0.262659	0.347	0.206	5.3976e-116	cluster_0	Hyal2
1.30981e-115	0.262541	0.529	0.363	2.53762e-111	cluster_0	Cdc123
2.61269e-94	0.262449	0.937	0.93	5.06183e-90	cluster_0	Rab25
8.83967e-122	0.262365	0.355	0.211	1.7126e-117	cluster_0	Ppp3cb
5.51483e-80	0.26223	0.642	0.539	1.06844e-75	cluster_0	Mrpl24
7.02375e-124	0.262118	0.465	0.296	1.36078e-119	cluster_0	Phip
5.68061e-111	0.262076	0.362	0.22	1.10056e-106	cluster_0	Rif1
1.46266e-112	0.262056	0.303	0.171	2.83376e-108	cluster_0	Rdx
6.42105e-137	0.262025	0.302	0.161	1.24401e-132	cluster_0	Zfp704
5.35657e-84	0.262006	0.695	0.603	1.03778e-79	cluster_0	Wdr83os
1.30581e-116	0.261921	0.48	0.319	2.52987e-112	cluster_0	Cnih1
4.81259e-145	0.261807	0.349	0.193	9.32392e-141	cluster_0	Cacul1
1.58133e-122	0.2618	0.476	0.307	3.06367e-118	cluster_0	Mrpl2
1.55409e-134	0.261786	0.33	0.182	3.01089e-130	cluster_0	Prpf39
3.63837e-136	0.261775	0.998	0.997	7.04898e-132	cluster_0	Oaz1
7.96829e-163	0.261713	0.258	0.118	1.54378e-158	cluster_0	Mta1
2.81556e-119	0.261686	0.516	0.346	5.45487e-115	cluster_0	Aim2
8.79309e-94	0.261642	0.615	0.483	1.70357e-89	cluster_0	Pum2
2.99902e-121	0.261465	0.425	0.27	5.81029e-117	cluster_0	Vta1
1.22666e-113	0.261257	0.377	0.235	2.37653e-109	cluster_0	Slu7
2.44166e-111	0.261153	0.369	0.227	4.73048e-107	cluster_0	Bcl3
9.62397e-141	0.261146	0.352	0.197	1.86455e-136	cluster_0	Ccnt2
3.91444e-117	0.260871	0.376	0.231	7.58384e-113	cluster_0	Asxl2
8.26684e-126	0.260694	0.36	0.213	1.60162e-121	cluster_0	Bmpr1a
2.18132e-130	0.26062	0.324	0.181	4.22609e-126	cluster_0	1190007I07Rik
5.37266e-128	0.26047	0.428	0.267	1.0409e-123	cluster_0	Mtfr1
1.00369e-132	0.260467	0.466	0.293	1.94456e-128	cluster_0	Ppp4r3a
9.97374e-121	0.260383	0.385	0.236	1.93231e-116	cluster_0	Babam2
7.30693e-146	0.260382	0.328	0.175	1.41564e-141	cluster_0	Ilf3
5.11168e-117	0.260303	0.475	0.314	9.90338e-113	cluster_0	Btbd1
4.7555e-127	0.26021	0.294	0.158	9.2133e-123	cluster_0	9130008F23Rik
4.40354e-97	0.26017	0.548	0.406	8.53141e-93	cluster_0	Glg1
9.65607e-96	0.260148	0.525	0.384	1.87077e-91	cluster_0	Pam16
6.4286e-139	0.260074	0.339	0.188	1.24548e-134	cluster_0	Prkrip1
4.97754e-62	0.25943	0.364	0.254	9.64348e-58	cluster_0	Nr4a1
4.28299e-123	0.259346	0.377	0.228	8.29787e-119	cluster_0	Mzt1
4.53434e-131	0.259225	0.406	0.246	8.78483e-127	cluster_0	Ythdf3
3.76087e-130	0.259151	0.4	0.242	7.28631e-126	cluster_0	Vps13a
1.17424e-151	0.258947	0.278	0.136	2.27497e-147	cluster_0	Qser1
1.38031e-120	0.258823	0.368	0.223	2.67421e-116	cluster_0	Atp6v1h
1.05706e-147	0.258807	0.292	0.148	2.04795e-143	cluster_0	Xpot
1.2947e-112	0.258705	0.434	0.282	2.50835e-108	cluster_0	Phf20l1
4.19789e-115	0.25869	0.499	0.335	8.133e-111	cluster_0	Nptn
8.465e-122	0.258519	0.39	0.239	1.64001e-117	cluster_0	Ttc1
1.17122e-134	0.258508	0.3	0.16	2.26913e-130	cluster_0	Psmg2
6.35646e-83	0.258456	0.74	0.667	1.2315e-78	cluster_0	Psmd13
2.60322e-94	0.258263	0.57	0.423	5.04348e-90	cluster_0	Kpna4
2.23522e-76	0.258182	0.609	0.501	4.33051e-72	cluster_0	Stx7
9.50851e-159	0.25814	0.253	0.116	1.84218e-154	cluster_0	Tsr3
6.6204e-161	0.258094	0.279	0.132	1.28264e-156	cluster_0	Fbrsl1
2.04413e-97	0.258041	0.825	0.742	3.9603e-93	cluster_0	Banf1
5.93133e-133	0.258011	0.346	0.197	1.14914e-128	cluster_0	Ctnnbip1
5.99007e-133	0.257992	0.308	0.167	1.16052e-128	cluster_0	Mitd1
1.22942e-141	0.257853	0.375	0.215	2.38188e-137	cluster_0	Kansl1
2.591e-155	0.257814	0.293	0.145	5.01981e-151	cluster_0	Sac3d1
1.12592e-110	0.257349	0.344	0.208	2.18135e-106	cluster_0	Ankib1
6.04937e-133	0.257112	0.334	0.187	1.17201e-128	cluster_0	Supt20
4.79674e-147	0.257086	0.27	0.13	9.29321e-143	cluster_0	Snhg9
1.33394e-131	0.257031	0.343	0.194	2.58437e-127	cluster_0	Hcfc1
7.28051e-80	0.256918	0.648	0.537	1.41053e-75	cluster_0	Cops6
9.37352e-112	0.256603	0.435	0.283	1.81603e-107	cluster_0	Rlim
4.43984e-99	0.25658	0.903	0.894	8.60174e-95	cluster_0	Sub1
1.6987e-70	0.256522	0.319	0.215	3.29105e-66	cluster_0	AA986860
5.66523e-122	0.25652	0.335	0.196	1.09758e-117	cluster_0	Atp6v1c1
4.91532e-125	0.256402	0.346	0.202	9.52295e-121	cluster_0	Tmem60
1.31195e-80	0.256328	0.474	0.346	2.54177e-76	cluster_0	Derl1
4.22708e-118	0.256179	0.399	0.249	8.18955e-114	cluster_0	Unc50
2.98992e-48	0.256157	0.607	0.766	5.79267e-44	cluster_0	Atf3
9.41994e-159	0.256121	0.256	0.118	1.82502e-154	cluster_0	Dvl3
2.12135e-116	0.256084	0.42	0.267	4.10989e-112	cluster_0	Cops3
8.15706e-90	0.255757	0.564	0.427	1.58035e-85	cluster_0	Tbl1x
5.06587e-75	0.255707	0.908	0.905	9.81462e-71	cluster_0	Dctn3
4.30154e-65	0.255628	0.637	0.543	8.33381e-61	cluster_0	Atg101
9.48684e-102	0.255323	0.528	0.377	1.83798e-97	cluster_0	Ubr4
5.32988e-130	0.255124	0.383	0.228	1.03261e-125	cluster_0	Ptpa
1.6581e-130	0.255097	0.358	0.206	3.2124e-126	cluster_0	Mphosph6
5.9537e-107	0.255024	0.971	0.933	1.15347e-102	cluster_0	Mrpl52
7.08912e-151	0.254899	0.272	0.132	1.37345e-146	cluster_0	Arhgef28
6.37661e-125	0.254833	0.434	0.266	1.2354e-120	cluster_0	Smchd1
2.43068e-134	0.254811	0.264	0.133	4.70921e-130	cluster_0	Yif1b
6.61666e-104	0.25481	0.494	0.341	1.28191e-99	cluster_0	Mob1a
2.29547e-90	0.254634	0.933	0.924	4.44724e-86	cluster_0	Bri3
1.77587e-88	0.254626	0.766	0.684	3.44057e-84	cluster_0	Raly
3.48133e-118	0.254566	0.374	0.229	6.74473e-114	cluster_0	Cnot4
8.97533e-111	0.254515	0.412	0.264	1.73888e-106	cluster_0	Tlnrd1
1.60845e-63	0.254469	0.811	0.789	3.11622e-59	cluster_0	Rab6a
5.72509e-87	0.25428	0.61	0.478	1.10918e-82	cluster_0	Churc1
3.21587e-136	0.254266	0.295	0.155	6.23042e-132	cluster_0	Pitrm1
2.84686e-109	0.254182	0.465	0.311	5.51551e-105	cluster_0	Commd4
4.80466e-138	0.254034	0.294	0.154	9.30854e-134	cluster_0	Krr1
2.07778e-131	0.254017	0.326	0.183	4.02549e-127	cluster_0	Hdac3
1.13508e-83	0.253842	0.751	0.678	2.19911e-79	cluster_0	Hmg20b
1.0012e-112	0.253783	0.366	0.224	1.93972e-108	cluster_0	Mindy2
6.99536e-137	0.253684	0.385	0.223	1.35528e-132	cluster_0	BC003965
1.0448e-118	0.25364	0.425	0.268	2.02419e-114	cluster_0	Npc1
5.94724e-124	0.253637	0.409	0.253	1.15222e-119	cluster_0	BC005624
2.73296e-89	0.253575	0.328	0.201	5.29485e-85	cluster_0	Mcm3
8.11636e-119	0.25313	0.555	0.374	1.57246e-114	cluster_0	Srsf1
5.54617e-158	0.253125	0.255	0.117	1.07451e-153	cluster_0	Pdrg1
2.1881e-103	0.253	0.516	0.361	4.23922e-99	cluster_0	Dpm1
1.91882e-144	0.252886	0.288	0.145	3.71753e-140	cluster_0	Snhg15
6.4549e-178	0.252614	0.264	0.115	1.25057e-173	cluster_0	Dlg5
3.29818e-123	0.252594	0.484	0.315	6.38989e-119	cluster_0	Arih1
1.02593e-110	0.25235	0.431	0.281	1.98763e-106	cluster_0	Kars
7.12528e-148	0.252131	0.306	0.157	1.38045e-143	cluster_0	Hmga1
3.92312e-105	0.251942	0.468	0.318	7.60065e-101	cluster_0	Ccz1
6.12093e-133	0.251797	0.311	0.168	1.18587e-128	cluster_0	Atf7ip
6.3609e-145	0.25171	0.288	0.145	1.23236e-140	cluster_0	Trim44
4.7288e-113	0.251385	0.381	0.237	9.16157e-109	cluster_0	Katna1
1.72878e-152	0.251316	0.251	0.116	3.34933e-148	cluster_0	Pcgf6
4.10089e-130	0.25124	0.361	0.208	7.94506e-126	cluster_0	Fam76b
4.60378e-53	0.251187	0.679	0.623	8.91936e-49	cluster_0	Prr15l
2.89629e-126	0.251169	0.36	0.212	5.61128e-122	cluster_0	Gtf2f2
1.0063e-110	0.251131	0.315	0.185	1.94961e-106	cluster_0	Rbpj
1.85858e-116	0.251084	0.397	0.247	3.60082e-112	cluster_0	Hibadh
[truncated: 2,683 more rows]

## Sheet: Cluster 1
p_val	avg_log2FC	pct.1	pct.2	p_val_adj	cluster	gene
0	3.76694	0.554	0.178	0	cluster_1	Clca4b
0	3.68965	0.996	0.778	0	cluster_1	Lypd8
0	3.67755	0.854	0.477	0	cluster_1	Car1
0	3.44243	0.989	0.463	0	cluster_1	Dmbt1
0	3.31211	0.951	0.403	0	cluster_1	Muc3
0	3.30631	0.66	0.359	0	cluster_1	Ly6m
3.59097e-72	3.22036	0.387	0.286	6.95714e-68	cluster_1	Reg3b
1.43045e-307	3.2099	0.577	0.352	2.77135e-303	cluster_1	Saa1
0	3.10498	0.677	0.139	0	cluster_1	Gsdmc4
0	3.09587	0.984	0.812	0	cluster_1	Prdx6
0	2.97053	0.772	0.311	0	cluster_1	1810065E05Rik
0	2.93569	0.778	0.388	0	cluster_1	Krt20
0	2.79016	0.803	0.44	0	cluster_1	Guca2a
0	2.76673	0.967	0.608	0	cluster_1	Ethe1
0	2.75844	0.568	0.297	0	cluster_1	Clca4a
0	2.74534	0.964	0.39	0	cluster_1	2610528A11Rik
0	2.73833	0.914	0.454	0	cluster_1	Mgat4c
0	2.73487	0.865	0.492	0	cluster_1	Pmp22
0	2.6821	0.954	0.569	0	cluster_1	AA467197
0	2.56065	0.871	0.215	0	cluster_1	Sult1b1
0	2.48028	0.844	0.28	0	cluster_1	Smpdl3a
0	2.47772	0.981	0.684	0	cluster_1	Serpinb1a
0	2.43906	0.681	0.489	0	cluster_1	Ly6g
0	2.40211	0.897	0.634	0	cluster_1	Sprr2a3
0	2.36254	0.999	0.775	0	cluster_1	Tspan1
0	2.34149	0.796	0.363	0	cluster_1	Ggh
0	2.31125	0.687	0.288	0	cluster_1	Ncoa7
0	2.28325	0.689	0.236	0	cluster_1	Aqp4
0	2.24977	0.898	0.521	0	cluster_1	Gprc5a
0	2.24912	0.998	0.848	0	cluster_1	Plac8
0	2.22546	0.925	0.588	0	cluster_1	Ccdc71l
0	2.21931	0.982	0.906	0	cluster_1	Higd1a
0	2.19925	0.987	0.777	0	cluster_1	Ckmt1
0	2.19835	0.808	0.522	0	cluster_1	Sprr1a
0	2.14995	0.878	0.564	0	cluster_1	Emp1
0	2.14607	0.87	0.606	0	cluster_1	Il1rn
0	2.1315	0.9	0.639	0	cluster_1	Pigr
0	2.13066	0.9	0.718	0	cluster_1	Hk2
0	2.11884	0.996	0.873	0	cluster_1	Mgst3
0	2.11613	0.692	0.335	0	cluster_1	Fabp2
0	2.10109	0.877	0.635	0	cluster_1	Mxd1
0	2.08913	0.852	0.36	0	cluster_1	Clec2h
0	2.08493	0.867	0.42	0	cluster_1	Cdhr5
0	2.07142	0.928	0.663	0	cluster_1	Sdcbp2
8.23335e-40	2.01644	0.324	0.26	1.59513e-35	cluster_1	Reg3g
0	2.01638	0.68	0.145	0	cluster_1	Slc6a14
0	2.01064	0.852	0.496	0	cluster_1	Maoa
0	1.99433	0.446	0.162	0	cluster_1	Sprr2h
0	1.97954	0.82	0.348	0	cluster_1	Metrnl
0	1.9772	0.961	0.764	0	cluster_1	Klf4
0	1.9623	0.959	0.878	0	cluster_1	Prdx5
0	1.95171	0.866	0.617	0	cluster_1	Pycard
0	1.94034	0.978	0.773	0	cluster_1	Ms4a8a
0	1.93839	0.458	0.133	0	cluster_1	Sycn
0	1.89543	0.891	0.504	0	cluster_1	Iqgap2
0	1.88599	0.702	0.472	0	cluster_1	Clca3b
0	1.87195	0.87	0.366	0	cluster_1	Rnasel
0	1.83971	0.958	0.611	0	cluster_1	Aldh2
0	1.83559	0.756	0.317	0	cluster_1	Il18
0	1.8331	0.996	0.961	0	cluster_1	Lgals3
0	1.83235	1	0.935	0	cluster_1	Lgals4
0	1.82834	0.935	0.741	0	cluster_1	Plscr1
0	1.81545	0.734	0.325	0	cluster_1	Pde9a
0	1.80902	0.723	0.539	0	cluster_1	Rhoc
0	1.77213	1	0.997	0	cluster_1	Dstn
0	1.76481	0.391	0.129	0	cluster_1	Aqp8
0	1.73991	0.898	0.733	0	cluster_1	Ifrd1
0	1.72567	0.857	0.634	0	cluster_1	Slc2a1
0	1.71758	0.993	0.825	0	cluster_1	Prss32
0	1.71605	0.63	0.09	0	cluster_1	Ces2e
0	1.69988	0.99	0.877	0	cluster_1	2200002D01Rik
0	1.69533	0.94	0.827	0	cluster_1	Cdkn1a
0	1.69438	0.993	0.9	0	cluster_1	Muc13
0	1.69352	0.771	0.281	0	cluster_1	Slc44a4
0	1.68863	0.51	0.234	0	cluster_1	Hs3st1
0	1.68753	0.784	0.372	0	cluster_1	Myo15b
0	1.68606	0.978	0.679	0	cluster_1	Tgoln1
0	1.67818	0.931	0.712	0	cluster_1	Eps8l3
0	1.6763	0.877	0.8	0	cluster_1	Eps8
0	1.67544	0.695	0.153	0	cluster_1	Sult1d1
0	1.67456	0.475	0.077	0	cluster_1	Slc26a3
0	1.67336	0.482	0.08	0	cluster_1	Gsdmc2
0	1.66745	0.865	0.683	0	cluster_1	Areg
0	1.66694	0.742	0.193	0	cluster_1	Mall
0	1.65463	0.785	0.297	0	cluster_1	Eif4ebp3
0	1.65177	0.777	0.21	0	cluster_1	Ctss
0	1.64687	0.597	0.133	0	cluster_1	Selenbp1
1.02764e-245	1.64375	0.731	0.675	1.99094e-241	cluster_1	Ndrg1
0	1.64322	0.707	0.136	0	cluster_1	Gm3336
0	1.6416	0.697	0.368	0	cluster_1	Cd55
0	1.62532	0.59	0.127	0	cluster_1	Chp2
0	1.62488	0.772	0.354	0	cluster_1	Endod1
0	1.61519	0.526	0.102	0	cluster_1	Sptssb
0	1.61352	0.997	0.833	0	cluster_1	Tspan8
0	1.60751	0.931	0.581	0	cluster_1	Ifi27l2b
0	1.60199	0.835	0.351	0	cluster_1	B3galt5
0	1.58424	0.486	0.073	0	cluster_1	Hao2
0	1.58362	0.937	0.825	0	cluster_1	Tm4sf20
0	1.58095	0.667	0.41	0	cluster_1	Ero1l
1.54156e-306	1.57052	0.53	0.297	2.98663e-302	cluster_1	Ankrd37
0	1.56977	0.961	0.643	0	cluster_1	Gfpt1
0	1.56882	0.988	0.78	0	cluster_1	Ceacam1
0	1.5661	0.339	0.071	0	cluster_1	Cyp2c55
0	1.56272	0.897	0.683	0	cluster_1	Nudt4
0	1.5584	0.561	0.092	0	cluster_1	Abcg2
0	1.55289	0.922	0.672	0	cluster_1	Tmem45b
0	1.54455	0.985	0.815	0	cluster_1	Sfn
0	1.54207	0.957	0.796	0	cluster_1	Cdh17
0	1.54201	0.377	0.08	0	cluster_1	Tmigd1
0	1.53705	0.929	0.766	0	cluster_1	Hif1a
0	1.52859	0.701	0.252	0	cluster_1	Abcb1a
0	1.52778	0.547	0.101	0	cluster_1	Ceacam20
0	1.51411	0.718	0.315	0	cluster_1	Slc6a8
0	1.51061	0.82	0.34	0	cluster_1	Coro2a
0	1.50823	0.573	0.251	0	cluster_1	Duoxa2
0	1.48881	0.625	0.209	0	cluster_1	Dhrs9
0	1.48234	0.669	0.152	0	cluster_1	Gm5485
0	1.47649	0.707	0.218	0	cluster_1	Cd38
0	1.47437	0.452	0.09	0	cluster_1	Dpep1
0	1.47436	0.95	0.695	0	cluster_1	Sqor
0	1.44806	0.637	0.148	0	cluster_1	Gsta1
0	1.44479	0.662	0.227	0	cluster_1	Cdhr2
0	1.44051	0.893	0.419	0	cluster_1	St6galnac6
0	1.43666	0.819	0.501	0	cluster_1	Ccng2
0	1.4345	0.679	0.247	0	cluster_1	Cldn23
0	1.42886	0.769	0.368	0	cluster_1	Ahcyl2
0	1.42779	0.999	0.997	0	cluster_1	Eif2s2
0	1.42365	0.885	0.686	0	cluster_1	Car2
0	1.41932	0.964	0.766	0	cluster_1	Perp
0	1.40758	0.576	0.163	0	cluster_1	Hsd11b2
0	1.40197	0.51	0.202	0	cluster_1	Trim15
0	1.39755	1	1	0	cluster_1	Fth1
0	1.3955	0.798	0.301	0	cluster_1	Ildr1
0	1.38411	0.485	0.163	0	cluster_1	Bmp2
0	1.3799	0.526	0.246	0	cluster_1	Adm
0	1.3718	0.965	0.866	0	cluster_1	Prr13
0	1.36074	0.613	0.088	0	cluster_1	Itih5
0	1.35977	0.938	0.692	0	cluster_1	Tstd1
0	1.35369	0.913	0.813	0	cluster_1	Fam162a
0	1.3479	0.999	0.77	0	cluster_1	Phgr1
0	1.33891	1	0.999	0	cluster_1	Txn1
0	1.33633	0.786	0.567	0	cluster_1	Tnip3
0	1.31961	0.681	0.336	0	cluster_1	Slc26a2
0	1.31886	0.716	0.202	0	cluster_1	Tfcp2l1
0	1.31456	0.489	0.154	0	cluster_1	Selenop
0	1.31008	0.697	0.262	0	cluster_1	Hsd17b2
0	1.3087	0.766	0.396	0	cluster_1	Ccdc186
5.46332e-106	1.30698	0.726	0.714	1.05846e-101	cluster_1	Wfdc2
0	1.29408	0.918	0.774	0	cluster_1	Plec
0	1.29146	0.746	0.366	0	cluster_1	Dst
0	1.27917	0.554	0.196	0	cluster_1	Gpr137b
0	1.27883	0.887	0.61	0	cluster_1	Ifngr1
0	1.27707	0.914	0.708	0	cluster_1	Mkrn1
0	1.27592	0.836	0.455	0	cluster_1	Myo1a
0	1.27352	0.876	0.762	0	cluster_1	Sqstm1
4.22972e-167	1.27291	0.43	0.264	8.19466e-163	cluster_1	Hilpda
0	1.26534	0.712	0.175	0	cluster_1	Cds1
0	1.26375	1	1	0	cluster_1	Krt8
0	1.26192	0.866	0.642	0	cluster_1	Capg
0	1.26126	0.783	0.344	0	cluster_1	Ddah1
0	1.26038	0.483	0.066	0	cluster_1	Mep1a
0	1.26007	0.651	0.132	0	cluster_1	Adgrg7
0	1.25892	0.939	0.9	0	cluster_1	Lmo7
9.41407e-232	1.25763	0.862	0.771	1.82388e-227	cluster_1	F3
7.59689e-201	1.25046	0.497	0.301	1.47182e-196	cluster_1	Lama3
0	1.24776	0.903	0.619	0	cluster_1	Calml4
0	1.2341	0.459	0.07	0	cluster_1	Ces2c
0	1.23178	0.854	0.606	0	cluster_1	Plek2
0	1.22833	1	0.957	0	cluster_1	S100a10
0	1.2278	0.786	0.363	0	cluster_1	Ppp1r14d
0	1.22275	0.628	0.159	0	cluster_1	Naip1
0	1.21904	0.997	0.894	0	cluster_1	Serpinb6a
0	1.21859	1	0.998	0	cluster_1	Cox5a
0	1.21563	0.849	0.445	0	cluster_1	Mboat1
0	1.21129	0.722	0.254	0	cluster_1	Smim31
0	1.20857	0.496	0.082	0	cluster_1	Slc51b
0	1.20729	0.787	0.406	0	cluster_1	Ipmk
5.54409e-278	1.20656	0.922	0.867	1.07411e-273	cluster_1	Txnrd1
0	1.19979	0.424	0.161	0	cluster_1	Tmem37
0	1.19745	0.936	0.854	0	cluster_1	Acsl3
0	1.19664	0.727	0.256	0	cluster_1	Acp5
0	1.19624	0.878	0.719	0	cluster_1	Ndfip2
0	1.19265	0.521	0.08	0	cluster_1	Aldob
0	1.19258	0.912	0.71	0	cluster_1	Rfk
0	1.1923	0.949	0.746	0	cluster_1	Calm3
0	1.19105	0.843	0.613	0	cluster_1	Myh14
2.26896e-265	1.17813	0.561	0.322	4.39589e-261	cluster_1	Plet1
0	1.16986	0.882	0.683	0	cluster_1	Errfi1
0	1.16888	0.621	0.219	0	cluster_1	Flrt3
0	1.16863	0.514	0.156	0	cluster_1	Akr1c19
0	1.16321	0.997	0.947	0	cluster_1	Sri
0	1.16248	0.473	0.169	0	cluster_1	Espn
0	1.15845	0.557	0.157	0	cluster_1	St3gal4
0	1.15823	0.442	0.103	0	cluster_1	Slc40a1
1.12391e-291	1.15182	0.581	0.355	2.17746e-287	cluster_1	Mgst1
0	1.15113	0.832	0.653	0	cluster_1	Hbegf
0	1.14721	1	0.999	0	cluster_1	Cox6c
0	1.14694	0.413	0.131	0	cluster_1	Nt5e
0	1.14468	0.748	0.574	0	cluster_1	Agpat2
0	1.14448	0.938	0.759	0	cluster_1	Vil1
0	1.14323	0.758	0.478	0	cluster_1	Rhpn2
0	1.13939	0.494	0.089	0	cluster_1	Mettl7b
0	1.13634	0.836	0.736	0	cluster_1	Txnip
0	1.13525	0.855	0.633	0	cluster_1	Sppl2a
0	1.13044	1	1	0	cluster_1	Cldn7
0	1.12742	0.764	0.395	0	cluster_1	Rflnb
0	1.11231	0.775	0.37	0	cluster_1	Parm1
0	1.11186	0.991	0.865	0	cluster_1	Cmpk1
0	1.10591	0.865	0.529	0	cluster_1	Mgat4b
0	1.10537	0.734	0.518	0	cluster_1	Mfsd4a
0	1.10413	0.768	0.559	0	cluster_1	Prom1
0	1.0981	0.508	0.116	0	cluster_1	Ptprh
0	1.09643	0.921	0.773	0	cluster_1	Arl1
2.27854e-136	1.09493	0.676	0.576	4.41444e-132	cluster_1	Lamc2
0	1.08055	0.556	0.259	0	cluster_1	Duox2
0	1.07303	0.695	0.263	0	cluster_1	Casp1
0	1.0723	0.564	0.158	0	cluster_1	Srxn1
0	1.07177	0.61	0.24	0	cluster_1	Itpk1
0	1.06934	0.752	0.513	0	cluster_1	Nipal1
0	1.06525	0.596	0.24	0	cluster_1	Pard6b
0	1.06422	0.998	0.985	0	cluster_1	Cox6a1
0	1.06382	0.974	0.709	0	cluster_1	Oit1
0	1.0636	0.472	0.059	0	cluster_1	Slc5a8
0	1.06074	0.807	0.484	0	cluster_1	Baiap2l1
0	1.05988	0.877	0.634	0	cluster_1	Pls1
0	1.05927	0.515	0.085	0	cluster_1	Tmem236
0	1.05607	0.453	0.067	0	cluster_1	Slc13a2
0	1.05584	0.944	0.736	0	cluster_1	Gsto1
0	1.05583	0.998	0.985	0	cluster_1	Arpc2
0	1.0553	0.946	0.777	0	cluster_1	Fuca1
0	1.05404	0.504	0.204	0	cluster_1	Dusp5
0	1.05161	0.72	0.502	0	cluster_1	Utp14b
0	1.04972	0.8	0.604	0	cluster_1	Dnajb1
0	1.04758	0.997	0.99	0	cluster_1	Uqcrb
0	1.04569	0.636	0.252	0	cluster_1	Pparg
0	1.04512	0.533	0.148	0	cluster_1	Clic5
0	1.04406	0.457	0.054	0	cluster_1	Thbs4
0	1.04185	0.977	0.892	0	cluster_1	Ahnak
0	1.04137	0.499	0.16	0	cluster_1	Hpgd
0	1.03836	1	0.994	0	cluster_1	Krt19
0	1.0378	0.597	0.153	0	cluster_1	Agpat4
0	1.0332	0.585	0.184	0	cluster_1	Gda
0	1.03108	1	1	0	cluster_1	S100a6
0	1.02622	0.992	0.951	0	cluster_1	Tmbim6
0	1.02504	0.908	0.762	0	cluster_1	Misp
0	1.02472	0.618	0.233	0	cluster_1	Arrdc4
0	1.0246	0.831	0.626	0	cluster_1	Map2k3
0	1.02335	0.932	0.885	0	cluster_1	Atp1a1
0	1.02246	0.838	0.651	0	cluster_1	Chp1
9.57375e-223	1.01253	0.98	0.855	1.85482e-218	cluster_1	Anxa1
0	1.01172	0.586	0.159	0	cluster_1	Smim24
0	1.01093	0.486	0.149	0	cluster_1	Gk
0	1.01089	0.992	0.993	0	cluster_1	Cox7b
2.99142e-234	1.00651	0.963	0.812	5.79557e-230	cluster_1	Ly6a
0	1.00482	0.411	0.061	0	cluster_1	Mep1b
0	1.00365	0.382	0.084	0	cluster_1	Prss30
0	1.00079	1	1	0	cluster_1	Actb
0	0.999449	0.712	0.422	0	cluster_1	Epb41l4b
0	0.99887	0.857	0.613	0	cluster_1	Mgst2
0	0.997018	0.794	0.454	0	cluster_1	Eea1
1.37973e-161	0.996865	0.529	0.357	2.67309e-157	cluster_1	Egln3
0	0.996179	0.705	0.484	0	cluster_1	Ociad2
0	0.994431	0.574	0.138	0	cluster_1	Fam3b
0	0.993641	0.992	0.959	0	cluster_1	Itm2b
0	0.993207	0.998	0.991	0	cluster_1	Ndufb9
0	0.992821	0.577	0.248	0	cluster_1	Itgb6
0	0.990163	0.363	0.111	0	cluster_1	Adh1
0	0.989304	0.644	0.194	0	cluster_1	Cnnm4
0	0.987852	1	1	0	cluster_1	Cox8a
6.35705e-180	0.987833	0.762	0.685	1.23162e-175	cluster_1	Anxa8
0	0.986189	0.393	0.048	0	cluster_1	Hsd3b3
0	0.986167	0.818	0.605	0	cluster_1	Cbr1
0	0.98373	0.511	0.143	0	cluster_1	Pdzk1ip1
0	0.978674	0.713	0.33	0	cluster_1	Uap1
0	0.978631	0.934	0.775	0	cluster_1	Gng12
0	0.974287	0.922	0.688	0	cluster_1	Gipc2
0	0.97226	0.999	0.996	0	cluster_1	Cox7a2
0	0.972203	0.902	0.745	0	cluster_1	Gmds
0	0.970863	0.516	0.141	0	cluster_1	Syk
0	0.970356	0.998	0.998	0	cluster_1	Cox5b
0	0.969257	0.869	0.626	0	cluster_1	Atp11b
0	0.96852	0.952	0.937	0	cluster_1	Chchd10
0	0.967486	0.434	0.077	0	cluster_1	Cyp3a13
0	0.964819	0.633	0.315	0	cluster_1	Trim25
0	0.963692	0.834	0.623	0	cluster_1	Hadh
0	0.963636	0.878	0.79	0	cluster_1	Atp2b1
1.04243e-285	0.963366	0.642	0.392	2.01961e-281	cluster_1	Camk2n1
0	0.962821	0.933	0.67	0	cluster_1	S100a1
0	0.961181	0.703	0.42	0	cluster_1	Stk17b
0	0.960168	0.639	0.321	0	cluster_1	Dnajb9
0	0.957886	0.682	0.3	0	cluster_1	Hint3
0	0.952616	0.956	0.806	0	cluster_1	Golm1
0	0.951701	1	1	0	cluster_1	Cox4i1
0	0.945344	0.499	0.186	0	cluster_1	Stom
0	0.942914	0.537	0.108	0	cluster_1	Cmbl
0	0.941202	0.858	0.714	0	cluster_1	Efhd2
0	0.941184	0.358	0.049	0	cluster_1	Cyp4f14
8.7468e-300	0.941087	0.987	0.962	1.69461e-295	cluster_1	Ubc
0	0.938666	0.545	0.215	0	cluster_1	Ptrh1
0	0.934051	0.487	0.089	0	cluster_1	Glod5
0	0.93058	0.999	0.99	0	cluster_1	Ldha
3.36364e-218	0.927265	0.86	0.776	6.51672e-214	cluster_1	Arl4a
0	0.923855	0.677	0.352	0	cluster_1	Slc39a4
0	0.921707	1	0.999	0	cluster_1	Myl6
0	0.921267	0.707	0.415	0	cluster_1	Nostrin
0	0.920726	0.873	0.648	0	cluster_1	Slc25a24
4.21572e-203	0.919717	0.588	0.386	8.16754e-199	cluster_1	Arl14
0	0.918226	0.64	0.289	0	cluster_1	Hk1
0	0.917509	0.601	0.299	0	cluster_1	Vps37b
0	0.9173	0.916	0.822	0	cluster_1	Smap1
0	0.916485	0.881	0.678	0	cluster_1	Mapk13
0	0.912027	0.493	0.075	0	cluster_1	Nr1h4
0	0.912003	0.53	0.17	0	cluster_1	Slc25a20
0	0.90763	0.619	0.273	0	cluster_1	Frk
0	0.902766	0.539	0.118	0	cluster_1	Heph
0	0.898831	0.865	0.754	0	cluster_1	Sbds
0	0.895675	0.578	0.26	0	cluster_1	Ccdc68
0	0.888899	1	1	0	cluster_1	Epcam
0	0.887979	0.408	0.095	0	cluster_1	Lhfpl2
0	0.887363	0.671	0.282	0	cluster_1	Slc35a1
0	0.885524	0.443	0.099	0	cluster_1	Cyp2d34
0	0.885489	0.555	0.172	0	cluster_1	Car9
0	0.885043	0.418	0.049	0	cluster_1	Abat
0	0.883189	0.509	0.134	0	cluster_1	Clcn2
0	0.88143	0.835	0.626	0	cluster_1	Tmem54
0	0.880344	0.655	0.355	0	cluster_1	Plin2
0	0.878645	0.543	0.152	0	cluster_1	Paqr5
0	0.877232	0.293	0.046	0	cluster_1	Apol10a
0	0.876096	0.736	0.411	0	cluster_1	Hcfc1r1
0	0.872715	0.646	0.311	0	cluster_1	Pof1b
0	0.871743	0.957	0.821	0	cluster_1	Cdc42ep5
0	0.87029	0.497	0.15	0	cluster_1	Mgam2-ps
0	0.86998	0.336	0.048	0	cluster_1	Cyp2c65
0	0.86786	0.928	0.809	0	cluster_1	Gpa33
0	0.867798	0.999	0.999	0	cluster_1	mt-Co2
5.50515e-109	0.861934	0.746	0.777	1.06657e-104	cluster_1	Csrp2
0	0.861692	0.92	0.744	0	cluster_1	Plpp2
5.90988e-26	0.860699	0.361	0.301	1.14498e-21	cluster_1	Aldh1a3
3.71992e-244	0.857653	0.542	0.309	7.20698e-240	cluster_1	Lpin2
0	0.854134	0.509	0.212	0	cluster_1	Fgfbp1
0	0.852201	0.954	0.892	0	cluster_1	Dsg2
0	0.851229	0.572	0.227	0	cluster_1	Prelid2
0	0.850007	0.51	0.144	0	cluster_1	Anks4b
0	0.849389	0.799	0.593	0	cluster_1	Blnk
0	0.848729	0.78	0.451	0	cluster_1	Myo1d
0	0.84806	0.995	0.978	0	cluster_1	Arpc1b
0	0.846426	0.475	0.179	0	cluster_1	Cwh43
0	0.845745	0.614	0.309	0	cluster_1	Gsdmd
0	0.843913	0.426	0.101	0	cluster_1	Apobec1
0	0.839719	0.544	0.167	0	cluster_1	Casp7
3.62389e-123	0.839612	0.649	0.527	7.02092e-119	cluster_1	Plaur
0	0.839569	0.666	0.333	0	cluster_1	Pla2g10
0	0.838893	0.983	0.963	0	cluster_1	Myl12b
1.8479e-266	0.837512	0.846	0.727	3.58012e-262	cluster_1	Tent5a
0	0.837205	0.801	0.553	0	cluster_1	Ostf1
0	0.836982	0.431	0.119	0	cluster_1	Fkbp5
0	0.836493	0.999	0.992	0	cluster_1	Cldn3
0	0.836492	0.61	0.267	0	cluster_1	Zdhhc13
3.81587e-298	0.835437	0.452	0.207	7.39286e-294	cluster_1	Slc20a1
0	0.83466	0.996	0.99	0	cluster_1	Vdac2
0	0.832371	0.428	0.147	0	cluster_1	Dgat2
0	0.829184	0.61	0.291	0	cluster_1	Kif13b
0	0.828452	0.462	0.08	0	cluster_1	Cutal
0	0.828369	0.725	0.429	0	cluster_1	Plekhb2
0	0.826591	0.625	0.265	0	cluster_1	Stk40
0	0.82017	0.856	0.719	0	cluster_1	Msmo1
0	0.820058	0.801	0.576	0	cluster_1	Nus1
0	0.819996	0.69	0.371	0	cluster_1	Akr1c13
0	0.817494	0.99	0.913	0	cluster_1	Sat1
2.36183e-188	0.815124	0.874	0.81	4.57582e-184	cluster_1	Cast
0	0.815057	0.475	0.093	0	cluster_1	Gstk1
2.18339e-193	0.814608	0.756	0.665	4.2301e-189	cluster_1	Litaf
0	0.813711	0.555	0.189	0	cluster_1	Sema4g
2.74864e-286	0.813609	0.689	0.439	5.32521e-282	cluster_1	Cela1
4.73954e-296	0.813181	0.96	0.914	9.18239e-292	cluster_1	Dsp
0	0.812533	0.578	0.242	0	cluster_1	Specc1l
0	0.811169	0.438	0.129	0	cluster_1	Trim31
4.13564e-275	0.810448	0.715	0.508	8.01239e-271	cluster_1	Gch1
0	0.808121	0.757	0.458	0	cluster_1	Ugp2
0	0.807448	0.443	0.173	0	cluster_1	Asap1
0	0.807425	0.632	0.273	0	cluster_1	Mfsd6
0	0.806673	0.463	0.124	0	cluster_1	Slc9a2
0	0.80204	0.55	0.161	0	cluster_1	Cryl1
1.34854e-286	0.801446	0.767	0.62	2.61266e-282	cluster_1	Gna11
0	0.800792	0.6	0.24	0	cluster_1	D1Ertd622e
0	0.800475	0.571	0.279	0	cluster_1	Sertad2
0	0.800174	0.541	0.182	0	cluster_1	Slc22a18
0	0.797748	0.644	0.354	0	cluster_1	Usp53
0	0.796664	0.998	0.974	0	cluster_1	Tax1bp1
0	0.792208	0.859	0.685	0	cluster_1	Glul
0	0.791861	0.748	0.495	0	cluster_1	Card19
1.38673e-183	0.789467	0.477	0.284	2.68665e-179	cluster_1	Efna1
0	0.788611	0.982	0.965	0	cluster_1	Cycs
1.20254e-220	0.787349	0.624	0.431	2.32981e-216	cluster_1	Slc9a3r1
0	0.785567	0.571	0.232	0	cluster_1	Tradd
0	0.784063	0.686	0.396	0	cluster_1	Ist1
0	0.783761	0.527	0.222	0	cluster_1	Fam214b
0	0.78188	0.998	0.999	0	cluster_1	Hint1
0	0.781222	0.539	0.187	0	cluster_1	Stim1
0	0.777392	0.343	0.052	0	cluster_1	Cldn8
0	0.773888	0.883	0.779	0	cluster_1	Cisd1
0	0.771186	0.614	0.288	0	cluster_1	Gtpbp2
0	0.770151	0.845	0.674	0	cluster_1	Pgp
0	0.769884	0.989	0.968	0	cluster_1	Rac1
0	0.767669	0.997	0.998	0	cluster_1	Slc25a5
0	0.767432	0.363	0.092	0	cluster_1	Trim40
2.05199e-164	0.766531	0.83	0.709	3.97553e-160	cluster_1	Fos
0	0.765175	0.943	0.817	0	cluster_1	Ndufv3
0	0.763999	0.979	0.905	0	cluster_1	Klf6
2.10426e-281	0.762704	0.71	0.474	4.07679e-277	cluster_1	Pdgfa
0	0.762479	0.979	0.933	0	cluster_1	Cdh1
0	0.762368	0.442	0.148	0	cluster_1	Tmem171
1.10362e-265	0.760584	0.908	0.754	2.13816e-261	cluster_1	Btg2
0	0.760168	0.581	0.315	0	cluster_1	Eps8l2
0	0.759219	0.615	0.211	0	cluster_1	Atp2a3
0	0.757585	0.698	0.401	0	cluster_1	Hnf4a
0	0.756388	0.802	0.567	0	cluster_1	S100a13
0	0.756003	0.906	0.836	0	cluster_1	Rab11a
0	0.755796	0.999	0.999	0	cluster_1	mt-Cytb
0	0.755412	0.874	0.703	0	cluster_1	Mvp
0	0.755102	0.988	0.966	0	cluster_1	Ezr
9.69041e-230	0.752986	0.945	0.899	1.87742e-225	cluster_1	Btg1
5.43761e-238	0.752569	0.994	0.966	1.05348e-233	cluster_1	Tspo
6.51638e-285	0.751363	0.641	0.408	1.26248e-280	cluster_1	Cldnd1
0	0.750765	0.628	0.302	0	cluster_1	Arfgap3
0	0.749503	0.915	0.863	0	cluster_1	Smagp
0	0.748418	0.685	0.386	0	cluster_1	Acadm
0	0.747972	0.672	0.415	0	cluster_1	Max
0	0.74752	0.642	0.301	0	cluster_1	Mlx
0	0.747345	0.495	0.203	0	cluster_1	Samd9l
0	0.746564	0.987	0.934	0	cluster_1	Rrbp1
0	0.745965	0.657	0.3	0	cluster_1	Fam83e
0	0.745389	0.974	0.952	0	cluster_1	Actn4
0	0.743118	0.998	0.991	0	cluster_1	Aldoa
8.76278e-307	0.741698	0.56	0.298	1.6977e-302	cluster_1	Neu1
0	0.741132	0.271	0.04	0	cluster_1	Csta1
0	0.740921	0.577	0.283	0	cluster_1	Acox1
0	0.7382	0.977	0.962	0	cluster_1	Ndufb8
0	0.737478	1	1	0	cluster_1	mt-Atp6
0	0.737309	0.953	0.872	0	cluster_1	Mcl1
0	0.735857	0.944	0.926	0	cluster_1	Uqcrfs1
3.56415e-256	0.735822	0.756	0.587	6.90519e-252	cluster_1	Myo1e
0	0.73545	0.68	0.409	0	cluster_1	Chmp1b
0	0.735407	0.58	0.228	0	cluster_1	Serhl
2.14345e-283	0.734873	0.324	0.114	4.15272e-279	cluster_1	Fam13a
0	0.734172	0.507	0.191	0	cluster_1	Cox7a1
0	0.733831	0.527	0.164	0	cluster_1	Dgka
8.07611e-285	0.73238	0.783	0.592	1.56466e-280	cluster_1	Tcf7l2
0	0.730487	0.879	0.672	0	cluster_1	Myo6
6.42769e-295	0.729571	0.523	0.266	1.2453e-290	cluster_1	Mpst
0	0.728153	0.434	0.13	0	cluster_1	Cry1
0	0.727677	0.983	0.944	0	cluster_1	Actr3
1.38404e-129	0.726839	0.88	0.869	2.68144e-125	cluster_1	Elf3
0	0.726369	0.954	0.883	0	cluster_1	Ndufa1
0	0.724802	0.945	0.89	0	cluster_1	Acadl
0	0.724519	1	1	0	cluster_1	Calm1
0	0.723605	0.908	0.79	0	cluster_1	Chmp2b
9.25741e-269	0.720603	0.924	0.747	1.79353e-264	cluster_1	Anxa3
0	0.718566	0.871	0.701	0	cluster_1	Carhsp1
0	0.714577	0.414	0.075	0	cluster_1	Cideb
7.70045e-110	0.713544	0.291	0.165	1.49189e-105	cluster_1	Hmgcs2
7.89186e-176	0.713311	0.703	0.552	1.52897e-171	cluster_1	Mgat4a
0	0.711728	0.994	0.971	0	cluster_1	Ndufa6
0	0.708202	0.466	0.139	0	cluster_1	Abcc3
0	0.707779	0.985	0.958	0	cluster_1	Gabarap
0	0.7059	0.583	0.256	0	cluster_1	Clmn
6.24783e-247	0.705315	0.664	0.448	1.21045e-242	cluster_1	Xiap
6.29181e-271	0.704262	0.744	0.566	1.21897e-266	cluster_1	Acads
1.7054e-221	0.70037	0.928	0.881	3.30404e-217	cluster_1	Cstb
2.43491e-206	0.698982	0.903	0.81	4.71739e-202	cluster_1	Flnb
0	0.698497	0.555	0.242	0	cluster_1	Zzef1
0	0.697178	0.962	0.924	0	cluster_1	Gpi1
0	0.69548	0.973	0.915	0	cluster_1	Chmp2a
0	0.694105	0.475	0.14	0	cluster_1	Rhbdl2
0	0.69278	0.955	0.902	0	cluster_1	Capza2
0	0.691784	0.378	0.063	0	cluster_1	Tmem139
0	0.691726	0.505	0.193	0	cluster_1	Pgap1
0	0.691699	0.995	0.981	0	cluster_1	Smdt1
2.86871e-270	0.691054	0.753	0.541	5.55784e-266	cluster_1	Pfkp
0	0.689421	0.777	0.561	0	cluster_1	Mrps6
0	0.688405	0.42	0.099	0	cluster_1	Clrn3
5.65737e-307	0.688171	0.592	0.322	1.09606e-302	cluster_1	Arhgap21
0	0.685601	0.665	0.389	0	cluster_1	Akr1c12
2.8436e-261	0.683553	0.395	0.168	5.5092e-257	cluster_1	Gcnt3
0	0.683482	0.608	0.329	0	cluster_1	Ldlr
0	0.683288	0.974	0.93	0	cluster_1	Cd2ap
0	0.683276	0.999	0.996	0	cluster_1	Bsg
3.13915e-297	0.680605	0.625	0.358	6.08179e-293	cluster_1	Ehd4
0	0.677175	0.576	0.248	0	cluster_1	B3gnt3
2.83868e-252	0.67657	0.438	0.21	5.49965e-248	cluster_1	Rnf24
0	0.676356	0.388	0.117	0	cluster_1	Gchfr
1.60269e-244	0.674045	0.469	0.235	3.10506e-240	cluster_1	Egfr
0	0.674014	0.996	0.997	0	cluster_1	Atp5j2
0	0.67392	0.508	0.224	0	cluster_1	Pllp
0	0.673794	0.825	0.648	0	cluster_1	Scamp2
1.49223e-245	0.669139	0.841	0.699	2.89104e-241	cluster_1	Atp10b
0	0.668905	0.985	0.961	0	cluster_1	Ptp4a2
0	0.668447	0.955	0.895	0	cluster_1	Vasp
6.67802e-253	0.667133	0.914	0.855	1.2938e-248	cluster_1	Vamp8
0	0.667048	0.633	0.313	0	cluster_1	Papss2
0	0.665804	0.919	0.882	0	cluster_1	Mpc2
0	0.664127	0.999	0.991	0	cluster_1	Spint2
0	0.663798	0.573	0.273	0	cluster_1	Il13ra1
1.38465e-285	0.662086	0.583	0.322	2.68261e-281	cluster_1	Mpp5
0	0.660315	0.883	0.754	0	cluster_1	Hadha
0	0.660241	0.434	0.169	0	cluster_1	Plk3
0	0.659238	0.955	0.904	0	cluster_1	Sh3glb1
0	0.658796	0.777	0.562	0	cluster_1	Suclg2
6.00963e-165	0.656812	0.494	0.306	1.16431e-160	cluster_1	Rap2b
0	0.65665	0.344	0.056	0	cluster_1	Themis3
3.71765e-289	0.655358	0.544	0.278	7.20257e-285	cluster_1	Ctsc
0	0.65273	0.508	0.211	0	cluster_1	Secisbp2l
5.20693e-248	0.647899	0.857	0.763	1.00879e-243	cluster_1	Wasl
1.39099e-283	0.647826	0.71	0.456	2.6949e-279	cluster_1	Plgrkt
1.95908e-235	0.647354	0.791	0.645	3.79551e-231	cluster_1	Spag9
0	0.647091	0.632	0.324	0	cluster_1	Ick
0	0.643891	0.53	0.23	0	cluster_1	Fam102b
2.77681e-132	0.643672	0.964	0.92	5.37979e-128	cluster_1	S100a16
0	0.642848	0.344	0.054	0	cluster_1	Fa2h
0	0.642526	0.998	0.999	0	cluster_1	Uqcrh
0	0.642319	0.733	0.478	0	cluster_1	Dsc2
0	0.641095	0.999	0.989	0	cluster_1	Cystm1
0	0.64038	0.445	0.114	0	cluster_1	Prkaa2
8.55441e-260	0.640253	0.73	0.516	1.65733e-255	cluster_1	Cap1
5.87747e-267	0.640236	0.747	0.548	1.1387e-262	cluster_1	Ech1
0	0.639313	1	0.999	0	cluster_1	Gng5
0	0.638499	0.639	0.34	0	cluster_1	Cmtm4
1.57642e-215	0.637786	0.603	0.379	3.05415e-211	cluster_1	Bach1
0	0.636927	0.459	0.153	0	cluster_1	Mapre2
0	0.635569	0.453	0.157	0	cluster_1	Fuom
0	0.635513	0.517	0.2	0	cluster_1	Tmem9b
4.33184e-221	0.634327	0.774	0.629	8.3925e-217	cluster_1	Tmbim1
1.44313e-227	0.634016	0.608	0.381	2.79592e-223	cluster_1	Myo5b
0	0.633707	0.578	0.299	0	cluster_1	2210016F16Rik
0	0.632544	0.999	0.999	0	cluster_1	mt-Co3
2.11091e-153	0.631921	0.871	0.823	4.08968e-149	cluster_1	Ppp1r2
7.69856e-109	0.631524	0.666	0.542	1.49152e-104	cluster_1	Lamb3
1.49756e-223	0.630584	0.791	0.63	2.90137e-219	cluster_1	Erbin
0	0.629334	0.577	0.271	0	cluster_1	2610528J11Rik
0	0.628976	0.999	0.999	0	cluster_1	Cox6b1
8.25418e-275	0.628409	0.851	0.767	1.59916e-270	cluster_1	Aco2
9.92533e-176	0.627582	0.599	0.396	1.92293e-171	cluster_1	Tinagl1
0	0.627049	0.484	0.217	0	cluster_1	Nedd4l
1.39173e-171	0.624608	0.722	0.589	2.69634e-167	cluster_1	Oxct1
4.11981e-235	0.623527	0.963	0.921	7.98172e-231	cluster_1	1810037I17Rik
2.74197e-185	0.623289	0.44	0.233	5.3123e-181	cluster_1	Sgk1
4.48021e-279	0.620157	1	1	8.67995e-275	cluster_1	Actg1
4.33421e-259	0.619677	0.792	0.614	8.39709e-255	cluster_1	Tmbim4
2.63715e-96	0.619491	0.909	0.91	5.10921e-92	cluster_1	Zfand5
0	0.618878	0.983	0.948	0	cluster_1	Eif6
3.86931e-300	0.618334	0.643	0.373	7.4964e-296	cluster_1	Wsb2
0	0.616399	0.497	0.202	0	cluster_1	Plekha8
4.76574e-146	0.614607	0.369	0.201	9.23315e-142	cluster_1	Upp1
0	0.614529	0.504	0.201	0	cluster_1	Atp8a1
6.97931e-206	0.613116	0.701	0.507	1.35217e-201	cluster_1	Gsn
0	0.612952	0.494	0.2	0	cluster_1	Cpt1a
3.81555e-189	0.612869	0.617	0.436	7.39225e-185	cluster_1	Acat1
5.56508e-284	0.612774	0.831	0.673	1.07818e-279	cluster_1	Cab39
7.91411e-308	0.612565	0.429	0.18	1.53328e-303	cluster_1	Slc5a3
0	0.610576	0.524	0.209	0	cluster_1	Klc4
0	0.610424	0.361	0.108	0	cluster_1	Aoc1
2.65773e-197	0.610291	0.308	0.13	5.14909e-193	cluster_1	4930539E08Rik
4.56731e-165	0.609104	0.913	0.856	8.84871e-161	cluster_1	Pnrc1
1.48973e-287	0.606893	0.714	0.473	2.8862e-283	cluster_1	Aph1a
0	0.606883	0.345	0.068	0	cluster_1	Kalrn
4.56582e-255	0.606114	0.645	0.391	8.84581e-251	cluster_1	Ifi30
1.41678e-195	0.605878	0.4	0.754	2.74487e-191	cluster_1	Marcksl1
1.40915e-30	0.603935	0.529	0.476	2.73008e-26	cluster_1	Ly6c1
0	0.603543	0.984	0.987	0	cluster_1	Atp5o
1.27247e-255	0.602376	0.833	0.667	2.46529e-251	cluster_1	Mal2
1.12325e-288	0.602303	0.706	0.458	2.17619e-284	cluster_1	Stk25
0	0.601775	0.997	0.997	0	cluster_1	Atp5d
0	0.601746	1	1	0	cluster_1	Cox7c
0	0.601329	0.332	0.114	0	cluster_1	Acsm3
1.90622e-233	0.600949	0.574	0.334	3.69311e-229	cluster_1	Arl5b
0	0.600186	0.444	0.167	0	cluster_1	Tmem8
4.44452e-139	0.59937	0.784	0.683	8.61081e-135	cluster_1	Tmcc3
0	0.598886	0.411	0.126	0	cluster_1	Ehbp1l1
1.25738e-57	0.598573	0.451	0.344	2.43604e-53	cluster_1	Edn1
1.91001e-272	0.59847	0.859	0.713	3.70046e-268	cluster_1	Pon2
1.23977e-299	0.597647	0.519	0.248	2.40194e-295	cluster_1	Mir22hg
0	0.597169	0.545	0.247	0	cluster_1	Grtp1
1.52635e-250	0.597091	0.697	0.465	2.95715e-246	cluster_1	Shisa5
1.81979e-218	0.596476	0.62	0.39	3.52567e-214	cluster_1	Stard4
6.37763e-196	0.596276	0.894	0.804	1.2356e-191	cluster_1	Pdlim1
2.95167e-140	0.594887	0.592	0.412	5.71857e-136	cluster_1	B4galt1
6.72634e-232	0.594154	0.591	0.348	1.30316e-227	cluster_1	Maff
2.98624e-179	0.594045	0.829	0.751	5.78554e-175	cluster_1	Nans
0	0.593555	0.305	0.035	0	cluster_1	Adtrp
0	0.592911	0.514	0.234	0	cluster_1	Slc16a1
0	0.590931	0.439	0.17	0	cluster_1	Gna14
0	0.589868	0.623	0.334	0	cluster_1	Mdp1
6.18203e-173	0.589553	0.97	0.935	1.19771e-168	cluster_1	mt-Nd4l
5.65641e-227	0.58802	0.8	0.642	1.09587e-222	cluster_1	Arhgef5
1.47649e-207	0.587906	0.903	0.906	2.86055e-203	cluster_1	Ndufb10
0	0.587773	0.403	0.147	0	cluster_1	Leng9
6.83591e-170	0.587434	0.999	0.99	1.32439e-165	cluster_1	Anxa2
4.97806e-149	0.586301	0.382	0.214	9.6445e-145	cluster_1	Sema6a
5.956e-215	0.585043	0.809	0.701	1.15391e-210	cluster_1	Cs
3.24354e-207	0.58446	0.953	0.933	6.28404e-203	cluster_1	Tes
2.73379e-224	0.584349	0.417	0.205	5.29644e-220	cluster_1	Pdlim2
3.20383e-77	0.583532	0.257	0.149	6.2071e-73	cluster_1	Slc9a3
5.31278e-252	0.583306	0.63	0.374	1.0293e-247	cluster_1	Alas1
3.3814e-244	0.582986	0.616	0.373	6.55112e-240	cluster_1	Ocln
0	0.582307	0.306	0.034	0	cluster_1	Slc39a5
2.72007e-242	0.581506	0.538	0.294	5.26986e-238	cluster_1	Mkrn2os
0	0.580538	0.99	0.983	0	cluster_1	Arpc3
0	0.580285	0.303	0.039	0	cluster_1	Lrrc19
5.97418e-286	0.579383	0.994	0.97	1.15744e-281	cluster_1	Pgk1
1.60728e-306	0.576496	0.455	0.195	3.11394e-302	cluster_1	Foxo3
2.13903e-273	0.576468	0.812	0.637	4.14415e-269	cluster_1	Sra1
3.86115e-257	0.575454	0.781	0.591	7.4806e-253	cluster_1	Sptlc2
0	0.574593	0.308	0.053	0	cluster_1	Ms4a12
2.82341e-245	0.574556	0.511	0.274	5.47008e-241	cluster_1	Acaa2
1.98054e-280	0.573588	1	0.999	3.83709e-276	cluster_1	mt-Co1
3.15657e-206	0.572964	0.502	0.277	6.11554e-202	cluster_1	Epha2
1.13808e-153	0.572647	0.701	0.561	2.20492e-149	cluster_1	Tjp1
1.44259e-104	0.57255	0.753	0.699	2.79488e-100	cluster_1	Tst
2.84647e-265	0.57232	0.984	0.967	5.51475e-261	cluster_1	Arpc5
8.91849e-98	0.571387	0.592	0.459	1.72787e-93	cluster_1	Tsc22d2
2.56742e-170	0.571133	0.588	0.397	4.97412e-166	cluster_1	Daam1
1.17749e-256	0.56963	0.525	0.276	2.28128e-252	cluster_1	Susd6
0	0.568501	0.519	0.238	0	cluster_1	Prkab1
3.90874e-301	0.56838	0.358	0.133	7.5728e-297	cluster_1	Ifih1
0	0.568177	0.445	0.167	0	cluster_1	Parp4
5.34738e-233	0.566698	0.697	0.461	1.036e-228	cluster_1	Tmprss2
3.84019e-154	0.565088	0.962	0.994	7.43998e-150	cluster_1	Atp5g1
1.88075e-240	0.564136	0.599	0.352	3.64377e-236	cluster_1	Mpzl3
6.92223e-273	0.558647	0.965	0.914	1.34111e-268	cluster_1	Txndc17
2.13025e-139	0.55759	0.719	0.604	4.12716e-135	cluster_1	Ppp1r12a
2.20068e-258	0.556817	0.59	0.331	4.2636e-254	cluster_1	Myo18a
0	0.556366	0.483	0.206	0	cluster_1	Bcar3
4.59753e-140	0.554352	0.828	0.79	8.90725e-136	cluster_1	Bnip3l
2.8988e-248	0.554137	0.664	0.424	5.61613e-244	cluster_1	Tmem131
2.35938e-252	0.553929	0.682	0.438	4.57107e-248	cluster_1	Gna13
1.07289e-211	0.553921	0.278	0.107	2.07862e-207	cluster_1	Sord
0	0.553589	0.28	0.046	0	cluster_1	Rdh16
8.47113e-242	0.553272	0.908	0.87	1.6412e-237	cluster_1	Uqcrc2
8.6632e-253	0.552129	0.552	0.296	1.67841e-248	cluster_1	Arhgap17
6.66144e-308	0.551371	0.498	0.23	1.29059e-303	cluster_1	Paqr4
2.27024e-254	0.551271	0.533	0.282	4.39836e-250	cluster_1	Pcdh1
9.07092e-275	0.55117	0.586	0.317	1.7574e-270	cluster_1	Arhgef16
0	0.550444	0.333	0.094	0	cluster_1	Scnn1a
3.18726e-199	0.549841	0.819	0.693	6.175e-195	cluster_1	Smim22
8.13031e-170	0.549135	0.65	0.463	1.57517e-165	cluster_1	Erbb3
1.39264e-237	0.54803	0.954	0.918	2.69809e-233	cluster_1	Sptbn1
1.36122e-202	0.547222	0.765	0.611	2.63723e-198	cluster_1	Lasp1
4.10141e-208	0.546723	0.889	0.817	7.94606e-204	cluster_1	Crb3
2.64842e-244	0.546292	0.936	0.896	5.13105e-240	cluster_1	Higd2a
0	0.544805	0.286	0.083	0	cluster_1	Fgd3
9.29714e-165	0.544339	0.634	0.428	1.80123e-160	cluster_1	Cdx1
1.49346e-165	0.544145	0.796	0.707	2.89343e-161	cluster_1	Bcl10
1.28709e-177	0.543908	0.636	0.445	2.49361e-173	cluster_1	Asah1
1.78146e-285	0.543728	0.376	0.15	3.45139e-281	cluster_1	Rapgef2
0	0.543565	0.333	0.087	0	cluster_1	Gstm2
1.29717e-279	0.543018	0.518	0.258	2.51313e-275	cluster_1	Zfand3
9.02759e-272	0.542872	0.474	0.226	1.74901e-267	cluster_1	Dock5
8.49357e-231	0.542364	0.644	0.405	1.64554e-226	cluster_1	Rasa2
2.24227e-228	0.541782	0.546	0.3	4.34417e-224	cluster_1	Gas6
1.53874e-264	0.541777	0.508	0.258	2.98115e-260	cluster_1	Acap2
2.2817e-255	0.541131	0.976	0.984	4.42057e-251	cluster_1	Atp5g3
0	0.54104	0.25	0.028	0	cluster_1	Gm31084
1.65851e-292	0.538919	0.568	0.288	3.21319e-288	cluster_1	Pttg1ip
2.65769e-265	0.536805	0.531	0.272	5.14902e-261	cluster_1	Acot9
0	0.536765	0.998	0.998	0	cluster_1	Atp5l
4.73805e-191	0.535782	0.535	0.317	9.1795e-187	cluster_1	Mex3c
4.8368e-99	0.535124	0.66	0.548	9.37082e-95	cluster_1	Lurap1l
4.53025e-170	0.533392	0.671	0.478	8.7769e-166	cluster_1	Azin1
1.58116e-182	0.533098	0.878	0.824	3.06333e-178	cluster_1	Jup
2.90241e-284	0.532552	0.573	0.302	5.62313e-280	cluster_1	Snapc5
4.28098e-187	0.532048	0.706	0.508	8.29397e-183	cluster_1	Itprid2
0	0.531186	0.269	0.042	0	cluster_1	Fam189a2
6.06615e-193	0.529495	0.835	0.741	1.17526e-188	cluster_1	Chmp3
0	0.528396	0.322	0.064	0	cluster_1	Rab4a
1.49265e-270	0.526971	0.45	0.207	2.89186e-266	cluster_1	Trp53i11
1.04888e-232	0.5268	0.842	0.711	2.03211e-228	cluster_1	Tm9sf2
1.20959e-293	0.526774	0.985	0.982	2.34346e-289	cluster_1	Atp5mpl
4.0829e-295	0.526215	0.469	0.212	7.91022e-291	cluster_1	Igsf5
0	0.525919	0.339	0.095	0	cluster_1	Cth
9.87311e-233	0.525532	0.573	0.324	1.91282e-228	cluster_1	Ppp1r15b
0	0.525452	0.469	0.186	0	cluster_1	Ush1c
6.45536e-133	0.52495	0.702	0.568	1.25066e-128	cluster_1	Tspan3
6.98861e-156	0.523665	0.888	0.893	1.35397e-151	cluster_1	Suclg1
8.54396e-285	0.523536	0.542	0.273	1.65531e-280	cluster_1	Map2k1
2.12701e-74	0.523515	0.556	0.426	4.12088e-70	cluster_1	Gadd45a
1.22915e-172	0.523295	0.842	0.791	2.38136e-168	cluster_1	Sdhb
5.0686e-199	0.52317	0.445	0.238	9.81991e-195	cluster_1	B3gnt2
1.2905e-286	0.522259	0.523	0.257	2.50022e-282	cluster_1	Stap2
7.60514e-92	0.521187	0.632	0.515	1.47342e-87	cluster_1	Fam107b
3.51953e-238	0.519899	0.5	0.261	6.81873e-234	cluster_1	Cd82
0	0.519329	0.384	0.119	0	cluster_1	Tep1
4.25833e-207	0.518192	0.806	0.61	8.25009e-203	cluster_1	Serpinb5
0	0.516554	0.351	0.098	0	cluster_1	Entpd5
7.9486e-131	0.516147	0.733	0.631	1.53996e-126	cluster_1	Casp8
0	0.516124	0.357	0.118	0	cluster_1	Tmem253
0	0.51554	0.276	0.041	0	cluster_1	Gm15401
0	0.51507	0.281	0.04	0	cluster_1	Ccl28
1.24246e-149	0.514163	0.933	0.894	2.40713e-145	cluster_1	Rock2
4.65918e-214	0.514068	0.481	0.258	9.02669e-210	cluster_1	Ndrg2
0	0.512739	0.329	0.105	0	cluster_1	Fam124a
0	0.512243	0.394	0.13	0	cluster_1	Sema4a
6.15319e-195	0.511286	0.442	0.234	1.19212e-190	cluster_1	Ugdh
2.06121e-280	0.509406	0.349	0.131	3.99339e-276	cluster_1	Slc17a9
7.84643e-217	0.508697	0.513	0.282	1.52017e-212	cluster_1	Efnb1
4.03935e-255	0.508252	0.484	0.235	7.82584e-251	cluster_1	Mafk
2.12614e-204	0.508048	0.59	0.361	4.11918e-200	cluster_1	Sc5d
0	0.507359	0.277	0.03	0	cluster_1	Cyp4f40
9.38202e-223	0.506219	0.412	0.193	1.81767e-218	cluster_1	Spry2
2.57876e-150	0.506215	0.997	0.979	4.99608e-146	cluster_1	Clic1
1.98756e-216	0.504859	0.463	0.242	3.85069e-212	cluster_1	Arl6ip5
4.14772e-195	0.50405	0.373	0.179	8.0358e-191	cluster_1	Prnp
5.27053e-186	0.503891	0.927	0.95	1.02111e-181	cluster_1	Ndufb5
3.59632e-208	0.503865	0.99	0.979	6.96752e-204	cluster_1	Atp1b1
1.43017e-219	0.503265	0.636	0.394	2.77081e-215	cluster_1	Fam98c
0	0.503015	0.425	0.174	0	cluster_1	Decr1
4.7017e-225	0.50265	0.504	0.272	9.10908e-221	cluster_1	Nampt
4.72786e-205	0.502537	0.662	0.441	9.15976e-201	cluster_1	Chmp1a
6.10539e-183	0.500836	0.722	0.552	1.18286e-178	cluster_1	Prelid3b
0	0.500541	0.269	0.056	0	cluster_1	Tmem238l
7.35697e-133	0.500378	0.28	0.134	1.42534e-128	cluster_1	Irf7
0	0.499021	0.395	0.138	0	cluster_1	Mtm1
3.80191e-181	0.498489	0.853	0.795	7.36582e-177	cluster_1	Mapk3
1.2336e-137	0.498097	0.442	0.261	2.38998e-133	cluster_1	Tiparp
0	0.497801	0.355	0.097	0	cluster_1	Epas1
8.50418e-182	0.495581	0.503	0.292	1.6476e-177	cluster_1	Tnks1bp1
5.01091e-203	0.495023	0.366	0.17	9.70814e-199	cluster_1	Paqr8
1.43926e-159	0.494027	0.454	0.264	2.78842e-155	cluster_1	Capn5
0	0.493765	0.325	0.086	0	cluster_1	Acad11
2.61118e-261	0.493716	0.99	0.996	5.05889e-257	cluster_1	Atp5a1
2.18826e-139	0.493615	0.444	0.262	4.23953e-135	cluster_1	Fosl1
1.44162e-212	0.493441	0.663	0.433	2.79299e-208	cluster_1	Flii
6.38857e-142	0.493314	0.565	0.387	1.23772e-137	cluster_1	Pgm2
7.30756e-141	0.493249	0.848	0.783	1.41577e-136	cluster_1	Lrrfip1
1.53775e-242	0.492162	0.92	0.84	2.97924e-238	cluster_1	Scp2
1.70276e-174	0.492008	0.752	0.592	3.29892e-170	cluster_1	Arf6
5.49472e-274	0.491298	0.413	0.178	1.06455e-269	cluster_1	Prkacb
1.9946e-243	0.491014	0.523	0.277	3.86433e-239	cluster_1	Acadvl
6.38321e-142	0.490736	0.363	0.202	1.23668e-137	cluster_1	Rbm14
4.5552e-258	0.490588	0.514	0.258	8.82524e-254	cluster_1	Prkcd
9.31932e-261	0.489973	0.536	0.276	1.80552e-256	cluster_1	Atp6v0d1
3.25111e-211	0.48944	0.462	0.24	6.29869e-207	cluster_1	Frmd4b
8.899e-225	0.489034	0.999	0.999	1.72409e-220	cluster_1	mt-Nd4
1.06184e-289	0.486728	0.496	0.227	2.0572e-285	cluster_1	Plekha6
1.35798e-196	0.486683	0.407	0.204	2.63095e-192	cluster_1	Rnf19b
2.2064e-211	0.4866	0.885	0.805	4.27469e-207	cluster_1	Pdcd6ip
0	0.486184	0.317	0.099	0	cluster_1	Ston2
7.81646e-60	0.48498	0.431	0.316	1.51436e-55	cluster_1	Vegfa
4.81262e-187	0.484876	0.633	0.414	9.32396e-183	cluster_1	Esyt2
1.11756e-216	0.484701	0.496	0.265	2.16517e-212	cluster_1	Magi3
7.96255e-245	0.484666	0.996	0.996	1.54266e-240	cluster_1	Uqcrq
4.39258e-222	0.484619	0.985	0.993	8.51019e-218	cluster_1	Atp5f1
3.41077e-172	0.484569	0.552	0.326	6.60803e-168	cluster_1	Insig1
4.90126e-185	0.483565	0.883	0.843	9.49569e-181	cluster_1	Etfb
4.24487e-238	0.482217	0.985	0.974	8.22401e-234	cluster_1	Edf1
2.9733e-232	0.481959	0.539	0.291	5.76047e-228	cluster_1	Plcb3
0	0.480284	0.262	0.071	0	cluster_1	Fhl1
8.09911e-186	0.47975	0.682	0.491	1.56912e-181	cluster_1	Trappc2l
1.05197e-94	0.479345	0.811	0.771	2.03809e-90	cluster_1	Klf3
1.18932e-299	0.47787	0.428	0.179	2.30418e-295	cluster_1	Acot8
0	0.476807	0.268	0.046	0	cluster_1	Cyp2s1
0	0.475864	0.327	0.107	0	cluster_1	Lipa
9.85047e-273	0.475635	0.517	0.255	1.90843e-268	cluster_1	Ankrd13a
6.93132e-219	0.475471	0.382	0.175	1.34287e-214	cluster_1	Tmem127
1.7374e-103	0.473152	0.678	0.538	3.36604e-99	cluster_1	Dusp1
1.32815e-208	0.473017	0.49	0.266	2.57316e-204	cluster_1	Pank3
0	0.471728	0.368	0.135	0	cluster_1	Mfn2
6.40026e-213	0.471644	0.592	0.351	1.23999e-208	cluster_1	Ginm1
6.89588e-128	0.471227	0.509	0.329	1.33601e-123	cluster_1	Itgav
1.91625e-214	0.47111	0.511	0.28	3.71254e-210	cluster_1	Mcur1
8.77336e-209	0.470824	0.977	0.987	1.69975e-204	cluster_1	Atp5c1
1.49427e-167	0.470695	0.652	0.446	2.89501e-163	cluster_1	F2rl1
9.99238e-113	0.470487	0.89	0.825	1.93592e-108	cluster_1	Hist1h2bc
0	0.469875	0.317	0.061	0	cluster_1	Gm3054
1.07703e-149	0.46954	0.62	0.442	2.08664e-145	cluster_1	Ap3s1
0	0.468406	0.361	0.115	0	cluster_1	Tbc1d2
4.53771e-79	0.467421	0.41	0.289	8.79135e-75	cluster_1	Phldb2
2.10036e-286	0.467075	0.296	0.097	4.06924e-282	cluster_1	Sh3d21
2.06725e-278	0.466576	0.415	0.176	4.00509e-274	cluster_1	Tnfrsf11a
2.78292e-202	0.466134	0.604	0.372	5.39163e-198	cluster_1	Vti1b
1.27885e-152	0.46602	0.868	0.831	2.47764e-148	cluster_1	Ndufa8
2.59214e-242	0.465731	0.325	0.128	5.02202e-238	cluster_1	Fahd1
0	0.464358	0.32	0.089	0	cluster_1	Entpd8
0	0.464299	0.286	0.06	0	cluster_1	Dhrs11
4.76957e-206	0.464232	0.648	0.399	9.24057e-202	cluster_1	Noxo1
8.8367e-174	0.463794	0.849	0.709	1.71202e-169	cluster_1	Fbp2
0	0.462464	0.345	0.109	0	cluster_1	Gmfg
2.01025e-161	0.461924	0.761	0.642	3.89466e-157	cluster_1	Sdha
3.42958e-302	0.461042	0.319	0.107	6.64447e-298	cluster_1	Naip2
1.27242e-292	0.459315	0.403	0.162	2.46518e-288	cluster_1	Il17rc
6.70111e-154	0.458426	0.937	0.944	1.29827e-149	cluster_1	Ndufc1
0	0.457969	0.265	0.049	0	cluster_1	Gm28512
7.32262e-168	0.457441	0.469	0.268	1.41868e-163	cluster_1	Zdhhc21
0	0.45687	0.337	0.088	0	cluster_1	Pde3a
1.98632e-218	0.456746	0.542	0.302	3.84829e-214	cluster_1	Trappc10
0	0.456674	0.299	0.083	0	cluster_1	Vdr
5.98528e-308	0.456566	0.34	0.117	1.15959e-303	cluster_1	Mpp1
4.26453e-214	0.456017	0.664	0.414	8.2621e-210	cluster_1	Cpd
7.06756e-199	0.456004	0.488	0.268	1.36927e-194	cluster_1	Hexa
3.91075e-187	0.455999	0.487	0.276	7.57669e-183	cluster_1	Dcaf12
4.24937e-218	0.455718	0.512	0.276	8.23273e-214	cluster_1	Gltp
1.68927e-243	0.455288	0.326	0.128	3.27279e-239	cluster_1	Card14
5.35919e-216	0.455	0.543	0.307	1.03829e-211	cluster_1	Nipsnap3b
1.19793e-154	0.454989	0.787	0.659	2.32087e-150	cluster_1	Dnajc5
7.97926e-111	0.454967	0.738	0.625	1.5459e-106	cluster_1	Ugcg
1.67542e-307	0.45429	0.359	0.129	3.24595e-303	cluster_1	Vipr1
5.39832e-173	0.453784	0.418	0.226	1.04587e-168	cluster_1	Ifi27
2.17747e-141	0.452823	0.827	0.751	4.21862e-137	cluster_1	Coa3
3.31856e-244	0.452726	0.486	0.24	6.42939e-240	cluster_1	Plekha5
3.2829e-199	0.451962	0.901	0.848	6.36029e-195	cluster_1	Cox14
1.25825e-180	0.451432	0.461	0.256	2.43774e-176	cluster_1	Nudt19
2.18973e-154	0.450747	0.739	0.596	4.24238e-150	cluster_1	Etfa
3.69206e-268	0.44971	0.358	0.141	7.153e-264	cluster_1	Sowahb
3.95662e-171	0.449562	0.602	0.389	7.66556e-167	cluster_1	4833439L19Rik
8.41069e-168	0.448402	0.969	0.942	1.62949e-163	cluster_1	Ctnna1
2.21543e-154	0.447622	0.999	0.998	4.29218e-150	cluster_1	mt-Nd1
2.82544e-209	0.447542	0.317	0.133	5.474e-205	cluster_1	Parp12
3.72636e-193	0.447003	0.53	0.305	7.21945e-189	cluster_1	Syap1
1.36901e-88	0.4468	0.277	0.158	2.65232e-84	cluster_1	Pfkfb3
0	0.446096	0.25	0.043	0	cluster_1	Slc16a5
9.77985e-102	0.445832	0.838	0.843	1.89475e-97	cluster_1	Ndufa5
5.34016e-129	0.445242	0.578	0.407	1.0346e-124	cluster_1	Gnpnat1
6.60448e-68	0.444322	0.656	0.585	1.27955e-63	cluster_1	Pdlim5
1.60837e-176	0.444134	0.496	0.287	3.11606e-172	cluster_1	Me2
3.54136e-171	0.443795	0.533	0.318	6.86104e-167	cluster_1	Gne
8.7647e-212	0.443304	0.25	0.088	1.69807e-207	cluster_1	Nlrp6
2.09486e-296	0.443297	0.345	0.124	4.05858e-292	cluster_1	Slc35d1
1.95723e-154	0.442928	0.555	0.349	3.79194e-150	cluster_1	Dcxr
2.31328e-212	0.4418	0.493	0.263	4.48175e-208	cluster_1	Iah1
0	0.441388	0.254	0.056	0	cluster_1	B4galnt2
1.19859e-108	0.441029	0.904	0.934	2.32216e-104	cluster_1	Cyc1
1.36625e-210	0.440762	0.531	0.293	2.64696e-206	cluster_1	Tspan15
6.26102e-248	0.440702	0.423	0.19	1.21301e-243	cluster_1	Gucy2c
4.13481e-192	0.440519	1	1	8.01079e-188	cluster_1	Gapdh
5.23872e-107	0.440489	0.577	0.419	1.01495e-102	cluster_1	Rnf128
4.99019e-203	0.440441	0.423	0.212	9.66799e-199	cluster_1	Fam102a
2.61657e-241	0.439396	0.352	0.146	5.06935e-237	cluster_1	Mad2l1bp
1.51648e-156	0.439015	0.377	0.193	2.93803e-152	cluster_1	Tnfaip3
3.89882e-165	0.438376	0.715	0.523	7.55357e-161	cluster_1	Slc44a1
1.96283e-148	0.437636	0.654	0.466	3.80278e-144	cluster_1	Dhx32
1.73767e-129	0.43734	0.689	0.501	3.36657e-125	cluster_1	Zfp36
2.02704e-131	0.437249	0.334	0.179	3.9272e-127	cluster_1	Ptger4
6.93359e-93	0.436852	0.732	0.663	1.34331e-88	cluster_1	Fdft1
3.73492e-185	0.43633	0.477	0.265	7.23603e-181	cluster_1	Cyp2j6
3.37938e-256	0.434315	0.393	0.165	6.54721e-252	cluster_1	Cpeb4
8.79103e-187	0.434284	0.624	0.397	1.70317e-182	cluster_1	Mcu
9.28493e-148	0.434266	0.597	0.403	1.79886e-143	cluster_1	Fndc3a
1.87541e-233	0.434079	0.996	0.997	3.63343e-229	cluster_1	Atp5h
1.63072e-152	0.434013	0.71	0.539	3.15935e-148	cluster_1	Diaph1
6.22977e-222	0.433961	0.412	0.195	1.20696e-217	cluster_1	Dok4
0	0.433555	0.263	0.051	0	cluster_1	Pcx
4.76646e-141	0.433217	0.731	0.576	9.23453e-137	cluster_1	Degs2
1.70332e-187	0.43242	0.489	0.276	3.30001e-183	cluster_1	Necap2
2.33182e-173	0.432157	0.953	0.928	4.51766e-169	cluster_1	Ywhab
2.8562e-171	0.431383	0.386	0.2	5.53361e-167	cluster_1	Arhgap32
4.54017e-177	0.431226	0.616	0.396	8.79612e-173	cluster_1	Pkp3
7.98341e-167	0.43097	0.458	0.26	1.54671e-162	cluster_1	Ift172
1.2548e-168	0.429913	0.439	0.241	2.43105e-164	cluster_1	4931406C07Rik
2.38404e-183	0.429651	0.576	0.353	4.61884e-179	cluster_1	Nadk
6.2019e-141	0.429504	0.988	0.995	1.20156e-136	cluster_1	Uqcr10
3.62791e-220	0.429096	0.389	0.179	7.0287e-216	cluster_1	Tprn
4.58291e-130	0.42864	0.79	0.694	8.87893e-126	cluster_1	Vps4b
5.92651e-167	0.427601	0.683	0.485	1.1482e-162	cluster_1	Lrrfip2
3.08967e-165	0.427068	0.526	0.315	5.98593e-161	cluster_1	Specc1
0	0.426296	0.259	0.064	0	cluster_1	Clmp
6.38428e-227	0.425813	0.424	0.199	1.23689e-222	cluster_1	Satb2
2.39268e-134	0.42581	0.735	0.6	4.63558e-130	cluster_1	Sys1
4.2995e-146	0.425479	0.768	0.642	8.32986e-142	cluster_1	Vps28
1.61444e-199	0.425193	0.415	0.206	3.12782e-195	cluster_1	Rasef
1.85021e-115	0.424431	0.752	0.656	3.5846e-111	cluster_1	Ccni
3.96651e-224	0.42396	0.386	0.176	7.68472e-220	cluster_1	Pgm1
0	0.423878	0.301	0.088	0	cluster_1	Pld1
4.26592e-197	0.423344	0.466	0.247	8.2648e-193	cluster_1	Slc35f5
0	0.423324	0.3	0.093	0	cluster_1	Gucd1
3.28709e-185	0.422736	0.446	0.238	6.3684e-181	cluster_1	Wwc1
3.59302e-211	0.420367	0.502	0.266	6.96111e-207	cluster_1	Micu1
2.23642e-82	0.420265	0.496	0.352	4.33283e-78	cluster_1	Itga2
1.70231e-228	0.418916	0.447	0.216	3.29806e-224	cluster_1	Fam234a
1.6762e-200	0.41855	0.396	0.191	3.24747e-196	cluster_1	Golph3l
7.34892e-197	0.418071	0.439	0.223	1.42378e-192	cluster_1	Rhof
0	0.417398	0.3	0.092	0	cluster_1	Ccdc93
3.69041e-214	0.416917	0.488	0.255	7.14979e-210	cluster_1	Relch
0	0.416196	0.284	0.081	0	cluster_1	Glt28d2
1.41289e-231	0.415592	0.406	0.185	2.73734e-227	cluster_1	Trpm4
2.40818e-201	0.415221	0.986	0.976	4.66562e-197	cluster_1	Ndufa13
4.02994e-148	0.413236	0.746	0.579	7.80761e-144	cluster_1	Nucb1
2.11613e-165	0.413199	0.962	0.924	4.0998e-161	cluster_1	Cib1
4.66033e-215	0.411385	0.452	0.228	9.02893e-211	cluster_1	Cept1
9.59061e-147	0.410096	0.714	0.548	1.85809e-142	cluster_1	Riok3
5.94744e-169	0.409928	0.544	0.329	1.15226e-164	cluster_1	Ralb
1.98447e-108	0.409383	0.907	0.883	3.8447e-104	cluster_1	Rala
2.84199e-193	0.408743	0.443	0.229	5.50607e-189	cluster_1	Atp6v0a1
0	0.407797	0.273	0.066	0	cluster_1	Ttc22
5.50256e-240	0.407783	0.396	0.173	1.06607e-235	cluster_1	Styk1
3.83158e-158	0.407691	0.383	0.203	7.42331e-154	cluster_1	Gmppb
1.84495e-171	0.406893	0.593	0.369	3.57441e-167	cluster_1	Pmm2
2.20495e-149	0.406439	0.579	0.381	4.27187e-145	cluster_1	Sft2d2
2.1067e-127	0.406379	0.632	0.46	4.08151e-123	cluster_1	Adipor2
3.83607e-149	0.406077	0.68	0.496	7.432e-145	cluster_1	Pdxdc1
5.92816e-240	0.405627	0.259	0.085	1.14852e-235	cluster_1	Ppfia3
3.1596e-183	0.405349	0.958	0.928	6.12141e-179	cluster_1	Esd
2.68007e-189	0.404727	0.44	0.232	5.19237e-185	cluster_1	Nt5c3
1.57203e-112	0.404515	0.749	0.65	3.04565e-108	cluster_1	Cttn
3.64386e-157	0.40265	0.526	0.324	7.05962e-153	cluster_1	Slc35b1
1.29473e-128	0.402547	0.487	0.307	2.50841e-124	cluster_1	Fgd6
6.31693e-303	0.402372	0.287	0.087	1.22384e-298	cluster_1	Fcgrt
9.81943e-37	0.401832	0.916	0.896	1.90242e-32	cluster_1	S100a14
5.41684e-209	0.40121	0.996	0.996	1.04946e-204	cluster_1	Atp5j
1.51711e-200	0.400861	0.382	0.181	2.93924e-196	cluster_1	Epsti1
7.18878e-138	0.400714	0.626	0.438	1.39275e-133	cluster_1	Pfkl
2.29453e-134	0.400486	0.862	0.818	4.44541e-130	cluster_1	Pitpna
1.15059e-214	0.400354	0.404	0.191	2.22915e-210	cluster_1	Vps54
5.518e-154	0.400069	0.451	0.26	1.06906e-149	cluster_1	Shb
1.16655e-177	0.39876	0.525	0.306	2.26008e-173	cluster_1	Lypla1
3.33247e-127	0.397346	0.67	0.508	6.45634e-123	cluster_1	Appl1
1.53295e-166	0.396683	0.432	0.237	2.96994e-162	cluster_1	Slc49a4
9.25758e-98	0.396665	0.741	0.646	1.79356e-93	cluster_1	Luzp1
2.69749e-166	0.396154	0.361	0.182	5.22611e-162	cluster_1	Ankrd9
1.19075e-195	0.395684	0.41	0.204	2.30697e-191	cluster_1	Lmbrd1
1.44088e-35	0.394851	0.304	0.223	2.79156e-31	cluster_1	Ddit3
8.17421e-145	0.394695	0.611	0.413	1.58367e-140	cluster_1	Cgn
1.16329e-101	0.394217	0.688	0.555	2.25376e-97	cluster_1	Coq10b
1.33276e-120	0.394088	0.689	0.523	2.58208e-116	cluster_1	Psmb10
2.50799e-200	0.393783	0.443	0.227	4.85897e-196	cluster_1	Psen1
9.09152e-246	0.393379	0.341	0.133	1.76139e-241	cluster_1	Mylk
1.22377e-209	0.393371	0.99	0.966	2.37093e-205	cluster_1	Cd63
1.58671e-201	0.393328	0.383	0.181	3.0741e-197	cluster_1	Aamdc
8.93377e-171	0.392981	0.47	0.262	1.73083e-166	cluster_1	Rnf103
1.92708e-119	0.391902	0.562	0.393	3.73353e-115	cluster_1	Ppa2
2.6861e-167	0.391672	0.472	0.265	5.20405e-163	cluster_1	Mgam
2.08722e-61	0.391597	0.789	0.763	4.04377e-57	cluster_1	Akap13
0	0.390809	0.277	0.078	0	cluster_1	Tmem150b
4.94746e-232	0.390729	0.302	0.112	9.58522e-228	cluster_1	Muc3a
3.00781e-275	0.390318	0.315	0.109	5.82733e-271	cluster_1	Vwa8
7.24832e-179	0.390176	0.455	0.249	1.40429e-174	cluster_1	Arfip1
4.0756e-123	0.38925	0.699	0.549	7.89607e-119	cluster_1	Reep3
2.54597e-95	0.388572	0.589	0.452	4.93256e-91	cluster_1	Echs1
4.7812e-178	0.387644	0.403	0.206	9.2631e-174	cluster_1	Tnfrsf21
1.55709e-127	0.387348	0.984	0.993	3.0167e-123	cluster_1	Uqcr11
3.26608e-142	0.387299	0.91	0.874	6.3277e-138	cluster_1	Kras
3.95846e-125	0.386749	0.67	0.508	7.66912e-121	cluster_1	Coro1c
0	0.386324	0.318	0.096	0	cluster_1	Nr3c2
6.42758e-139	0.385061	0.523	0.333	1.24528e-134	cluster_1	Bak1
8.07534e-160	0.384907	0.375	0.188	1.56452e-155	cluster_1	Snhg18
1.17245e-172	0.384501	0.423	0.224	2.2715e-168	cluster_1	Hmgcl
4.29378e-105	0.384174	0.745	0.629	8.31877e-101	cluster_1	C1galt1
2.22521e-112	0.384144	0.629	0.465	4.31111e-108	cluster_1	Cenpx
8.25101e-189	0.383574	0.442	0.231	1.59855e-184	cluster_1	Pcbd2
1.30948e-140	0.382994	0.894	0.84	2.53699e-136	cluster_1	Atp6v0b
3.37114e-127	0.382824	0.534	0.352	6.53125e-123	cluster_1	Ube2f
7.34564e-98	0.382594	0.871	0.868	1.42314e-93	cluster_1	Vdac3
2.47349e-131	0.382289	0.82	0.728	4.79214e-127	cluster_1	R3hdm4
3.85229e-131	0.382283	0.763	0.633	7.46343e-127	cluster_1	Lrp10
2.53976e-118	0.382026	0.773	0.695	4.92053e-114	cluster_1	Sdhc
3.77861e-84	0.381887	0.901	0.85	7.32068e-80	cluster_1	Tubb4b
1.65741e-77	0.381772	0.707	0.611	3.21106e-73	cluster_1	Itgb4
8.12493e-163	0.380473	0.255	0.107	1.57412e-158	cluster_1	Ppp1r3b
7.51039e-121	0.380243	0.938	0.931	1.45506e-116	cluster_1	Ndufa11
1.93115e-209	0.379637	0.36	0.161	3.74141e-205	cluster_1	Mpi
8.19125e-171	0.378079	0.423	0.226	1.58697e-166	cluster_1	Htatip2
1.55579e-148	0.377819	0.403	0.224	3.01419e-144	cluster_1	Insig2
1.8102e-184	0.377663	0.451	0.239	3.50709e-180	cluster_1	Ptpn18
9.21033e-107	0.377337	0.622	0.465	1.78441e-102	cluster_1	Ubxn2a
4.86809e-255	0.376617	0.303	0.108	9.43143e-251	cluster_1	Ap1s3
1.3975e-162	0.376508	0.492	0.284	2.70752e-158	cluster_1	Fam83h
5.62503e-110	0.376142	0.812	0.739	1.08979e-105	cluster_1	Clint1
3.57084e-121	0.375843	0.652	0.47	6.91814e-117	cluster_1	Trim16
1.15262e-81	0.375149	0.676	0.565	2.23308e-77	cluster_1	Taok3
3.27332e-202	0.374872	0.315	0.133	6.34173e-198	cluster_1	Prag1
7.56478e-57	0.374869	0.749	0.704	1.4656e-52	cluster_1	Tjp2
1.95832e-160	0.374762	0.985	0.973	3.79405e-156	cluster_1	Cdc42
1.04305e-159	0.37471	0.4	0.212	2.0208e-155	cluster_1	Sorl1
1.51818e-120	0.374574	0.544	0.363	2.94133e-116	cluster_1	Nab1
1.27083e-130	0.373882	0.896	0.841	2.4621e-126	cluster_1	Ndufa3
4.29417e-160	0.373305	0.471	0.263	8.31953e-156	cluster_1	Ugt2b34
2.48276e-118	0.372662	0.427	0.264	4.81011e-114	cluster_1	Lrrc42
5.50506e-185	0.37258	0.327	0.146	1.06655e-180	cluster_1	Piga
1.1875e-62	0.372125	0.783	0.742	2.30066e-58	cluster_1	Trib1
4.04451e-148	0.372007	0.396	0.216	7.83583e-144	cluster_1	Dedd2
6.21254e-114	0.371577	0.705	0.563	1.20362e-109	cluster_1	Anxa11
5.07666e-174	0.371354	0.337	0.158	9.83551e-170	cluster_1	Arhgap27
2.36837e-189	0.371225	0.4	0.197	4.58848e-185	cluster_1	Ppard
5.54867e-222	0.370977	0.34	0.141	1.075e-217	cluster_1	Fzd5
5.42022e-150	0.370906	0.539	0.336	1.05011e-145	cluster_1	Vamp3
1.69297e-164	0.370203	0.35	0.171	3.27995e-160	cluster_1	Cpq
1.69121e-223	0.369954	0.279	0.102	3.27655e-219	cluster_1	1700025G04Rik
6.67148e-149	0.369747	0.448	0.259	1.29253e-144	cluster_1	Hagh
2.93258e-173	0.369552	0.368	0.182	5.68157e-169	cluster_1	Wwp2
9.00819e-110	0.369439	0.629	0.465	1.74525e-105	cluster_1	Arap2
5.7867e-133	0.369428	0.48	0.296	1.12111e-128	cluster_1	Fbxo34
2.58931e-124	0.369236	0.519	0.33	5.01653e-120	cluster_1	Kdm7a
1.51774e-59	0.368865	0.732	0.668	2.94048e-55	cluster_1	Tut7
2.27961e-92	0.367979	0.339	0.209	4.41651e-88	cluster_1	Rbm4
4.44975e-93	0.367068	0.84	0.812	8.62095e-89	cluster_1	Ak2
1.08382e-107	0.366769	0.643	0.491	2.0998e-103	cluster_1	Ogdh
7.26789e-162	0.366335	0.447	0.247	1.40808e-157	cluster_1	Hsd17b11
4.64897e-119	0.366144	0.899	0.858	9.00691e-115	cluster_1	Ctnnd1
1.58324e-140	0.366114	0.436	0.254	3.06737e-136	cluster_1	Abhd17c
3.01622e-167	0.365372	0.421	0.225	5.84362e-163	cluster_1	Pip4k2c
4.22602e-89	0.365275	0.849	0.814	8.18748e-85	cluster_1	Rap1b
1.3702e-202	0.364949	0.294	0.117	2.65463e-198	cluster_1	Fam129a
1.58364e-136	0.364598	0.369	0.2	3.06814e-132	cluster_1	Elovl6
1.35763e-97	0.364381	0.834	0.793	2.63027e-93	cluster_1	Gabarapl2
8.61936e-127	0.364134	0.298	0.153	1.66991e-122	cluster_1	Ctse
1.32571e-210	0.363959	0.349	0.151	2.56844e-206	cluster_1	Plpp5
1.13045e-125	0.363335	0.579	0.393	2.19013e-121	cluster_1	Hadhb
2.74138e-133	0.363106	0.991	0.994	5.31116e-129	cluster_1	Dbi
5.07564e-130	0.362692	0.85	0.747	9.83355e-126	cluster_1	Bspry
1.23024e-152	0.361568	0.391	0.209	2.38346e-148	cluster_1	Snx7
2.95163e-190	0.361325	0.309	0.131	5.71849e-186	cluster_1	1500009L16Rik
4.19978e-128	0.36109	0.974	0.965	8.13666e-124	cluster_1	Atp5k
8.80836e-144	0.360959	0.453	0.263	1.70653e-139	cluster_1	Nek7
1.40961e-65	0.360926	0.384	0.266	2.73097e-61	cluster_1	Cd14
7.50549e-120	0.359831	0.292	0.148	1.45411e-115	cluster_1	Cdx2
1.87875e-143	0.359767	0.316	0.155	3.6399e-139	cluster_1	Cftr
1.20499e-126	0.358971	0.513	0.328	2.33456e-122	cluster_1	Pkp2
1.50286e-181	0.35879	0.41	0.208	2.91165e-177	cluster_1	Tmem181a
8.13124e-108	0.358544	0.321	0.179	1.57535e-103	cluster_1	Nr1d1
5.84542e-34	0.358194	0.327	0.248	1.13249e-29	cluster_1	Tubb2a
7.21924e-165	0.357829	0.443	0.241	1.39865e-160	cluster_1	Trak1
2.48348e-87	0.357173	0.756	0.66	4.81149e-83	cluster_1	St14
2.23357e-125	0.356205	0.952	0.941	4.32732e-121	cluster_1	Gnb1
3.18929e-126	0.35613	0.61	0.418	6.17894e-122	cluster_1	Chmp4c
6.86243e-73	0.354277	0.471	0.34	1.32953e-68	cluster_1	Sh3kbp1
4.14812e-140	0.354183	0.503	0.308	8.03657e-136	cluster_1	Pacsin2
1.22257e-124	0.352418	0.516	0.333	2.36861e-120	cluster_1	Elovl1
4.8797e-101	0.352292	0.825	0.765	9.45393e-97	cluster_1	Ccdc12
1.36731e-182	0.351651	0.33	0.149	2.64903e-178	cluster_1	Tmem243
3.81174e-128	0.351526	0.956	0.939	7.38486e-124	cluster_1	Lamp1
2.32457e-39	0.349635	0.531	0.45	4.50362e-35	cluster_1	Mast4
5.05133e-172	0.349273	0.351	0.168	9.78644e-168	cluster_1	Mtmr11
2.69236e-82	0.34916	0.669	0.567	5.21619e-78	cluster_1	Ndufa9
6.58564e-117	0.348734	0.664	0.492	1.2759e-112	cluster_1	Pam
3.52768e-146	0.348488	0.407	0.224	6.83454e-142	cluster_1	Lgr4
3.6119e-82	0.347994	0.39	0.251	6.99769e-78	cluster_1	Bnip3
1.09197e-187	0.347671	0.354	0.163	2.11559e-183	cluster_1	Mical2
2.63726e-142	0.347604	0.4	0.223	5.10943e-138	cluster_1	1110059E24Rik
4.17773e-67	0.347525	0.698	0.607	8.09393e-63	cluster_1	Eif4a2
1.39824e-124	0.347418	0.557	0.364	2.70895e-120	cluster_1	Sh3bgrl
2.06624e-138	0.347395	0.475	0.285	4.00314e-134	cluster_1	Lrba
1.01863e-109	0.347099	0.875	0.842	1.97349e-105	cluster_1	Tbrg1
1.10787e-117	0.34674	0.559	0.376	2.14638e-113	cluster_1	Plxnb2
2.75785e-201	0.346344	0.328	0.14	5.34306e-197	cluster_1	Gm5617
1.74844e-102	0.346271	0.528	0.36	3.38743e-98	cluster_1	Med13
1.17111e-125	0.34596	0.323	0.172	2.2689e-121	cluster_1	Unc119
3.8899e-90	0.345892	0.631	0.487	7.5363e-86	cluster_1	Capn2
8.61379e-121	0.345334	0.514	0.334	1.66884e-116	cluster_1	Elovl7
9.37512e-161	0.344684	0.426	0.231	1.81634e-156	cluster_1	Mef2d
2.66461e-166	0.343972	0.279	0.12	5.16242e-162	cluster_1	Ptk2b
3.76034e-195	0.343531	0.329	0.143	7.28529e-191	cluster_1	Pcyt1a
1.45795e-129	0.343473	0.468	0.285	2.82464e-125	cluster_1	Slc25a10
3.6272e-157	0.343256	0.373	0.19	7.02734e-153	cluster_1	Zswim6
6.89826e-90	0.343162	0.668	0.535	1.33647e-85	cluster_1	Midn
8.5007e-142	0.342809	0.439	0.253	1.64693e-137	cluster_1	Ubap1
3.79982e-122	0.342228	0.528	0.342	7.36177e-118	cluster_1	Cblc
1.09495e-95	0.341852	0.877	0.876	2.12135e-91	cluster_1	Mpc1
1.87177e-182	0.341707	0.335	0.153	3.62637e-178	cluster_1	Sec23a
1.13723e-138	0.341393	0.441	0.257	2.20327e-134	cluster_1	Rnf130
1.43346e-249	0.341338	0.264	0.086	2.77718e-245	cluster_1	Epb41l3
7.67728e-102	0.340852	0.767	0.674	1.4874e-97	cluster_1	Twf1
9.93537e-114	0.340558	0.476	0.303	1.92488e-109	cluster_1	Dyrk2
8.39274e-163	0.340283	0.415	0.221	1.62601e-158	cluster_1	Gpr108
1.85913e-142	0.339984	0.353	0.182	3.60187e-138	cluster_1	Casp4
6.57174e-120	0.339605	0.507	0.319	1.27321e-115	cluster_1	Syne2
2.38193e-174	0.339545	0.388	0.193	4.61475e-170	cluster_1	Ngly1
4.62775e-198	0.339258	0.254	0.094	8.9658e-194	cluster_1	Xk
3.55191e-224	0.33893	0.274	0.098	6.88148e-220	cluster_1	Clybl
6.86798e-167	0.338286	0.371	0.185	1.3306e-162	cluster_1	Igsf3
1.74811e-148	0.338255	0.368	0.191	3.38679e-144	cluster_1	Slc25a25
2.39857e-136	0.337647	0.439	0.256	4.64699e-132	cluster_1	Esrra
1.98187e-95	0.33733	0.91	0.914	3.83968e-91	cluster_1	Ndufs5
1.33077e-93	0.337006	0.624	0.469	2.57823e-89	cluster_1	Por
4.41556e-183	0.33678	0.365	0.171	8.55471e-179	cluster_1	Plxna2
1.17189e-93	0.336698	0.754	0.649	2.27042e-89	cluster_1	Lad1
9.6233e-51	0.336636	0.648	0.565	1.86442e-46	cluster_1	Tle4
3.62036e-76	0.336066	0.814	0.76	7.01409e-72	cluster_1	Hmgcr
6.52126e-126	0.335819	0.43	0.255	1.26343e-121	cluster_1	Tmem30b
2.01024e-90	0.335699	0.713	0.6	3.89464e-86	cluster_1	Abi1
3.43354e-81	0.33481	0.334	0.208	6.65214e-77	cluster_1	Frat2
1.44433e-144	0.334752	0.363	0.192	2.79825e-140	cluster_1	Hspb11
3.41728e-149	0.334646	0.448	0.252	6.62065e-145	cluster_1	Nr3c1
8.44562e-141	0.334374	0.424	0.24	1.63625e-136	cluster_1	Tnfrsf1a
2.98233e-119	0.334294	0.487	0.31	5.77797e-115	cluster_1	Kxd1
1.55216e-171	0.33286	0.348	0.165	3.00715e-167	cluster_1	Slc30a4
2.38224e-89	0.332858	0.508	0.355	4.61535e-85	cluster_1	Plekhg3
3.38686e-112	0.332413	0.528	0.35	6.5617e-108	cluster_1	Stx3
8.65228e-164	0.332315	0.352	0.17	1.67629e-159	cluster_1	Sema4b
2.23912e-129	0.332074	0.455	0.273	4.33807e-125	cluster_1	Stx12
5.88908e-102	0.332059	0.517	0.353	1.14095e-97	cluster_1	Atraid
3.51743e-133	0.331418	0.473	0.285	6.81467e-129	cluster_1	Stxbp3
4.51085e-85	0.331271	0.592	0.454	8.73932e-81	cluster_1	Prkar2a
5.48206e-99	0.331169	0.86	0.8	1.06209e-94	cluster_1	Wdr1
1.86023e-200	0.330973	0.316	0.132	3.60401e-196	cluster_1	Cadps2
4.94755e-174	0.33059	0.315	0.142	9.58539e-170	cluster_1	Rmdn3
3.49892e-124	0.329673	0.43	0.256	6.77881e-120	cluster_1	Chmp6
1.00044e-174	0.329575	0.267	0.109	1.93824e-170	cluster_1	Fam110c
1.50743e-183	0.32954	0.33	0.148	2.9205e-179	cluster_1	Ttc39b
2.91999e-112	0.329285	0.545	0.369	5.65719e-108	cluster_1	Cmip
2.28714e-177	0.329102	0.295	0.127	4.4311e-173	cluster_1	Pon3
7.64382e-138	0.328362	0.403	0.225	1.48091e-133	cluster_1	Pxk
1.24268e-94	0.328055	0.674	0.537	2.40756e-90	cluster_1	Fat1
1.0085e-187	0.328009	0.279	0.112	1.95386e-183	cluster_1	Msra
1.589e-72	0.3277	0.819	0.832	3.07852e-68	cluster_1	Ndufa10
6.30138e-176	0.327244	0.596	0.357	1.22083e-171	cluster_1	Galnt7
9.50572e-119	0.326936	0.485	0.303	1.84164e-114	cluster_1	Sort1
2.18618e-155	0.326889	0.999	1	4.2355e-151	cluster_1	Chchd2
9.94419e-94	0.326758	0.587	0.428	1.92659e-89	cluster_1	Sqle
1.48557e-120	0.326359	0.463	0.287	2.87814e-116	cluster_1	Pnpla8
5.09506e-100	0.325977	0.875	0.866	9.87116e-96	cluster_1	Ndufv2
2.28278e-124	0.325892	0.541	0.347	4.42265e-120	cluster_1	Zdhhc5
2.65481e-81	0.325807	0.824	0.77	5.14342e-77	cluster_1	Hmgcs1
3.37972e-33	0.325566	0.869	0.886	6.54788e-29	cluster_1	Npc2
1.0658e-120	0.325429	0.449	0.271	2.06489e-116	cluster_1	Ypel5
2.7984e-103	0.324662	0.454	0.291	5.42162e-99	cluster_1	Cflar
3.92109e-106	0.32454	0.904	0.886	7.59672e-102	cluster_1	Ndufs4
2.95399e-78	0.324261	0.838	0.845	5.72307e-74	cluster_1	Ndufb6
6.20119e-110	0.324033	0.45	0.28	1.20142e-105	cluster_1	Mmp15
1.17554e-239	0.323743	0.263	0.087	2.2775e-235	cluster_1	Ocel1
1.8112e-113	0.322795	0.448	0.278	3.50903e-109	cluster_1	Cant1
5.76836e-76	0.322499	0.649	0.518	1.11756e-71	cluster_1	Tsc22d4
3.91515e-190	0.322322	0.262	0.1	7.58521e-186	cluster_1	Tmc5
1.99477e-102	0.322254	0.599	0.434	3.86467e-98	cluster_1	Ubl4a
1.56736e-94	0.321319	0.509	0.35	3.03659e-90	cluster_1	Ctdsp2
3.12982e-81	0.320979	0.885	0.863	6.06372e-77	cluster_1	Selenok
1.33741e-98	0.320205	0.524	0.354	2.5911e-94	cluster_1	Ndel1
4.12967e-123	0.319854	0.549	0.351	8.00083e-119	cluster_1	Slc35a3
2.42879e-122	0.318799	0.385	0.219	4.70554e-118	cluster_1	Etv3
6.70942e-87	0.317971	0.633	0.494	1.29988e-82	cluster_1	Letm1
1.97886e-120	0.317804	0.503	0.318	3.83385e-116	cluster_1	Ubxn6
4.64155e-115	0.316925	0.503	0.325	8.99253e-111	cluster_1	Cr1l
4.34745e-116	0.31687	0.262	0.129	8.42274e-112	cluster_1	Tnfrsf1b
2.64781e-95	0.316823	0.587	0.427	5.12987e-91	cluster_1	Larp1b
1.28786e-91	0.316197	0.632	0.479	2.49509e-87	cluster_1	Tor1aip2
7.98672e-99	0.316061	0.458	0.299	1.54735e-94	cluster_1	Plekhf2
8.89892e-94	0.31605	0.96	0.963	1.72408e-89	cluster_1	Tle5
3.09417e-151	0.315488	0.297	0.139	5.99464e-147	cluster_1	Slc45a3
1.83729e-33	0.315383	0.442	0.36	3.55956e-29	cluster_1	Nedd9
1.55116e-101	0.31534	0.492	0.324	3.00521e-97	cluster_1	St3gal6
2.05648e-129	0.314635	0.381	0.211	3.98423e-125	cluster_1	Abhd17b
5.75058e-105	0.314489	0.418	0.259	1.11412e-100	cluster_1	Zmiz1
3.05487e-15	0.314223	0.571	0.564	5.91851e-11	cluster_1	Tfrc
7.80851e-194	0.313311	0.305	0.126	1.51282e-189	cluster_1	Slc39a11
1.46505e-119	0.312251	0.44	0.266	2.83838e-115	cluster_1	Ccdc107
1.25132e-99	0.312223	0.447	0.285	2.4243e-95	cluster_1	Sash1
2.67842e-57	0.312204	0.799	0.775	5.18916e-53	cluster_1	Aff4
9.12138e-76	0.31195	0.606	0.474	1.76718e-71	cluster_1	Tm9sf4
1.32307e-96	0.310811	0.868	0.826	2.56331e-92	cluster_1	Rtn3
1.92989e-109	0.310796	0.403	0.243	3.73896e-105	cluster_1	Bpnt1
4.05904e-153	0.310225	0.295	0.136	7.86399e-149	cluster_1	Dlg3
4.24279e-115	0.309206	0.457	0.284	8.21997e-111	cluster_1	Eloa
3.75011e-84	0.308937	0.879	0.86	7.26546e-80	cluster_1	Map2k2
1.42077e-151	0.308294	0.268	0.118	2.7526e-147	cluster_1	Fbxo25
1.53823e-177	0.30788	0.259	0.103	2.98016e-173	cluster_1	Ctdspl
4.9857e-199	0.307586	0.259	0.096	9.65929e-195	cluster_1	Plce1
3.22493e-123	0.307251	0.356	0.197	6.24798e-119	cluster_1	Fuca2
1.33626e-178	0.306989	0.263	0.104	2.58886e-174	cluster_1	Naprt
4.86024e-198	0.30691	0.281	0.109	9.41624e-194	cluster_1	Urgcp
2.01179e-155	0.306498	0.336	0.164	3.89764e-151	cluster_1	Cnksr1
1.71208e-96	0.306384	0.447	0.286	3.31698e-92	cluster_1	Pvr
8.62317e-76	0.306293	0.752	0.665	1.67065e-71	cluster_1	Adipor1
8.77471e-107	0.306106	0.566	0.387	1.70001e-102	cluster_1	Add1
2.79196e-73	0.305985	0.73	0.643	5.40915e-69	cluster_1	Spint1
2.03202e-36	0.305575	0.845	0.922	3.93684e-32	cluster_1	Ppa1
2.13071e-85	0.305412	0.327	0.197	4.12803e-81	cluster_1	Prss8
8.76917e-89	0.305399	0.465	0.312	1.69894e-84	cluster_1	Orai1
1.32775e-136	0.304818	0.328	0.167	2.57237e-132	cluster_1	Samd8
6.48674e-189	0.304425	0.279	0.111	1.25674e-184	cluster_1	Lrrc1
1.13982e-68	0.303234	0.644	0.537	2.20829e-64	cluster_1	Chchd3
5.23804e-08	0.302749	0.648	0.68	0.00101482	cluster_1	Bhlhe40
1.1791e-91	0.302599	0.508	0.35	2.28438e-87	cluster_1	Tbc1d15
5.07728e-109	0.301751	0.372	0.218	9.83672e-105	cluster_1	Bdh1
1.73988e-96	0.301164	0.444	0.29	3.37085e-92	cluster_1	Yif1a
4.65212e-74	0.300465	0.64	0.514	9.01301e-70	cluster_1	Dnajb11
4.79621e-98	0.299603	0.871	0.833	9.29219e-94	cluster_1	Rab1a
2.65131e-109	0.299396	0.46	0.286	5.13665e-105	cluster_1	Ttc39a
9.71117e-108	0.299008	0.516	0.335	1.88144e-103	cluster_1	Wsb1
5.89634e-170	0.298764	0.283	0.12	1.14236e-165	cluster_1	Slc22a23
2.4891e-56	0.298712	0.585	0.467	4.82239e-52	cluster_1	Herpud1
1.07986e-31	0.298643	0.64	0.595	2.09212e-27	cluster_1	Eif4ebp1
2.46674e-45	0.298217	0.986	0.94	4.77906e-41	cluster_1	Crip1
3.16017e-52	0.297572	0.833	0.846	6.1225e-48	cluster_1	Uqcrc1
4.76781e-89	0.297203	0.54	0.378	9.23716e-85	cluster_1	Dbndd2
1.21444e-133	0.296961	0.33	0.17	2.35286e-129	cluster_1	Ythdc2
2.64759e-63	0.296526	0.965	0.939	5.12944e-59	cluster_1	Ywhah
9.18947e-76	0.296465	0.283	0.169	1.78037e-71	cluster_1	Cgnl1
8.3775e-119	0.296031	0.265	0.129	1.62306e-114	cluster_1	Fam83b
5.26669e-116	0.295941	0.389	0.226	1.02037e-111	cluster_1	Edem1
9.14819e-159	0.295904	0.3	0.136	1.77237e-154	cluster_1	Prkca
2.25534e-56	0.295441	0.356	0.249	4.3695e-52	cluster_1	Gde1
1.3647e-44	0.294849	0.777	0.734	2.64396e-40	cluster_1	Rab11fip1
1.25057e-73	0.294757	0.429	0.297	2.42286e-69	cluster_1	Aldh1l1
1.01421e-115	0.294541	0.385	0.223	1.96494e-111	cluster_1	Tex264
4.66809e-102	0.294145	0.504	0.334	9.04396e-98	cluster_1	Ap3b1
7.76648e-117	0.293712	0.322	0.173	1.50468e-112	cluster_1	Ermp1
6.36989e-117	0.293177	0.426	0.255	1.2341e-112	cluster_1	Stam2
1.13809e-179	0.292572	0.264	0.104	2.20493e-175	cluster_1	St3gal3
2.72731e-139	0.292504	0.38	0.202	5.2839e-135	cluster_1	Slc35a2
9.423e-122	0.292342	0.407	0.237	1.82561e-117	cluster_1	Vps53
1.02979e-87	0.292277	0.479	0.327	1.99512e-83	cluster_1	Ndufs1
2.39662e-140	0.292163	0.341	0.173	4.64322e-136	cluster_1	Naga
2.33559e-117	0.291837	0.366	0.205	4.52498e-113	cluster_1	Prkx
1.01423e-88	0.291835	0.378	0.236	1.96497e-84	cluster_1	Abhd5
7.94344e-113	0.291811	0.369	0.212	1.53896e-108	cluster_1	Met
7.95175e-64	0.291809	0.68	0.592	1.54057e-59	cluster_1	Smad4
3.90391e-73	0.291688	0.634	0.502	7.56344e-69	cluster_1	Jak1
2.02153e-77	0.291335	0.616	0.477	3.91652e-73	cluster_1	C77080
2.93465e-118	0.290504	0.501	0.311	5.68559e-114	cluster_1	Tuft1
1.82329e-54	0.290373	0.861	0.894	3.53245e-50	cluster_1	Mdh1
1.39612e-40	0.290007	0.687	0.635	2.70484e-36	cluster_1	Mier1
7.35325e-94	0.289719	0.465	0.302	1.42462e-89	cluster_1	Ehd1
9.13641e-85	0.289385	0.802	0.712	1.77009e-80	cluster_1	Atp8b1
4.16877e-161	0.289352	0.26	0.108	8.07657e-157	cluster_1	Tdrd7
6.27404e-51	0.288983	0.608	0.518	1.21553e-46	cluster_1	Idh3b
2.4733e-53	0.288728	0.814	0.834	4.79177e-49	cluster_1	Ndufs7
7.91006e-80	0.288579	0.942	0.926	1.53249e-75	cluster_1	Lima1
1.41325e-86	0.288488	0.395	0.255	2.73804e-82	cluster_1	Dhrs7b
6.46876e-124	0.288328	0.323	0.169	1.25326e-119	cluster_1	Wdr44
4.81465e-99	0.287985	0.419	0.263	9.3279e-95	cluster_1	Zc3hav1
1.45835e-104	0.287895	0.356	0.208	2.82541e-100	cluster_1	Clpx
1.9097e-71	0.287697	0.701	0.59	3.69985e-67	cluster_1	Tax1bp3
5.57774e-92	0.287652	0.329	0.193	1.08063e-87	cluster_1	Cfb
1.11062e-89	0.287448	0.403	0.257	2.15171e-85	cluster_1	Ccs
6.23478e-104	0.287392	0.836	0.736	1.20793e-99	cluster_1	Ndfip1
1.2486e-148	0.28696	0.319	0.153	2.41904e-144	cluster_1	Usp12
1.02512e-95	0.286771	0.438	0.283	1.98607e-91	cluster_1	Naxe
1.09137e-115	0.286648	0.367	0.209	2.11443e-111	cluster_1	Tom1l1
6.28392e-123	0.286055	0.305	0.156	1.21745e-118	cluster_1	Sowahc
6.90945e-119	0.285712	0.274	0.137	1.33864e-114	cluster_1	Chdh
6.15348e-123	0.28524	0.382	0.214	1.19218e-118	cluster_1	Uhrf1bp1l
2.23966e-59	0.284093	0.515	0.378	4.33912e-55	cluster_1	Ppp1r15a
9.59659e-79	0.284021	0.501	0.353	1.85924e-74	cluster_1	Ncstn
2.16798e-212	0.283951	0.267	0.093	4.20025e-208	cluster_1	Tcea3
9.41462e-132	0.283873	0.287	0.139	1.82399e-127	cluster_1	Vps13c
1.13458e-143	0.282702	0.317	0.154	2.19813e-139	cluster_1	Pard3b
1.09486e-53	0.282698	0.997	0.997	2.12118e-49	cluster_1	mt-Nd2
3.86453e-137	0.282683	0.266	0.122	7.48714e-133	cluster_1	Rffl
6.25473e-126	0.282341	0.255	0.12	1.21179e-121	cluster_1	Pdss1
2.33537e-67	0.282252	0.419	0.292	4.52454e-63	cluster_1	Ptpn12
1.34206e-99	0.281769	0.98	0.969	2.60011e-95	cluster_1	Ndufa2
4.11016e-96	0.28095	0.414	0.259	7.96302e-92	cluster_1	Baiap2
2.73396e-129	0.280385	0.28	0.135	5.29678e-125	cluster_1	Rai14
2.96297e-109	0.279684	0.368	0.212	5.74045e-105	cluster_1	Liph
1.09872e-66	0.279674	0.35	0.226	2.12866e-62	cluster_1	Guca2b
3.02649e-73	0.279395	0.63	0.498	5.86352e-69	cluster_1	Cpne3
7.60024e-82	0.279091	0.25	0.138	1.47247e-77	cluster_1	Samhd1
2.66044e-125	0.278855	0.367	0.2	5.15433e-121	cluster_1	Apc
9.96889e-65	0.278798	0.349	0.229	1.93137e-60	cluster_1	Sema7a
1.29012e-106	0.278639	0.437	0.269	2.49947e-102	cluster_1	Usp25
7.91873e-71	0.278276	0.604	0.469	1.53418e-66	cluster_1	Hint2
6.84913e-115	0.27822	0.328	0.178	1.32695e-110	cluster_1	Pyroxd1
5.56027e-129	0.277713	0.268	0.127	1.07725e-124	cluster_1	Ccdc32
2.08688e-101	0.276392	0.339	0.195	4.04312e-97	cluster_1	Pcgf5
5.92438e-78	0.27639	0.564	0.409	1.14779e-73	cluster_1	Myo10
5.23549e-69	0.276173	0.777	0.711	1.01432e-64	cluster_1	Fkbp8
2.56078e-39	0.276041	0.687	0.621	4.96126e-35	cluster_1	Raph1
4.87488e-80	0.275582	0.495	0.346	9.44459e-76	cluster_1	Dld
1.0937e-117	0.27493	0.318	0.168	2.11893e-113	cluster_1	Pccb
5.76383e-110	0.274792	0.4	0.237	1.11669e-105	cluster_1	Znrf2
1.43911e-64	0.274503	0.79	0.735	2.78813e-60	cluster_1	Psap
2.51014e-129	0.274309	0.355	0.188	4.86314e-125	cluster_1	Vps13d
1.81922e-100	0.274293	0.396	0.24	3.52456e-96	cluster_1	Atp6v0a2
3.93446e-150	0.273634	1	1	7.62263e-146	cluster_1	Tpt1
6.70868e-68	0.273479	0.696	0.897	1.29974e-63	cluster_1	Mt1
2.70891e-100	0.273423	0.309	0.172	5.24824e-96	cluster_1	Rp2
8.2606e-148	0.273307	0.255	0.11	1.60041e-143	cluster_1	Rmdn1
1.21497e-96	0.272696	0.532	0.36	2.35388e-92	cluster_1	Fibp
5.56907e-93	0.272395	0.542	0.372	1.07895e-88	cluster_1	Atp9a
1.88888e-119	0.272271	0.298	0.153	3.65951e-115	cluster_1	Lxn
8.6208e-66	0.272269	0.323	0.209	1.67019e-61	cluster_1	Sult2b1
2.76572e-69	0.271961	0.826	0.763	5.35831e-65	cluster_1	Pgd
4.70641e-69	0.269899	0.615	0.484	9.11819e-65	cluster_1	Rbm47
1.011e-59	0.269464	0.604	0.488	1.95871e-55	cluster_1	Fmc1
2.76388e-112	0.269351	0.999	0.999	5.35474e-108	cluster_1	Slc25a3
3.55088e-86	0.268946	0.39	0.243	6.87948e-82	cluster_1	Akr1b8
6.45263e-131	0.268848	0.329	0.169	1.25013e-126	cluster_1	Dnmbp
2.29922e-82	0.26839	0.475	0.322	4.45451e-78	cluster_1	Peli1
2.53727e-72	0.268165	0.629	0.495	4.91571e-68	cluster_1	Tnfaip1
6.90069e-58	0.268055	0.909	0.898	1.33694e-53	cluster_1	Eno1
5.09679e-103	0.267269	0.351	0.203	9.87451e-99	cluster_1	Ppp4r1
1.72569e-139	0.267262	0.261	0.117	3.34335e-135	cluster_1	Elf4
3.31634e-85	0.267125	0.389	0.248	6.42508e-81	cluster_1	Sh3yl1
8.7248e-82	0.266846	0.36	0.225	1.69034e-77	cluster_1	Lrrc8a
3.559e-133	0.266754	0.252	0.114	6.89521e-129	cluster_1	Xpr1
1.41818e-121	0.266698	0.313	0.162	2.74758e-117	cluster_1	Dnajc4
1.145e-68	0.26658	0.905	0.906	2.21832e-64	cluster_1	Ndufb2
5.15385e-90	0.266335	0.433	0.274	9.98507e-86	cluster_1	Prr15
1.48434e-94	0.2663	0.33	0.192	2.87575e-90	cluster_1	Zbtb7b
7.36109e-106	0.265359	0.314	0.172	1.42614e-101	cluster_1	Abhd14b
2.40703e-106	0.264935	0.324	0.18	4.66339e-102	cluster_1	Bscl2
6.19757e-99	0.264256	0.515	0.339	1.20072e-94	cluster_1	Tjp3
2.73558e-80	0.263865	0.555	0.401	5.29991e-76	cluster_1	Ndufaf8
2.05571e-112	0.263498	0.322	0.174	3.98273e-108	cluster_1	Fam8a1
2.3842e-95	0.263423	0.498	0.329	4.61915e-91	cluster_1	Gak
3.25864e-110	0.263358	0.34	0.189	6.31329e-106	cluster_1	Mtmr6
4.70028e-84	0.263182	0.54	0.383	9.10632e-80	cluster_1	Vapb
5.1583e-102	0.262853	0.369	0.217	9.9937e-98	cluster_1	Wipf2
2.08157e-71	0.262321	0.515	0.37	4.03284e-67	cluster_1	Tm2d2
3.31947e-108	0.26219	0.41	0.245	6.43115e-104	cluster_1	1810013L24Rik
2.46245e-62	0.262052	0.913	0.899	4.77076e-58	cluster_1	Vapa
4.41339e-45	0.261747	0.627	0.548	8.55051e-41	cluster_1	Cisd3
3.49638e-85	0.261438	0.4	0.256	6.77388e-81	cluster_1	Src
1.08114e-107	0.260741	0.351	0.198	2.09461e-103	cluster_1	Lgals8
1.82343e-78	0.26046	0.917	0.905	3.53272e-74	cluster_1	Capzb
4.9868e-67	0.260102	0.419	0.285	9.66143e-63	cluster_1	Glrx
2.05168e-58	0.260044	0.708	0.621	3.97492e-54	cluster_1	Crk
1.14813e-86	0.259878	0.421	0.271	2.2244e-82	cluster_1	Dctn6
5.1038e-92	0.259683	0.358	0.215	9.88809e-88	cluster_1	Pink1
8.88791e-75	0.258808	0.534	0.385	1.72194e-70	cluster_1	Yipf1
5.22476e-73	0.258267	0.501	0.356	1.01224e-68	cluster_1	Stk24
1.57701e-79	0.257978	0.527	0.37	3.05529e-75	cluster_1	Glmp
2.79768e-86	0.257925	0.565	0.399	5.42022e-82	cluster_1	Pik3c2a
1.98471e-85	0.257255	0.402	0.258	3.84518e-81	cluster_1	Ripk1
1.77344e-43	0.257202	0.682	0.601	3.43586e-39	cluster_1	Rnd3
2.07373e-71	0.256397	0.484	0.344	4.01764e-67	cluster_1	Mcee
3.12583e-137	0.256096	0.415	0.225	6.05598e-133	cluster_1	P2rx4
4.11018e-65	0.255954	0.567	0.428	7.96305e-61	cluster_1	Irf2
2.19655e-79	0.255786	0.446	0.301	4.25559e-75	cluster_1	Pdzd11
1.90192e-92	0.25543	0.415	0.263	3.68478e-88	cluster_1	Llgl2
7.87675e-61	0.255078	0.681	0.578	1.52604e-56	cluster_1	Mark2
7.60458e-79	0.25506	0.441	0.295	1.47331e-74	cluster_1	Kctd10
1.06383e-85	0.254712	0.324	0.194	2.06107e-81	cluster_1	Pptc7
3.96489e-91	0.254556	0.318	0.183	7.68157e-87	cluster_1	Deptor
3.42138e-148	0.254493	0.254	0.108	6.62859e-144	cluster_1	Dop1b
4.90518e-82	0.254117	0.44	0.292	9.5033e-78	cluster_1	Nectin3
4.15255e-85	0.253738	0.311	0.18	8.04516e-81	cluster_1	Gm9926
3.52978e-113	0.253692	0.297	0.155	6.8386e-109	cluster_1	Plekhh1
6.04266e-88	0.253626	0.396	0.25	1.17071e-83	cluster_1	2510039O18Rik
3.88169e-114	0.253468	0.258	0.126	7.52039e-110	cluster_1	L1cam
9.18915e-18	0.25337	0.301	0.247	1.78031e-13	cluster_1	Gstm1
1.23266e-105	0.252884	0.335	0.188	2.38816e-101	cluster_1	Rnf121
2.22937e-71	0.252684	0.378	0.247	4.31919e-67	cluster_1	Abl2
7.40224e-61	0.252541	0.724	0.627	1.43411e-56	cluster_1	Smim15
2.58016e-45	0.252355	0.452	0.347	4.99881e-41	cluster_1	Egln1
3.80634e-93	0.252197	0.331	0.192	7.37441e-89	cluster_1	Vwa5a
4.51064e-85	0.252187	0.395	0.252	8.73892e-81	cluster_1	Gid8
5.89963e-92	0.252148	0.449	0.29	1.143e-87	cluster_1	Osbp
8.04699e-61	0.251878	0.922	0.94	1.55902e-56	cluster_1	Ndufb11
5.08694e-96	0.251181	0.388	0.235	9.85545e-92	cluster_1	Arhgap12
4.7019e-91	0.251122	0.286	0.16	9.10947e-87	cluster_1	Gpc4
8.52328e-67	0.250141	0.272	0.163	1.6513e-62	cluster_1	Isg20
3.38224e-72	0.249606	0.502	0.358	6.55275e-68	cluster_1	Trappc6b
4.60462e-61	0.24953	0.597	0.474	8.921e-57	cluster_1	Ciao2b
1.99482e-81	0.249161	0.278	0.159	3.86477e-77	cluster_1	Igsf9
3.51978e-50	0.249056	0.305	0.208	6.81922e-46	cluster_1	Tln2
3.03746e-48	0.249047	0.688	0.617	5.88478e-44	cluster_1	Krcc1
3.57236e-84	0.248883	0.482	0.322	6.92109e-80	cluster_1	Rps6ka3
3.33729e-80	0.248868	0.374	0.238	6.46567e-76	cluster_1	Comtd1
4.26716e-29	0.248368	0.497	0.419	8.2672e-25	cluster_1	Chd9
6.60336e-76	0.248093	0.522	0.369	1.27934e-71	cluster_1	Exoc5
6.31509e-116	0.248023	0.306	0.159	1.22349e-111	cluster_1	Tmc6
9.57894e-68	0.247645	0.787	0.703	1.85582e-63	cluster_1	Golgb1
3.98169e-16	0.247522	0.571	0.539	7.71413e-12	cluster_1	Zyx
2.27969e-36	0.247333	0.68	0.612	4.41667e-32	cluster_1	Tuba1c
9.83048e-94	0.247206	0.349	0.206	1.90456e-89	cluster_1	Chuk
1.3203e-74	0.247196	0.529	0.38	2.55795e-70	cluster_1	Sh3d19
3.98983e-74	0.247154	0.404	0.27	7.72989e-70	cluster_1	Emc2
4.39387e-96	0.247082	0.303	0.17	8.51269e-92	cluster_1	1600012H06Rik
6.20337e-110	0.246825	0.314	0.167	1.20184e-105	cluster_1	Dapk2
1.36374e-78	0.246337	0.485	0.332	2.64212e-74	cluster_1	Rcor1
1.29473e-80	0.24473	0.436	0.289	2.50841e-76	cluster_1	Ecpas
2.14155e-76	0.244563	0.994	0.991	4.14903e-72	cluster_1	Ywhaz
2.83118e-85	0.244142	0.959	0.946	5.48512e-81	cluster_1	Rab2a
7.57536e-79	0.243731	0.41	0.268	1.46765e-74	cluster_1	Ccdc6
4.81637e-69	0.242893	0.827	0.775	9.33124e-65	cluster_1	Mbd2
2.3425e-81	0.242854	0.404	0.261	4.53836e-77	cluster_1	Tbc1d20
3.14053e-69	0.242827	0.338	0.217	6.08447e-65	cluster_1	Mcfd2
6.75041e-63	0.241932	0.555	0.42	1.30782e-58	cluster_1	Lin7c
1.13205e-92	0.241857	0.288	0.16	2.19324e-88	cluster_1	Rdh14
3.68936e-61	0.241314	0.516	0.381	7.14776e-57	cluster_1	Csnk1g3
5.65691e-83	0.241214	0.507	0.348	1.09597e-78	cluster_1	Smg1
5.6024e-49	0.241001	0.737	0.675	1.08541e-44	cluster_1	Ap1s1
2.1737e-76	0.240488	0.465	0.315	4.21132e-72	cluster_1	Os9
1.18174e-63	0.240001	0.408	0.281	2.2895e-59	cluster_1	2900026A02Rik
1.74989e-82	0.23966	0.402	0.259	3.39024e-78	cluster_1	Hgs
9.33412e-31	0.239572	0.965	0.964	1.80839e-26	cluster_1	mt-Nd3
5.86754e-80	0.239502	0.302	0.178	1.13678e-75	cluster_1	Ankrd50
6.27831e-68	0.238538	0.483	0.341	1.21636e-63	cluster_1	Etl4
2.22118e-70	0.238221	0.489	0.344	4.30332e-66	cluster_1	Msrb1
3.16152e-78	0.237817	0.332	0.204	6.12513e-74	cluster_1	Il10rb
1.05625e-78	0.237258	0.386	0.248	2.04637e-74	cluster_1	Arih2
1.54748e-80	0.236798	0.484	0.329	2.99809e-76	cluster_1	Ppp2r5a
1.10313e-50	0.236719	0.261	0.167	2.1372e-46	cluster_1	Antxr2
8.02713e-77	0.236434	0.258	0.147	1.55518e-72	cluster_1	Btbd3
1.14278e-85	0.236428	0.347	0.21	2.21402e-81	cluster_1	Atg4d
2.09291e-76	0.236247	0.33	0.204	4.05481e-72	cluster_1	Snrnp25
8.94922e-54	0.235879	0.391	0.274	1.73382e-49	cluster_1	Dusp6
2.3886e-53	0.235824	0.691	0.604	4.62768e-49	cluster_1	Ddrgk1
3.70699e-74	0.235767	0.512	0.362	7.18191e-70	cluster_1	Afg3l2
9.78733e-74	0.235602	0.339	0.213	1.8962e-69	cluster_1	Bcar1
2.53668e-75	0.234831	0.346	0.218	4.91457e-71	cluster_1	Slc35c1
3.60156e-117	0.234673	0.269	0.131	6.97766e-113	cluster_1	Abr
4.99624e-86	0.233661	0.323	0.191	9.67972e-82	cluster_1	Srf
5.03256e-69	0.233404	0.448	0.309	9.75009e-65	cluster_1	Pnkd
3.39595e-55	0.233335	0.597	0.469	6.57932e-51	cluster_1	Ivns1abp
8.89401e-66	0.233158	0.291	0.181	1.72313e-61	cluster_1	Ly96
7.38662e-71	0.232445	0.276	0.165	1.43108e-66	cluster_1	Smurf1
8.34077e-51	0.230936	0.879	0.893	1.61594e-46	cluster_1	Ndufs2
4.34247e-44	0.23092	0.667	0.587	8.41311e-40	cluster_1	Abhd2
1.05309e-86	0.230876	0.462	0.302	2.04026e-82	cluster_1	Zc3h7a
2.52455e-116	0.230811	0.285	0.142	4.89107e-112	cluster_1	Khnyn
3.19875e-74	0.230786	0.3	0.181	6.19725e-70	cluster_1	Pqlc1
3.7113e-60	0.230682	0.939	0.921	7.19027e-56	cluster_1	Cmas
6.20763e-39	0.230581	0.728	0.695	1.20267e-34	cluster_1	Lamtor4
3.14503e-50	0.230378	0.705	0.613	6.09319e-46	cluster_1	Sin3b
2.84906e-54	0.230333	0.965	0.961	5.51977e-50	cluster_1	Taldo1
4.97995e-47	0.230193	0.6	0.495	9.64815e-43	cluster_1	Dag1
3.33246e-63	0.229888	0.459	0.323	6.4563e-59	cluster_1	Map4
2.02722e-43	0.229859	0.365	0.264	3.92753e-39	cluster_1	Sgms2
5.24118e-61	0.229669	0.552	0.415	1.01543e-56	cluster_1	Jmjd1c
5.20771e-89	0.228981	0.323	0.188	1.00894e-84	cluster_1	Vps4a
7.80562e-73	0.228578	0.363	0.233	1.51226e-68	cluster_1	Surf1
3.19396e-68	0.228565	0.921	0.914	6.18798e-64	cluster_1	Gdi2
2.16937e-39	0.228341	0.978	0.965	4.20294e-35	cluster_1	Tpm3
1.18252e-92	0.227554	0.295	0.164	2.29101e-88	cluster_1	Pex16
4.59575e-84	0.227455	0.345	0.209	8.90381e-80	cluster_1	Tmem87b
2.42592e-34	0.227263	0.759	0.726	4.69997e-30	cluster_1	Grpel2
3.81873e-85	0.226916	0.293	0.167	7.3984e-81	cluster_1	Sgpl1
9.0758e-37	0.22654	0.671	0.603	1.75834e-32	cluster_1	Cript
7.68721e-63	0.226513	0.424	0.295	1.48932e-58	cluster_1	Oser1
7.89959e-46	0.226233	0.685	0.606	1.53047e-41	cluster_1	Ddt
8.7709e-90	0.225544	0.374	0.223	1.69927e-85	cluster_1	Galnt12
5.82889e-93	0.225101	0.462	0.293	1.12929e-88	cluster_1	Efnb2
7.32625e-91	0.224286	0.351	0.207	1.41939e-86	cluster_1	Pcsk7
7.87114e-70	0.224175	0.316	0.196	1.52496e-65	cluster_1	Mlph
1.38962e-84	0.223611	0.295	0.169	2.69225e-80	cluster_1	Fam160a2
2.64725e-36	0.223584	0.512	0.407	5.12878e-32	cluster_1	H2-T23
4.39189e-62	0.223562	0.644	0.511	8.50885e-58	cluster_1	Camk2d
1.03977e-77	0.223505	0.318	0.192	2.01446e-73	cluster_1	Fgd4
7.50063e-70	0.223387	0.294	0.179	1.45317e-65	cluster_1	Tmem43
3.64276e-62	0.223343	0.458	0.324	7.05749e-58	cluster_1	Ptprf
8.50489e-67	0.223234	0.27	0.161	1.64774e-62	cluster_1	Fut2
1.89871e-77	0.223229	0.298	0.177	3.67856e-73	cluster_1	Eef2k
3.47635e-96	0.22312	0.268	0.141	6.73508e-92	cluster_1	AU040320
5.94835e-79	0.223067	0.302	0.179	1.15243e-74	cluster_1	Nkiras2
7.99494e-96	0.222493	0.291	0.157	1.54894e-91	cluster_1	Cers4
2.37524e-86	0.22237	0.315	0.184	4.60179e-82	cluster_1	Abhd16a
4.46661e-73	0.222335	0.301	0.181	8.65362e-69	cluster_1	Gjb3
1.5691e-57	0.222093	0.542	0.391	3.03997e-53	cluster_1	Pmaip1
3.24186e-70	0.222037	0.406	0.272	6.28079e-66	cluster_1	Acaa1a
3.36594e-20	0.221803	0.999	0.997	6.52117e-16	cluster_1	Tmsb4x
5.32106e-38	0.221618	0.679	0.61	1.0309e-33	cluster_1	Zfand6
2.87866e-44	0.22157	0.708	0.628	5.57711e-40	cluster_1	Trappc6a
1.72328e-48	0.22146	0.618	0.511	3.33868e-44	cluster_1	Mettl26
4.42543e-65	0.221408	0.381	0.256	8.57382e-61	cluster_1	Smg7
1.08158e-45	0.221282	0.665	0.566	2.09546e-41	cluster_1	Npepps
9.52445e-59	0.221108	0.514	0.381	1.84527e-54	cluster_1	Gpd2
3.05996e-69	0.220815	0.401	0.267	5.92837e-65	cluster_1	Inava
5.476e-08	0.220674	0.807	0.855	0.00106092	cluster_1	Dnajb6
3.82123e-50	0.220386	0.632	0.523	7.40325e-46	cluster_1	Sdf2
3.95643e-66	0.21993	0.517	0.374	7.66518e-62	cluster_1	Azi2
3.47959e-78	0.219835	0.345	0.213	6.74135e-74	cluster_1	Herc4
3.76481e-50	0.219185	0.58	0.464	7.29395e-46	cluster_1	Kif2a
4.24562e-66	0.218951	0.431	0.295	8.22547e-62	cluster_1	Snx9
2.83974e-62	0.218596	0.31	0.199	5.50171e-58	cluster_1	Oxr1
4.44403e-92	0.218547	0.268	0.14	8.60986e-88	cluster_1	Kctd12
3.04509e-46	0.21848	0.647	0.548	5.89955e-42	cluster_1	Adk
2.02277e-78	0.218371	0.341	0.21	3.91891e-74	cluster_1	Slc37a1
2.69423e-69	0.218303	0.299	0.184	5.2198e-65	cluster_1	Lactb
4.92107e-79	0.218081	0.435	0.286	9.53408e-75	cluster_1	Cdc42bpb
2.18164e-66	0.217854	0.401	0.27	4.22672e-62	cluster_1	Dram2
4.49695e-43	0.217594	0.343	0.243	8.7124e-39	cluster_1	Trp53inp2
1.15199e-74	0.217278	0.456	0.308	2.23187e-70	cluster_1	Mapkap1
3.84938e-44	0.217094	0.86	0.838	7.45778e-40	cluster_1	Anxa7
2.89213e-69	0.216697	0.265	0.156	5.60322e-65	cluster_1	Pdp1
7.32617e-85	0.215976	0.277	0.154	1.41937e-80	cluster_1	Ilvbl
1.36504e-49	0.21558	0.826	0.776	2.64463e-45	cluster_1	Cnih4
6.69734e-53	0.214686	0.437	0.314	1.29754e-48	cluster_1	Slc35g1
7.78607e-77	0.213982	0.284	0.166	1.50847e-72	cluster_1	Mul1
2.71119e-87	0.213665	0.282	0.157	5.25267e-83	cluster_1	Tmem63a
2.59509e-70	0.213342	0.458	0.313	5.02772e-66	cluster_1	Marveld3
3.76458e-72	0.213168	0.334	0.209	7.2935e-68	cluster_1	Vps41
3.3053e-72	0.212875	0.361	0.23	6.40368e-68	cluster_1	Hpcal1
2.10377e-69	0.212212	0.339	0.216	4.07584e-65	cluster_1	Itfg1
1.50073e-51	0.212196	0.372	0.262	2.90751e-47	cluster_1	Nsf
7.60481e-40	0.21215	0.41	0.312	1.47336e-35	cluster_1	Kctd5
4.02335e-42	0.211907	0.903	0.932	7.79484e-38	cluster_1	Micos13
5.12992e-39	0.210781	0.596	0.505	9.93871e-35	cluster_1	Mpp6
2.31732e-45	0.21047	0.979	0.957	4.48958e-41	cluster_1	H2-D1
1.22281e-65	0.209966	0.366	0.241	2.36908e-61	cluster_1	Erlin2
2.40227e-51	0.209773	0.645	0.532	4.65417e-47	cluster_1	Esrp1
1.05338e-49	0.209615	0.623	0.509	2.04082e-45	cluster_1	Akirin1
3.09102e-49	0.209404	0.572	0.451	5.98854e-45	cluster_1	Tmf1
9.95669e-69	0.209198	0.372	0.241	1.92901e-64	cluster_1	Itga3
9.82599e-30	0.208934	0.578	0.506	1.90369e-25	cluster_1	Mrps36
3.40067e-51	0.207806	0.715	0.618	6.58845e-47	cluster_1	Use1
2.72825e-39	0.2078	0.984	0.987	5.28571e-35	cluster_1	Eif5
6.50669e-53	0.207676	0.449	0.327	1.26061e-48	cluster_1	Arf3
3.7536e-60	0.207403	0.96	0.944	7.27223e-56	cluster_1	Prelid1
1.23435e-53	0.207251	0.932	0.924	2.39143e-49	cluster_1	Ndufb7
3.35865e-35	0.206855	0.937	0.92	6.50704e-31	cluster_1	Iqgap1
6.46624e-75	0.205796	0.267	0.153	1.25277e-70	cluster_1	Slc5a1
5.08641e-38	0.205087	0.788	0.754	9.85441e-34	cluster_1	Cyp51
3.50137e-54	0.204936	0.509	0.38	6.78356e-50	cluster_1	Clptm1
7.83929e-53	0.204809	0.424	0.304	1.51878e-48	cluster_1	Leprot
2.63347e-86	0.204445	0.301	0.17	5.10209e-82	cluster_1	Nipsnap2
3.09909e-64	0.204175	0.474	0.333	6.00418e-60	cluster_1	Kmt2c
4.42711e-52	0.204122	0.486	0.36	8.57709e-48	cluster_1	Svbp
6.74651e-69	0.203449	0.32	0.2	1.30707e-64	cluster_1	Lonp2
2.36139e-73	0.203044	0.27	0.156	4.57496e-69	cluster_1	Cpt2
3.99239e-48	0.202877	0.358	0.252	7.73486e-44	cluster_1	Ncoa4
2.01881e-56	0.202534	0.322	0.213	3.91125e-52	cluster_1	Tshz1
2.60597e-38	0.201995	0.283	0.198	5.04881e-34	cluster_1	1500015A07Rik
6.48586e-44	0.201939	0.607	0.501	1.25657e-39	cluster_1	Cmc1
2.23092e-60	0.201182	0.337	0.222	4.32219e-56	cluster_1	2310061I04Rik
7.46602e-94	0.201018	0.296	0.159	1.44647e-89	cluster_1	Galnt6
3.08653e-58	0.200233	0.419	0.294	5.97984e-54	cluster_1	Samd4b
6.92347e-67	0.199453	0.257	0.152	1.34135e-62	cluster_1	Akr1e1
2.49428e-31	0.198243	0.921	0.964	4.83242e-27	cluster_1	Ndufab1
6.61281e-41	0.19823	0.749	0.698	1.28116e-36	cluster_1	Gale
3.35653e-43	0.198118	0.947	0.95	6.50294e-39	cluster_1	Chmp4b
1.20015e-45	0.19786	0.783	0.729	2.32517e-41	cluster_1	Gss
1.59081e-49	0.197813	0.431	0.315	3.08203e-45	cluster_1	Rab1b
3.9712e-67	0.19779	0.292	0.178	7.6938e-63	cluster_1	Tmem120a
3.39297e-61	0.197586	0.385	0.259	6.57354e-57	cluster_1	Jak2
4.28536e-50	0.197571	0.426	0.31	8.30246e-46	cluster_1	Dot1l
1.20004e-41	0.196971	0.775	0.716	2.32496e-37	cluster_1	Tmc4
2.01766e-69	0.196788	0.32	0.197	3.90902e-65	cluster_1	Zc3h12a
6.92388e-52	0.196528	0.486	0.358	1.34143e-47	cluster_1	Plin3
3.5929e-62	0.195947	0.254	0.152	6.96089e-58	cluster_1	As3mt
6.38484e-67	0.195723	0.283	0.171	1.237e-62	cluster_1	Blcap
6.04202e-66	0.195509	0.263	0.156	1.17058e-61	cluster_1	Pnp2
1.9248e-54	0.195409	0.466	0.337	3.72911e-50	cluster_1	Tm2d1
1.03081e-45	0.195046	0.317	0.22	1.9971e-41	cluster_1	Ldah
6.62032e-48	0.194556	0.954	0.959	1.28262e-43	cluster_1	Vdac1
6.73645e-51	0.194372	0.49	0.366	1.30512e-46	cluster_1	Erp44
9.20909e-64	0.194262	0.418	0.285	1.78417e-59	cluster_1	Sap30l
8.64662e-67	0.194244	0.336	0.212	1.6752e-62	cluster_1	Ell2
5.14049e-19	0.194227	0.31	0.252	9.95919e-15	cluster_1	Snapc1
2.01172e-62	0.194146	0.312	0.198	3.89752e-58	cluster_1	Fam241a
1.23962e-71	0.193864	0.298	0.178	2.40164e-67	cluster_1	Gstt2
8.11792e-40	0.193328	0.838	0.825	1.57277e-35	cluster_1	Pdcd10
4.1629e-66	0.193282	0.26	0.152	8.0652e-62	cluster_1	Csrnp1
1.10998e-22	0.192842	0.78	0.791	2.15047e-18	cluster_1	Mrpl51
1.22265e-29	0.191615	0.324	0.246	2.36877e-25	cluster_1	AI661453
5.05994e-49	0.19151	0.47	0.35	9.80313e-45	cluster_1	Pigt
8.12429e-56	0.191372	0.391	0.27	1.574e-51	cluster_1	Lysmd3
3.98281e-59	0.191103	0.296	0.188	7.71629e-55	cluster_1	Prrg2
3.62504e-29	0.191036	0.777	0.774	7.02314e-25	cluster_1	Pafah1b3
7.20821e-50	0.18932	0.421	0.302	1.39652e-45	cluster_1	Rybp
2.44422e-61	0.189047	0.314	0.2	4.73542e-57	cluster_1	Sgpp2
3.68206e-68	0.189039	0.287	0.173	7.13362e-64	cluster_1	Cyth1
8.51521e-76	0.188857	0.264	0.149	1.64974e-71	cluster_1	Nlrc4
1.97181e-28	0.188026	0.599	0.526	3.82018e-24	cluster_1	Slc4a7
7.74668e-66	0.187317	0.263	0.156	1.50084e-61	cluster_1	Vsig10
1.05839e-61	0.186655	0.288	0.179	2.05053e-57	cluster_1	Erbb2
3.90311e-25	0.186615	0.779	0.779	7.56188e-21	cluster_1	Bcap31
1.2124e-52	0.186267	0.322	0.214	2.3489e-48	cluster_1	Mettl7a1
7.98332e-49	0.185783	0.33	0.226	1.54669e-44	cluster_1	Cndp2
2.49918e-45	0.185681	0.969	0.968	4.84191e-41	cluster_1	Rhoa
2.06356e-58	0.185519	0.312	0.202	3.99794e-54	cluster_1	Arhgap18
2.69121e-59	0.185445	0.298	0.189	5.21394e-55	cluster_1	Eif2ak1
4.92399e-42	0.185193	0.61	0.495	9.53975e-38	cluster_1	Mea1
1.00546e-44	0.185168	0.45	0.334	1.94798e-40	cluster_1	Selenoi
2.10529e-44	0.184031	0.441	0.329	4.07879e-40	cluster_1	Myo7b
5.3379e-39	0.183836	0.484	0.37	1.03417e-34	cluster_1	Tob1
6.13112e-66	0.183378	0.253	0.148	1.18784e-61	cluster_1	Ebpl
3.04673e-59	0.182549	0.996	0.995	5.90274e-55	cluster_1	Sem1
1.42567e-63	0.182547	0.261	0.156	2.76209e-59	cluster_1	Glb1
4.23585e-33	0.182305	0.689	0.62	8.20653e-29	cluster_1	Snf8
1.96162e-70	0.182222	0.293	0.175	3.80044e-66	cluster_1	Numb
4.5743e-51	0.182041	0.994	1	8.86224e-47	cluster_1	Atp5b
4.44158e-54	0.182033	0.304	0.198	8.60512e-50	cluster_1	Suco
3.74799e-67	0.181743	0.265	0.156	7.26136e-63	cluster_1	Klhl2
7.65151e-51	0.1814	0.335	0.228	1.4824e-46	cluster_1	Thap4
1.97524e-26	0.181169	0.501	0.417	3.82684e-22	cluster_1	Klf9
3.33452e-35	0.181108	0.25	0.172	6.4603e-31	cluster_1	Irf8
4.57141e-66	0.180853	0.331	0.205	8.85665e-62	cluster_1	Chpt1
8.91932e-47	0.180782	0.452	0.331	1.72803e-42	cluster_1	Tapbp
2.62467e-73	0.180654	0.285	0.166	5.08504e-69	cluster_1	Fmn1
4.23441e-46	0.180371	0.455	0.336	8.20374e-42	cluster_1	Dera
9.47416e-28	0.180059	0.68	0.625	1.83552e-23	cluster_1	Ebp
7.48622e-28	0.179735	0.814	0.777	1.45038e-23	cluster_1	Cxadr
1.09557e-44	0.179267	0.492	0.372	2.12255e-40	cluster_1	Pi4k2b
2.48673e-26	0.179178	0.552	0.484	4.8178e-22	cluster_1	AW112010
3.22687e-54	0.179028	0.463	0.333	6.25174e-50	cluster_1	Ppm1b
4.19947e-48	0.178893	0.395	0.282	8.13606e-44	cluster_1	Micu2
9.72733e-51	0.178557	0.305	0.203	1.88457e-46	cluster_1	Rap2c
2.61513e-49	0.177666	0.491	0.364	5.06654e-45	cluster_1	Tmem30a
3.5343e-37	0.177633	0.816	0.784	6.84735e-33	cluster_1	Ghitm
1.02184e-07	0.177317	0.985	0.98	0.0019797	cluster_1	Pglyrp1
2.97881e-34	0.176981	0.262	0.184	5.77114e-30	cluster_1	Parp9
2.28026e-49	0.176712	0.303	0.202	4.41777e-45	cluster_1	3830406C13Rik
8.79603e-37	0.176626	0.725	0.652	1.70414e-32	cluster_1	Sdf4
6.68199e-42	0.176385	0.974	0.98	1.29457e-37	cluster_1	Ndufa7
2.34271e-49	0.175872	0.485	0.36	4.53876e-45	cluster_1	Mgat5
8.63611e-48	0.175795	0.281	0.187	1.67316e-43	cluster_1	Tmem251
3.02552e-52	0.175657	0.317	0.211	5.86164e-48	cluster_1	Fbxo9
3.93936e-47	0.175615	0.283	0.187	7.63212e-43	cluster_1	Nmi
3.24247e-55	0.175124	0.999	0.999	6.28196e-51	cluster_1	Pfn1
3.8117e-46	0.174969	0.366	0.259	7.38479e-42	cluster_1	Oxsr1
4.10987e-55	0.174861	0.26	0.162	7.96246e-51	cluster_1	Ano10
2.51084e-30	0.174704	0.503	0.415	4.86451e-26	cluster_1	Bola3
5.26477e-41	0.174244	0.381	0.277	1.02e-36	cluster_1	Sh2d4a
8.89973e-38	0.174101	0.563	0.457	1.72423e-33	cluster_1	Rab8a
8.50743e-49	0.174033	0.405	0.289	1.64823e-44	cluster_1	Ap2a2
1.75383e-50	0.174029	0.37	0.258	3.39788e-46	cluster_1	Cyb5r4
1.28791e-57	0.173669	0.308	0.196	2.4952e-53	cluster_1	Tmco3
5.66199e-30	0.17364	0.913	0.941	1.09695e-25	cluster_1	Ndufs6
1.46636e-13	0.173612	0.461	0.4	2.84093e-09	cluster_1	Pdcd4
5.03739e-28	0.173587	0.826	0.839	9.75943e-24	cluster_1	Ndufb3
6.16e-17	0.173419	0.898	0.892	1.19344e-12	cluster_1	Sdc4
6.81466e-20	0.173356	0.759	0.757	1.32027e-15	cluster_1	Chmp5
4.87417e-47	0.173135	0.323	0.222	9.44321e-43	cluster_1	Vkorc1l1
9.10576e-58	0.172523	0.285	0.179	1.76415e-53	cluster_1	Snx13
9.66768e-45	0.171869	0.456	0.34	1.87302e-40	cluster_1	Tprgl
3.16023e-47	0.17146	0.424	0.307	6.12263e-43	cluster_1	Spg7
4.58796e-42	0.171448	0.33	0.232	8.88871e-38	cluster_1	Dennd1b
1.57881e-48	0.171204	0.283	0.187	3.05879e-44	cluster_1	Gas2l1
2.3429e-23	0.171147	0.864	0.884	4.53913e-19	cluster_1	Cltc
2.57989e-43	0.171109	0.897	0.891	4.99828e-39	cluster_1	Lamtor2
8.17119e-53	0.17088	0.325	0.215	1.58309e-48	cluster_1	BC016579
1.98967e-44	0.170849	0.438	0.324	3.85479e-40	cluster_1	Shoc2
1.89586e-21	0.170534	0.674	0.63	3.67304e-17	cluster_1	Acbd3
9.27815e-51	0.169826	0.335	0.227	1.79755e-46	cluster_1	Pxn
6.49456e-55	0.169607	0.3	0.194	1.25826e-50	cluster_1	Sacm1l
5.24888e-53	0.168825	0.357	0.243	1.01692e-48	cluster_1	Rnpepl1
7.29606e-40	0.168499	0.317	0.224	1.41354e-35	cluster_1	Fnip1
3.6793e-45	0.168393	0.292	0.198	7.12828e-41	cluster_1	Bfar
4.71546e-50	0.16829	0.286	0.187	9.13573e-46	cluster_1	Etfdh
3.60678e-20	0.16826	0.925	0.927	6.98778e-16	cluster_1	Capns1
1.13042e-44	0.168134	0.388	0.278	2.19008e-40	cluster_1	Ykt6
4.63911e-41	0.167705	0.463	0.35	8.98781e-37	cluster_1	Fmr1
5.01679e-50	0.167011	0.365	0.252	9.71952e-46	cluster_1	Fbxl3
4.38449e-35	0.166839	0.359	0.268	8.49451e-31	cluster_1	Chchd7
9.70195e-26	0.166547	0.91	0.909	1.87966e-21	cluster_1	Ppp2ca
1.4145e-55	0.166068	0.259	0.16	2.74045e-51	cluster_1	Mfn1
1.07258e-50	0.165557	0.409	0.29	2.07802e-46	cluster_1	Dctn1
8.7726e-77	0.164768	0.529	0.363	1.6996e-72	cluster_1	Tmed3
5.98971e-08	0.164625	0.665	0.679	0.00116045	cluster_1	Fhl2
1.09801e-43	0.164381	0.342	0.241	2.12729e-39	cluster_1	Dgcr6
1.68561e-53	0.164273	0.315	0.207	3.2657e-49	cluster_1	Arhgap42
1.94024e-29	0.164219	0.606	0.524	3.75902e-25	cluster_1	Mapk1ip1l
5.68863e-37	0.164179	0.266	0.183	1.10212e-32	cluster_1	Crybg3
4.90308e-48	0.164158	0.325	0.221	9.49923e-44	cluster_1	Apool
1.77045e-28	0.163545	0.608	0.518	3.43007e-24	cluster_1	Stx7
1.01684e-40	0.163319	0.349	0.25	1.97002e-36	cluster_1	Nudt9
5.90293e-30	0.163245	0.923	0.909	1.14363e-25	cluster_1	Myh9
1.40557e-40	0.16297	0.449	0.331	2.72315e-36	cluster_1	Dap
5.52631e-40	0.16296	0.441	0.332	1.07067e-35	cluster_1	Bbip1
7.8837e-34	0.1625	0.531	0.428	1.52739e-29	cluster_1	Grb2
2.5031e-23	0.162462	0.472	0.39	4.84952e-19	cluster_1	Cxcl16
5.47424e-42	0.162289	0.315	0.219	1.06058e-37	cluster_1	Creg1
5.62381e-51	0.161894	0.275	0.176	1.08956e-46	cluster_1	Stambp
9.17673e-43	0.161205	0.329	0.231	1.7779e-38	cluster_1	Vps26a
9.53966e-53	0.16105	0.337	0.225	1.84821e-48	cluster_1	Pde5a
3.95688e-38	0.161005	0.391	0.289	7.66606e-34	cluster_1	Mindy1
1.25187e-17	0.160731	0.397	0.331	2.42538e-13	cluster_1	Cda
8.59111e-32	0.160702	0.566	0.465	1.66444e-27	cluster_1	Ppp2r5c
3.29126e-44	0.160474	0.386	0.277	6.37648e-40	cluster_1	Rab35
1.51061e-36	0.160316	0.552	0.439	2.92665e-32	cluster_1	Sertad1
6.92352e-44	0.160036	0.362	0.254	1.34136e-39	cluster_1	Lgalsl
4.60628e-33	0.159213	0.339	0.252	8.92421e-29	cluster_1	Sgsm3
1.2744e-26	0.158703	0.71	0.661	2.46902e-22	cluster_1	Arfgef1
2.57325e-57	0.158619	0.255	0.154	4.98542e-53	cluster_1	Tollip
7.0816e-57	0.158568	0.258	0.157	1.37199e-52	cluster_1	Adck5
2.05217e-25	0.157628	0.71	0.659	3.97588e-21	cluster_1	Ergic3
5.00361e-12	0.157292	0.737	0.771	9.69399e-08	cluster_1	Ndufs3
2.06659e-33	0.157285	0.534	0.428	4.0038e-29	cluster_1	Phyh
2.79483e-44	0.157122	0.324	0.224	5.41471e-40	cluster_1	Gclc
6.08663e-37	0.156363	0.451	0.339	1.17922e-32	cluster_1	Ier5
7.57669e-34	0.156326	0.751	0.699	1.46791e-29	cluster_1	Mrpl14
6.14006e-40	0.156198	0.4	0.294	1.18957e-35	cluster_1	Snx4
4.17549e-32	0.155791	0.64	0.554	8.0896e-28	cluster_1	Epn1
4.07502e-27	0.155308	0.782	0.751	7.89495e-23	cluster_1	Snx3
4.896e-38	0.155075	0.41	0.303	9.48551e-34	cluster_1	Rlf
2.25681e-43	0.154514	0.278	0.186	4.37235e-39	cluster_1	Ssx2ip
1.20566e-34	0.154117	0.377	0.282	2.33585e-30	cluster_1	Acot13
1.5029e-23	0.153951	0.849	0.879	2.91172e-19	cluster_1	Ndufb4
1.2565e-31	0.153515	0.602	0.506	2.43435e-27	cluster_1	Tmem134
5.84458e-26	0.153359	0.612	0.531	1.13233e-21	cluster_1	Rb1cc1
2.04775e-33	0.153332	0.442	0.344	3.9673e-29	cluster_1	Iars2
4.89802e-50	0.15287	0.283	0.183	9.48942e-46	cluster_1	Rabgef1
5.08805e-39	0.152827	0.531	0.415	9.85759e-35	cluster_1	Sh3bgrl2
1.66318e-32	0.15266	0.577	0.476	3.22224e-28	cluster_1	Cebpg
6.54649e-43	0.152292	0.278	0.186	1.26832e-38	cluster_1	Coq9
3.83982e-08	0.152133	0.27	0.324	0.000743927	cluster_1	Lrg1
2.73268e-37	0.15141	0.47	0.359	5.29429e-33	cluster_1	Arid4a
9.90172e-35	0.151286	0.374	0.277	1.91836e-30	cluster_1	Bag3
3.88268e-46	0.150292	0.348	0.24	7.5223e-42	cluster_1	Rnf19a
7.66237e-28	0.149263	0.606	0.527	1.48451e-23	cluster_1	Dnm2
5.79873e-36	0.1491	0.48	0.369	1.12345e-31	cluster_1	Rtf2
9.00629e-16	0.148968	0.494	0.437	1.74488e-11	cluster_1	B4galt6
2.81899e-51	0.148867	0.385	0.266	5.4615e-47	cluster_1	Trio
6.16446e-19	0.148251	0.829	0.844	1.1943e-14	cluster_1	Abracl
7.42259e-31	0.147887	0.903	0.894	1.43805e-26	cluster_1	Tmem59
5.14402e-31	0.147766	0.559	0.462	9.96603e-27	cluster_1	Ppm1a
7.28521e-46	0.147559	0.324	0.221	1.41144e-41	cluster_1	Creb3
2.96929e-37	0.147483	0.32	0.228	5.7527e-33	cluster_1	Stam
1.24153e-28	0.147339	0.724	0.66	2.40534e-24	cluster_1	Mien1
5.15501e-14	0.147245	0.711	0.709	9.98732e-10	cluster_1	Plp2
6.10761e-38	0.147164	0.31	0.22	1.18329e-33	cluster_1	Ccndbp1
4.8066e-48	0.14704	0.252	0.159	9.3123e-44	cluster_1	Slc35b3
1.21062e-32	0.146757	0.583	0.48	2.34546e-28	cluster_1	Nipa2
2.69455e-38	0.146115	0.299	0.209	5.22041e-34	cluster_1	Zfand2b
5.04957e-19	0.146045	0.583	0.523	9.78303e-15	cluster_1	Abcd3
2.64609e-38	0.145853	0.282	0.196	5.12653e-34	cluster_1	Prkcz
3.42335e-26	0.14509	0.824	0.811	6.6324e-22	cluster_1	Hsbp1
3.86962e-40	0.144767	0.358	0.257	7.49701e-36	cluster_1	Amfr
5.01325e-24	0.144522	0.636	0.564	9.71266e-20	cluster_1	Capza1
2.32931e-36	0.14394	0.319	0.228	4.5128e-32	cluster_1	Cmtm6
3.28978e-40	0.143366	0.437	0.323	6.37362e-36	cluster_1	Itpr3
1.95564e-46	0.143247	0.256	0.164	3.78885e-42	cluster_1	Ptpn3
6.46392e-44	0.143062	0.277	0.183	1.25232e-39	cluster_1	Clstn1
7.31382e-51	0.142661	0.999	0.999	1.41698e-46	cluster_1	Serf2
2.43935e-30	0.142649	0.368	0.281	4.726e-26	cluster_1	Derl2
1.7923e-28	0.142498	0.379	0.292	3.47241e-24	cluster_1	Mdm2
6.74951e-19	0.142221	0.585	0.52	1.30765e-14	cluster_1	Sar1b
3.58424e-08	0.142057	0.265	0.225	0.000694412	cluster_1	Cd177
9.38534e-27	0.141804	0.725	0.657	1.81832e-22	cluster_1	Nckap1
2.71682e-36	0.140925	0.303	0.215	5.26358e-32	cluster_1	Crybg1
2.17567e-38	0.140888	0.326	0.231	4.21515e-34	cluster_1	Nit1
1.41149e-25	0.140112	0.545	0.456	2.73462e-21	cluster_1	Tmem128
3.24336e-14	0.139969	0.413	0.353	6.28368e-10	cluster_1	Resf1
6.26772e-37	0.139806	0.315	0.222	1.21431e-32	cluster_1	Cmc2
3.40299e-34	0.139758	0.297	0.213	6.59296e-30	cluster_1	Prkra
7.8756e-37	0.139333	0.326	0.233	1.52582e-32	cluster_1	Man2b1
8.00851e-33	0.139323	0.252	0.176	1.55157e-28	cluster_1	Gpr89
1.75266e-38	0.138796	0.401	0.294	3.39561e-34	cluster_1	Zdhhc20
1.5018e-31	0.138736	0.343	0.255	2.90959e-27	cluster_1	Grhpr
3.04455e-31	0.137815	0.392	0.298	5.89852e-27	cluster_1	Ube2j1
1.83099e-34	0.137669	0.361	0.266	3.54736e-30	cluster_1	Kif1c
5.92552e-35	0.137605	0.274	0.191	1.14801e-30	cluster_1	Pbxip1
3.19348e-34	0.1375	0.272	0.191	6.18705e-30	cluster_1	Herpud2
6.87849e-25	0.13734	0.306	0.232	1.33264e-20	cluster_1	Rel
2.799e-37	0.137236	0.282	0.195	5.42278e-33	cluster_1	Ydjc
6.99905e-32	0.137025	0.346	0.258	1.356e-27	cluster_1	Psmd10
1.16425e-34	0.13633	0.403	0.304	2.25562e-30	cluster_1	Aftph
4.72402e-26	0.135176	0.278	0.207	9.15232e-22	cluster_1	Irgq
6.73033e-12	0.133951	0.712	0.705	1.30393e-07	cluster_1	Adss
2.48929e-34	0.13389	0.447	0.34	4.82275e-30	cluster_1	Fcho2
1.5277e-30	0.13338	0.388	0.295	2.95977e-26	cluster_1	Fbxl5
2.5421e-36	0.133279	0.285	0.198	4.92507e-32	cluster_1	Galnt4
1.05524e-22	0.133072	0.47	0.39	2.04443e-18	cluster_1	Pold4
1.24985e-22	0.132784	0.637	0.563	2.42145e-18	cluster_1	Frg1
1.16379e-34	0.132773	0.313	0.225	2.25472e-30	cluster_1	Pef1
9.44466e-30	0.132532	0.341	0.256	1.82981e-25	cluster_1	Opa1
2.53991e-42	0.132335	0.253	0.164	4.92082e-38	cluster_1	Ttc7
1.41369e-33	0.132099	0.37	0.274	2.73888e-29	cluster_1	Atg12
1.10702e-21	0.132035	0.35	0.276	2.14474e-17	cluster_1	Ripk3
1.06344e-32	0.132001	0.262	0.183	2.0603e-28	cluster_1	Hsd17b7
2.28426e-16	0.131744	0.359	0.299	4.42552e-12	cluster_1	Mecr
8.07534e-44	0.13106	0.251	0.161	1.56452e-39	cluster_1	Pdk1
1.17111e-37	0.130932	0.316	0.223	2.2689e-33	cluster_1	Dnajc13
7.2695e-13	0.13093	0.699	0.677	1.40839e-08	cluster_1	Ifngr2
3.57108e-15	0.130873	0.555	0.501	6.91862e-11	cluster_1	Alkbh5
5.13233e-16	0.130494	0.972	0.994	9.94338e-12	cluster_1	Atpif1
5.05941e-32	0.13021	0.397	0.3	9.8021e-28	cluster_1	Pgrmc1
1.24545e-34	0.130154	0.263	0.182	2.41293e-30	cluster_1	Lmbrd2
2.85746e-11	0.129269	0.735	0.757	5.53604e-07	cluster_1	0610012G03Rik
7.64134e-17	0.128731	0.933	0.966	1.48043e-12	cluster_1	Cox7a2l
9.49333e-24	0.128675	0.264	0.197	1.83924e-19	cluster_1	Plekha2
6.63617e-28	0.128449	0.387	0.299	1.28569e-23	cluster_1	Acsl5
8.59124e-31	0.128387	0.367	0.275	1.66447e-26	cluster_1	Rassf7
1.18445e-17	0.128385	0.925	0.951	2.29475e-13	cluster_1	Micos10
6.41781e-35	0.128023	0.267	0.185	1.24339e-30	cluster_1	Ppp1r13b
6.36585e-19	0.127829	0.532	0.46	1.23332e-14	cluster_1	Spr
8.85886e-35	0.127718	0.317	0.227	1.71631e-30	cluster_1	Pank2
7.21346e-32	0.127602	0.319	0.233	1.39754e-27	cluster_1	Slc25a51
2.70651e-35	0.12751	0.428	0.321	5.24359e-31	cluster_1	Itsn2
6.29147e-20	0.127486	0.699	0.652	1.21891e-15	cluster_1	Cyb5b
4.12968e-07	0.127456	0.618	0.599	0.00800083	cluster_1	Vcl
3.36714e-44	0.127401	0.322	0.218	6.52349e-40	cluster_1	Ptprd
4.97518e-36	0.127206	0.453	0.341	9.63892e-32	cluster_1	Yipf3
2.12045e-32	0.127167	0.3	0.216	4.10817e-28	cluster_1	Gtf2h1
4.14187e-42	0.127015	0.306	0.208	8.02445e-38	cluster_1	Tet2
2.22375e-27	0.12681	0.382	0.296	4.3083e-23	cluster_1	Pkp4
1.73261e-08	0.126549	0.6	0.577	0.000335677	cluster_1	Map1lc3a
1.6994e-18	0.125596	0.547	0.476	3.29241e-14	cluster_1	Ppp2r2d
4.47362e-13	0.124569	0.503	0.45	8.6672e-09	cluster_1	Agpat5
7.52431e-27	0.123975	0.436	0.344	1.45776e-22	cluster_1	Cdipt
5.15429e-23	0.123365	0.845	0.842	9.98592e-19	cluster_1	Actr2
6.42118e-33	0.123288	0.286	0.202	1.24404e-28	cluster_1	Plekha3
4.21186e-26	0.123205	0.364	0.281	8.16005e-22	cluster_1	Nfkbib
1.40077e-28	0.12307	0.314	0.233	2.71385e-24	cluster_1	Gt(ROSA)26Sor
9.39277e-25	0.122649	0.439	0.353	1.81976e-20	cluster_1	Lamtor3
8.24245e-16	0.122084	0.779	0.771	1.59689e-11	cluster_1	Mrps21
4.45069e-30	0.121689	0.313	0.23	8.62277e-26	cluster_1	Brox
2.81925e-32	0.121498	0.282	0.2	5.46201e-28	cluster_1	Gpr107
1.80955e-09	0.121476	0.455	0.413	3.50582e-05	cluster_1	Gstp1
1.31023e-32	0.120917	0.274	0.193	2.53845e-28	cluster_1	Golga2
9.04892e-30	0.120716	0.394	0.301	1.75314e-25	cluster_1	Stx8
4.94401e-27	0.119122	0.306	0.228	9.57852e-23	cluster_1	Aco1
4.93832e-14	0.118486	0.766	0.76	9.5675e-10	cluster_1	Dazap2
1.59453e-27	0.117697	0.298	0.22	3.08925e-23	cluster_1	Coa5
1.5665e-25	0.117355	0.326	0.249	3.03493e-21	cluster_1	Napg
2.39963e-39	0.116961	0.272	0.183	4.64903e-35	cluster_1	Mink1
6.76185e-18	0.116803	0.411	0.338	1.31004e-13	cluster_1	Irf2bpl
4.20326e-31	0.116786	0.527	0.416	8.14339e-27	cluster_1	Oip5os1
3.9896e-28	0.116648	0.981	0.98	7.72945e-24	cluster_1	Ubl5
8.81072e-23	0.115866	0.253	0.189	1.70699e-18	cluster_1	Cyld
4.74488e-19	0.115749	0.72	0.678	9.19274e-15	cluster_1	Afdn
5.33859e-10	0.115532	0.705	0.697	1.0343e-05	cluster_1	Mtch2
1.93939e-24	0.11546	0.473	0.382	3.75737e-20	cluster_1	Gfer
1.96078e-23	0.11537	0.454	0.366	3.79881e-19	cluster_1	Smim10l1
5.46036e-30	0.11527	0.363	0.273	1.05789e-25	cluster_1	Ltbr
9.35749e-25	0.115265	0.422	0.334	1.81292e-20	cluster_1	Nup50
6.81717e-19	0.115181	0.711	0.665	1.32076e-14	cluster_1	Golga4
9.13099e-15	0.115138	0.642	0.593	1.76904e-10	cluster_1	Cul1
4.17232e-23	0.114522	0.972	0.972	8.08344e-19	cluster_1	Ube2d3
4.56342e-21	0.114369	0.324	0.254	8.84117e-17	cluster_1	Cep83
1.28733e-38	0.114128	0.258	0.171	2.49406e-34	cluster_1	Fam13b
7.27088e-26	0.114087	0.59	0.489	1.40866e-21	cluster_1	Stat3
2.78665e-35	0.114007	0.332	0.238	5.39886e-31	cluster_1	4932438A13Rik
1.10091e-17	0.113949	0.673	0.617	2.13291e-13	cluster_1	Kcmf1
1.43981e-26	0.11388	0.424	0.332	2.78948e-22	cluster_1	Itch
1.96623e-16	0.113796	0.52	0.452	3.80937e-12	cluster_1	Fdx1
9.64245e-10	0.113361	0.577	0.538	1.86813e-05	cluster_1	Pmvk
2.06856e-30	0.113267	0.271	0.193	4.00764e-26	cluster_1	Btbd9
2.38217e-29	0.113209	0.252	0.178	4.61522e-25	cluster_1	Kidins220
3.62654e-32	0.113153	0.253	0.176	7.02606e-28	cluster_1	Golga3
1.78227e-23	0.112609	0.313	0.238	3.45298e-19	cluster_1	Crebrf
6.0497e-26	0.11158	0.338	0.257	1.17207e-21	cluster_1	Washc3
8.81852e-32	0.111543	0.265	0.186	1.7085e-27	cluster_1	Usf3
1.18776e-27	0.1114	0.272	0.197	2.30117e-23	cluster_1	Odr4
1.52894e-17	0.111123	0.568	0.493	2.96217e-13	cluster_1	Cux1
6.01541e-26	0.110939	0.263	0.193	1.16543e-21	cluster_1	Fastk
1.97043e-17	0.110326	0.829	0.829	3.81751e-13	cluster_1	Arhgap5
2.30423e-24	0.11032	0.372	0.289	4.46421e-20	cluster_1	Ctsa
1.1802e-16	0.11008	0.601	0.534	2.28651e-12	cluster_1	Ppp2r1a
4.87837e-15	0.109548	0.393	0.329	9.45136e-11	cluster_1	Rras2
1.93768e-24	0.109535	0.356	0.273	3.75406e-20	cluster_1	Dusp10
7.5204e-29	0.109084	0.28	0.202	1.457e-24	cluster_1	Gxylt1
2.48157e-14	0.109084	0.404	0.343	4.80779e-10	cluster_1	Ptgfrn
3.31502e-27	0.109004	0.291	0.214	6.42253e-23	cluster_1	Nagk
1.50173e-27	0.108998	0.26	0.187	2.90944e-23	cluster_1	Camsap3
1.68825e-28	0.108769	0.335	0.249	3.27082e-24	cluster_1	Mif4gd
1.98774e-30	0.108706	0.335	0.247	3.85105e-26	cluster_1	Gm11808
1.32056e-23	0.108537	0.318	0.243	2.55845e-19	cluster_1	Tnip1
2.0559e-25	0.108495	0.338	0.258	3.98311e-21	cluster_1	Pkn1
1.59547e-23	0.108149	0.368	0.288	3.09107e-19	cluster_1	Myo5c
2.57049e-19	0.108047	0.431	0.35	4.98007e-15	cluster_1	Myo1c
1.40133e-34	0.107929	0.989	0.974	2.71493e-30	cluster_1	mt-Nd5
1.44695e-29	0.107882	0.346	0.257	2.80332e-25	cluster_1	Dcaf11
1.47069e-27	0.107557	0.38	0.289	2.84932e-23	cluster_1	Acbd5
5.23684e-25	0.107533	0.291	0.217	1.01459e-20	cluster_1	Smurf2
4.72031e-09	0.107216	0.804	0.813	9.14514e-05	cluster_1	Net1
2.92059e-29	0.106716	0.343	0.256	5.65836e-25	cluster_1	Stxbp2
8.98653e-27	0.106279	0.364	0.277	1.74105e-22	cluster_1	Atxn1
2.48982e-23	0.105971	0.46	0.37	4.82377e-19	cluster_1	Supt6
5.29549e-18	0.105885	0.419	0.346	1.02595e-13	cluster_1	Commd4
2.10615e-19	0.105151	0.264	0.202	4.08045e-15	cluster_1	Dhcr7
7.91821e-16	0.105143	0.786	0.769	1.53407e-11	cluster_1	Wasf2
7.49998e-17	0.105006	0.574	0.508	1.45305e-12	cluster_1	Rab5c
6.35618e-26	0.104903	0.254	0.184	1.23145e-21	cluster_1	Tnk1
1.14181e-28	0.104859	0.302	0.221	2.21214e-24	cluster_1	Entr1
9.51261e-21	0.104686	0.377	0.301	1.84297e-16	cluster_1	Thop1
2.7625e-30	0.104439	0.253	0.177	5.35208e-26	cluster_1	Aff1
1.29616e-17	0.104384	0.306	0.243	2.51118e-13	cluster_1	Map3k1
4.93424e-13	0.104238	0.735	0.715	9.55959e-09	cluster_1	Pkn2
8.32393e-07	0.104234	0.663	0.659	0.0161268	cluster_1	Krtcap3
7.36066e-20	0.104198	0.376	0.303	1.42605e-15	cluster_1	Upf3a
4.91413e-24	0.104057	0.363	0.282	9.52063e-20	cluster_1	Clcn4
2.87896e-33	0.1037	0.264	0.181	5.57769e-29	cluster_1	Ptprj
4.21627e-23	0.103633	0.391	0.308	8.1686e-19	cluster_1	Tor2a
7.37708e-16	0.103304	0.383	0.319	1.42924e-11	cluster_1	Eci1
3.01446e-18	0.103204	0.323	0.258	5.84022e-14	cluster_1	Immp1l
2.36134e-21	0.102995	0.303	0.235	4.57487e-17	cluster_1	Otud5
1.62195e-17	0.102743	0.467	0.393	3.14236e-13	cluster_1	Sec13
5.54105e-16	0.102369	0.596	0.533	1.07352e-11	cluster_1	Mapk6
1.99607e-11	0.102289	0.421	0.363	3.86719e-07	cluster_1	Chka
4.35188e-18	0.102144	0.418	0.345	8.43134e-14	cluster_1	Stag2
3.83366e-07	0.101643	0.741	0.765	0.00742734	cluster_1	Ndufv1
1.52682e-16	0.101632	0.373	0.309	2.95805e-12	cluster_1	Far1
2.87704e-24	0.100952	0.839	0.818	5.57398e-20	cluster_1	Tcf25
1.21681e-10	0.100587	0.458	0.407	2.35745e-06	cluster_1	Dnajc15
9.28059e-31	0.100444	0.356	0.261	1.79802e-26	cluster_1	mt-Nd6
4.07469e-14	0.100328	0.652	0.599	7.8943e-10	cluster_1	Arcn1
8.21807e-22	0.100283	0.415	0.332	1.59217e-17	cluster_1	Iscu
3.76402e-13	0.0999043	0.721	0.694	7.2924e-09	cluster_1	Rab7
3.45401e-11	0.0997445	0.919	0.934	6.6918e-07	cluster_1	Ube2l3
2.98949e-13	0.0995229	0.795	0.79	5.79185e-09	cluster_1	Tbcb
8.26326e-20	0.0995043	0.284	0.22	1.60092e-15	cluster_1	Triap1
2.1601e-24	0.0993964	0.347	0.266	4.18497e-20	cluster_1	Bcl7b
8.92816e-16	0.0988464	1	1	1.72974e-11	cluster_1	Eif1
5.65557e-23	0.0986357	0.292	0.221	1.09571e-18	cluster_1	Snap23
6.72854e-24	0.0983661	0.313	0.237	1.30359e-19	cluster_1	Fam20b
3.12687e-20	0.0983284	0.277	0.212	6.05799e-16	cluster_1	Slc7a7
8.55831e-18	0.0983177	0.363	0.295	1.65809e-13	cluster_1	Golga7
1.53296e-20	0.098117	0.295	0.228	2.96996e-16	cluster_1	Kin
2.52307e-18	0.0979393	0.53	0.454	4.88819e-14	cluster_1	2610507B11Rik
1.93294e-25	0.097783	0.384	0.296	3.74487e-21	cluster_1	R3hdm2
4.1242e-19	0.0972011	0.352	0.281	7.99023e-15	cluster_1	Ppp6c
5.14475e-14	0.0968462	0.897	0.905	9.96744e-10	cluster_1	Cox17
1.13046e-09	0.0965926	0.857	0.876	2.19015e-05	cluster_1	Zc3h15
3.58758e-24	0.0962167	0.473	0.378	6.95057e-20	cluster_1	Tmem63b
2.0906e-07	0.0961762	0.616	0.594	0.00405033	cluster_1	Galnt3
4.90387e-23	0.0959175	0.334	0.256	9.50077e-19	cluster_1	Rchy1
4.12652e-20	0.0958756	0.293	0.226	7.99472e-16	cluster_1	Borcs8
1.5731e-17	0.095539	0.393	0.323	3.04773e-13	cluster_1	Phf10
1.38887e-09	0.095409	0.707	0.692	2.69079e-05	cluster_1	Mia2
8.98534e-22	0.0952735	0.342	0.265	1.74082e-17	cluster_1	Trip10
4.59374e-23	0.0945532	0.406	0.319	8.89992e-19	cluster_1	Erlec1
3.38392e-18	0.0942574	0.402	0.327	6.556e-14	cluster_1	Mmadhc
9.88049e-19	0.0940836	0.348	0.277	1.91425e-14	cluster_1	Tmx1
8.27772e-24	0.0938275	0.35	0.269	1.60373e-19	cluster_1	Kmt5b
8.42689e-08	0.0937294	0.939	0.959	0.00163263	cluster_1	Atp6v1g1
3.62016e-19	0.0937214	0.284	0.221	7.0137e-15	cluster_1	Aven
2.1536e-20	0.093462	0.448	0.364	4.17238e-16	cluster_1	Szrd1
6.72884e-23	0.0927082	0.268	0.198	1.30365e-18	cluster_1	Mrs2
1.31076e-10	0.0922086	0.748	0.738	2.53947e-06	cluster_1	Picalm
1.14727e-22	0.0921909	0.328	0.251	2.22272e-18	cluster_1	Cnppd1
6.36323e-27	0.0917193	0.273	0.196	1.23281e-22	cluster_1	Lrrc26
1.3236e-18	0.091363	0.566	0.488	2.56434e-14	cluster_1	Golph3
2.72704e-17	0.0909074	0.292	0.231	5.28337e-13	cluster_1	Ndufaf3
7.09613e-19	0.090746	0.324	0.255	1.3748e-14	cluster_1	Stard3nl
3.10534e-26	0.0905378	0.26	0.187	6.01628e-22	cluster_1	Mgrn1
1.29735e-21	0.0905156	0.339	0.262	2.51349e-17	cluster_1	Shroom3
1.0277e-15	0.0902412	0.305	0.245	1.99106e-11	cluster_1	Atp2c1
3.61628e-19	0.0899224	0.481	0.395	7.00619e-15	cluster_1	Setd3
1.40878e-15	0.0895928	0.509	0.439	2.72937e-11	cluster_1	Rab11b
7.69587e-18	0.0894293	0.439	0.361	1.491e-13	cluster_1	Igbp1
3.97385e-18	0.0891004	0.297	0.233	7.69893e-14	cluster_1	BC004004
2.95948e-16	0.0885201	0.349	0.284	5.7337e-12	cluster_1	Dcaf13
5.96704e-21	0.0885161	0.266	0.2	1.15606e-16	cluster_1	Irs2
1.10118e-21	0.0882478	0.273	0.203	2.13342e-17	cluster_1	Bcl2l14
1.62804e-19	0.0880018	0.252	0.191	3.15416e-15	cluster_1	Tank
8.91229e-19	0.0879281	0.312	0.246	1.72667e-14	cluster_1	Wwp1
5.17102e-20	0.0878028	0.254	0.192	1.00183e-15	cluster_1	Tesk1
1.09905e-13	0.0877491	0.261	0.211	2.12929e-09	cluster_1	Ncln
1.03426e-15	0.0871684	0.262	0.207	2.00377e-11	cluster_1	Zfp217
8.75423e-08	0.0868156	0.823	0.78	0.00169604	cluster_1	mt-Atp8
1.19567e-21	0.0864578	0.434	0.347	2.3165e-17	cluster_1	Becn1
2.26389e-08	0.0862459	0.593	0.556	0.000438606	cluster_1	Ablim1
2.06353e-23	0.0861239	0.271	0.2	3.99788e-19	cluster_1	Patj
2.18515e-14	0.086045	0.567	0.5	4.23351e-10	cluster_1	Abhd17a
1.12606e-27	0.0860114	0.33	0.244	2.18164e-23	cluster_1	Mon2
1.22968e-15	0.085666	0.278	0.222	2.38238e-11	cluster_1	Fars2
7.95874e-18	0.0856253	0.273	0.212	1.54193e-13	cluster_1	Arhgap35
6.63861e-18	0.085505	0.474	0.393	1.28616e-13	cluster_1	Dbnl
3.17758e-25	0.0854441	0.258	0.186	6.15624e-21	cluster_1	Ip6k1
6.92164e-14	0.0852695	0.362	0.302	1.341e-09	cluster_1	Jmjd6
1.04526e-16	0.0851707	0.677	0.633	2.02509e-12	cluster_1	Selenos
3.43179e-13	0.0847709	0.446	0.383	6.64875e-09	cluster_1	Fam114a2
8.33309e-19	0.0846101	0.287	0.221	1.61445e-14	cluster_1	Smim8
6.96465e-20	0.084087	0.336	0.261	1.34933e-15	cluster_1	Fosb
3.48637e-23	0.0839979	0.26	0.191	6.7545e-19	cluster_1	Thra
2.51483e-14	0.0836343	0.262	0.209	4.87223e-10	cluster_1	Apoo
3.16727e-17	0.083542	0.416	0.343	6.13627e-13	cluster_1	Ubn1
3.62773e-15	0.0832551	0.269	0.213	7.02836e-11	cluster_1	Rap2a
5.7124e-09	0.0832032	0.59	0.551	0.000110672	cluster_1	Trip12
1.40805e-18	0.0831275	0.385	0.309	2.72796e-14	cluster_1	Wbp2
3.84501e-14	0.0829041	0.319	0.26	7.44933e-10	cluster_1	Amdhd2
4.90554e-18	0.0827732	0.329	0.261	9.504e-14	cluster_1	Usp6nl
2.68507e-17	0.0826177	0.27	0.21	5.20206e-13	cluster_1	Ankrd40
3.61061e-19	0.0825161	0.26	0.198	6.99519e-15	cluster_1	Rap1gds1
2.70348e-09	0.0822594	0.552	0.501	5.23772e-05	cluster_1	Cttnbp2nl
3.09288e-12	0.0819698	0.801	0.803	5.99215e-08	cluster_1	Ctsb
3.30125e-13	0.0815035	0.461	0.396	6.39584e-09	cluster_1	Kif21a
1.26415e-07	0.0805677	0.853	0.857	0.00244916	cluster_1	F11r
1.79644e-12	0.0791448	0.641	0.596	3.48043e-08	cluster_1	Surf4
5.51652e-24	0.079014	0.295	0.219	1.06877e-19	cluster_1	Gse1
2.79881e-19	0.0789748	0.31	0.241	5.42242e-15	cluster_1	Triobp
7.20893e-14	0.0788468	0.341	0.281	1.39666e-09	cluster_1	Fopnl
8.90145e-12	0.0779234	0.36	0.304	1.72457e-07	cluster_1	Acot7
2.33096e-16	0.077557	0.34	0.274	4.51601e-12	cluster_1	Rab3gap1
1.74191e-18	0.0771421	0.252	0.192	3.37478e-14	cluster_1	Tc2n
4.20865e-20	0.0768499	0.261	0.196	8.15384e-16	cluster_1	Ccdc9
7.06538e-20	0.0768045	0.258	0.193	1.36885e-15	cluster_1	Vsig1
1.04083e-14	0.0758418	0.42	0.349	2.01651e-10	cluster_1	Casp3
1.66669e-17	0.0755325	0.292	0.229	3.22905e-13	cluster_1	Sppl3
6.22406e-20	0.075262	0.262	0.197	1.20585e-15	cluster_1	Etnk1
5.49329e-13	0.0751352	0.392	0.331	1.06427e-08	cluster_1	Ei24
3.90772e-29	0.0751317	0.981	0.99	7.57082e-25	cluster_1	Ssr4
5.621e-16	0.0749112	0.26	0.203	1.08901e-11	cluster_1	Ctdsp1
4.92636e-15	0.0749035	0.558	0.492	9.54434e-11	cluster_1	Nfat5
2.30523e-08	0.0741493	0.816	0.829	0.000446616	cluster_1	Rab10
8.64997e-18	0.0740493	0.414	0.334	1.67585e-13	cluster_1	Slc39a1
9.79688e-20	0.0732674	0.367	0.29	1.89805e-15	cluster_1	Ppp6r3
1.12201e-13	0.0732029	0.37	0.307	2.17379e-09	cluster_1	Vta1
3.36152e-13	0.0725419	0.439	0.371	6.51261e-09	cluster_1	Commd6
1.03933e-14	0.0723082	0.301	0.242	2.01361e-10	cluster_1	Trim26
8.83949e-20	0.0722877	0.274	0.209	1.71256e-15	cluster_1	Sel1l
2.52676e-11	0.071975	0.981	0.985	4.89534e-07	cluster_1	Tpi1
8.18787e-21	0.0718324	0.341	0.265	1.58632e-16	cluster_1	Tec
1.29743e-15	0.0717737	0.34	0.275	2.51365e-11	cluster_1	Pdpk1
2.56153e-12	0.07176	0.451	0.386	4.9627e-08	cluster_1	Ap1m2
3.29721e-16	0.0716202	0.898	0.898	6.38801e-12	cluster_1	Scand1
4.86544e-15	0.0716194	0.356	0.29	9.42631e-11	cluster_1	Cyb561
9.63417e-16	0.0714739	0.318	0.254	1.86652e-11	cluster_1	Idnk
2.54182e-19	0.0709324	0.388	0.308	4.92453e-15	cluster_1	Lnpep
8.82849e-13	0.069515	0.31	0.255	1.71043e-08	cluster_1	Slc4a2
1.30129e-12	0.0694842	0.351	0.293	2.52111e-08	cluster_1	Arl8b
1.99168e-15	0.0694217	0.344	0.278	3.85867e-11	cluster_1	Pts
9.35552e-18	0.0693265	0.363	0.289	1.81254e-13	cluster_1	Ap1g1
1.47227e-13	0.0690352	0.314	0.256	2.85237e-09	cluster_1	Ddx47
1.79751e-16	0.0689497	0.357	0.288	3.4825e-12	cluster_1	Uso1
1.32709e-11	0.0688847	0.526	0.46	2.57111e-07	cluster_1	Map2k4
8.85684e-09	0.0684716	0.381	0.335	0.000171592	cluster_1	Nfu1
6.3639e-17	0.0682974	0.361	0.289	1.23294e-12	cluster_1	Cep170b
3.12326e-20	0.06829	0.256	0.192	6.05101e-16	cluster_1	Itpkc
5.59484e-16	0.0681914	0.367	0.298	1.08394e-11	cluster_1	Nhlrc2
2.11274e-11	0.0679004	0.6	0.545	4.09323e-07	cluster_1	Man1a2
2.31328e-09	0.0676431	0.799	0.813	4.48174e-05	cluster_1	Ier3ip1
1.12499e-15	0.067209	0.335	0.271	2.17956e-11	cluster_1	Kdm5c
1.98437e-14	0.0668896	0.394	0.326	3.84452e-10	cluster_1	Actr1a
2.26028e-19	0.0664428	0.254	0.191	4.37906e-15	cluster_1	Ralgds
1.38913e-07	0.0662013	0.563	0.518	0.0026913	cluster_1	Rassf1
3.10648e-14	0.0660387	0.307	0.248	6.0185e-10	cluster_1	Ankrd13c
4.49931e-20	0.0659481	0.25	0.186	8.71696e-16	cluster_1	Sel1l3
1.49915e-12	0.0655839	0.387	0.325	2.90445e-08	cluster_1	Scarb2
[truncated: 2,071 more rows]

## Sheet: Cluster 2
p_val	avg_log2FC	pct.1	pct.2	p_val_adj	cluster	gene
0	4.00027	0.862	0.34	0	cluster_2	Hist1h2ap
0	3.70515	0.83	0.186	0	cluster_2	Hist1h1b
0	3.67442	0.976	0.279	0	cluster_2	Top2a
0	3.26891	0.789	0.189	0	cluster_2	Hist1h2ae
0	3.22534	0.926	0.248	0	cluster_2	Ube2c
0	2.98312	0.978	0.258	0	cluster_2	Mki67
0	2.88398	0.999	0.745	0	cluster_2	Hmgb2
0	2.78669	0.949	0.202	0	cluster_2	Pclaf
0	2.70642	0.924	0.183	0	cluster_2	Prc1
0	2.57189	0.961	0.21	0	cluster_2	Birc5
0	2.538	0.979	0.416	0	cluster_2	Tuba1b
0	2.53574	0.853	0.132	0	cluster_2	Cenpf
0	2.46418	0.927	0.159	0	cluster_2	Cdk1
0	2.46358	0.997	0.751	0	cluster_2	Tubb5
0	2.42848	0.966	0.223	0	cluster_2	Smc2
0	2.42824	0.964	0.294	0	cluster_2	Smc4
0	2.34655	0.85	0.101	0	cluster_2	Nusap1
0	2.31364	0.94	0.182	0	cluster_2	Cdca8
0	2.28396	0.995	0.689	0	cluster_2	Stmn1
0	2.1254	0.88	0.125	0	cluster_2	Tpx2
0	2.0482	0.988	0.775	0	cluster_2	Ube2s
0	2.00523	0.808	0.174	0	cluster_2	Cenpa
0	1.98082	0.822	0.115	0	cluster_2	Cenpe
0	1.90736	0.983	0.624	0	cluster_2	Dek
0	1.89497	1	0.966	0	cluster_2	H2afz
0	1.86673	0.838	0.204	0	cluster_2	H2afx
0	1.86509	0.646	0.092	0	cluster_2	Hist1h3c
0	1.85707	0.92	0.252	0	cluster_2	Cks1b
0	1.85419	0.868	0.187	0	cluster_2	Cdca3
0	1.85332	0.788	0.103	0	cluster_2	Hmmr
0	1.81993	0.795	0.346	0	cluster_2	Hist1h1e
0	1.81462	0.967	0.609	0	cluster_2	Cks2
0	1.78696	0.884	0.335	0	cluster_2	Dut
0	1.77678	0.81	0.103	0	cluster_2	Pbk
0	1.73743	0.851	0.225	0	cluster_2	Tyms
0	1.7308	0.988	0.724	0	cluster_2	Nucks1
0	1.73024	0.719	0.115	0	cluster_2	Cdc20
0	1.7262	0.79	0.08	0	cluster_2	Kif11
0	1.70745	0.865	0.196	0	cluster_2	Rrm1
0	1.70113	0.826	0.12	0	cluster_2	Ccna2
0	1.67007	0.996	0.803	0	cluster_2	Ranbp1
0	1.65638	1	0.936	0	cluster_2	Ptma
0	1.65246	0.97	0.528	0	cluster_2	Tmpo
0	1.6308	0.801	0.103	0	cluster_2	Racgap1
0	1.60701	0.791	0.138	0	cluster_2	Kif23
0	1.59652	0.93	0.475	0	cluster_2	Nasp
0	1.58627	0.962	0.571	0	cluster_2	Ccdc34
0	1.58246	0.996	0.834	0	cluster_2	Anp32b
0	1.57685	1	0.945	0	cluster_2	Hmgb1
0	1.57576	0.7	0.093	0	cluster_2	Ccnb1
0	1.57573	0.767	0.113	0	cluster_2	Incenp
0	1.57372	0.998	0.911	0	cluster_2	Ran
0	1.56887	0.724	0.086	0	cluster_2	Anln
0	1.56495	0.769	0.121	0	cluster_2	Ect2
0	1.55991	0.723	0.13	0	cluster_2	Rrm2
0	1.53927	0.863	0.27	0	cluster_2	Lmnb1
0	1.53856	0.708	0.08	0	cluster_2	Plk1
0	1.53558	0.985	0.845	0	cluster_2	Tubb4b
0	1.53223	0.854	0.511	0	cluster_2	Pcna
0	1.50229	0.719	0.089	0	cluster_2	Kif20b
0	1.48483	0.808	0.163	0	cluster_2	Spc24
0	1.48319	0.983	0.726	0	cluster_2	Snrpd1
0	1.47462	0.776	0.204	0	cluster_2	Lig1
0	1.47087	0.644	0.058	0	cluster_2	Esco2
0	1.46786	0.663	0.193	0	cluster_2	Hist1h4d
0	1.46345	0.889	0.675	0	cluster_2	Arl6ip1
0	1.45167	0.922	0.439	0	cluster_2	Anp32e
0	1.44906	0.984	0.712	0	cluster_2	Nap1l1
0	1.42715	0.761	0.112	0	cluster_2	Tacc3
0	1.42518	0.932	0.475	0	cluster_2	Selenoh
0	1.40876	0.675	0.149	0	cluster_2	Atad2
0	1.40725	0.901	0.379	0	cluster_2	Lsm2
0	1.4034	0.701	0.15	0	cluster_2	Ccnb2
0	1.39567	0.688	0.07	0	cluster_2	Aurkb
0	1.38848	0.851	0.338	0	cluster_2	Bub3
0	1.38081	0.859	0.384	0	cluster_2	Hmgn2
0	1.37831	0.578	0.081	0	cluster_2	Hist2h2ac
0	1.37791	0.775	0.198	0	cluster_2	Gmnn
0	1.36801	1	0.954	0	cluster_2	Npm1
0	1.35797	1	0.902	0	cluster_2	Ncl
0	1.34293	0.665	0.069	0	cluster_2	Knl1
0	1.33295	0.655	0.18	0	cluster_2	Hells
0	1.3298	0.7	0.113	0	cluster_2	Tk1
0	1.32109	0.743	0.19	0	cluster_2	Dnmt1
0	1.31944	0.895	0.433	0	cluster_2	Lyar
0	1.29565	0.999	0.884	0	cluster_2	Set
0	1.29236	0.695	0.187	0	cluster_2	Mcm3
0	1.28829	0.993	0.867	0	cluster_2	Hspd1
0	1.28397	0.831	0.347	0	cluster_2	Ezh2
0	1.28141	0.668	0.074	0	cluster_2	Kif15
0	1.26917	0.923	0.487	0	cluster_2	Ssrp1
0	1.26203	0.909	0.475	0	cluster_2	Dtymk
0	1.26132	0.688	0.089	0	cluster_2	Kif4
0	1.25902	0.772	0.207	0	cluster_2	Dbf4
0	1.25657	0.763	0.231	0	cluster_2	Mcm7
0	1.25577	0.893	0.434	0	cluster_2	Rangap1
0	1.2484	0.69	0.142	0	cluster_2	Cenpm
0	1.2405	0.725	0.175	0	cluster_2	Dnajc9
0	1.2395	0.933	0.667	0	cluster_2	H2afv
0	1.23172	0.977	0.762	0	cluster_2	Nhp2
0	1.22886	0.77	0.222	0	cluster_2	Usp1
0	1.21803	0.947	0.6	0	cluster_2	Nudc
0	1.21446	0.502	0.064	0	cluster_2	Hist1h2ab
0	1.1843	0.73	0.227	0	cluster_2	Ckap5
0	1.17704	0.931	0.574	0	cluster_2	Smc1a
0	1.17534	0.798	0.292	0	cluster_2	Cbx5
0	1.17182	0.913	0.502	0	cluster_2	Alyref
0	1.16929	0.993	0.889	0	cluster_2	Sumo2
0	1.16786	0.965	0.672	0	cluster_2	Pa2g4
0	1.16628	0.606	0.07	0	cluster_2	Spc25
0	1.15685	0.845	0.34	0	cluster_2	Sae1
0	1.15462	0.59	0.052	0	cluster_2	Ndc80
3.77472e-164	1.15213	0.669	0.448	7.31314e-160	cluster_2	Gm43305
0	1.15203	0.657	0.197	0	cluster_2	Mcm6
0	1.14892	0.691	0.205	0	cluster_2	Orc6
0	1.14736	0.551	0.082	0	cluster_2	Clspn
0	1.14444	0.78	0.246	0	cluster_2	Lsm3
0	1.14014	0.767	0.238	0	cluster_2	Tcof1
0	1.13494	0.999	0.891	0	cluster_2	Snrpg
0	1.13327	0.62	0.072	0	cluster_2	Cep55
0	1.13167	0.559	0.058	0	cluster_2	Aurka
0	1.12581	0.605	0.055	0	cluster_2	Ncapg
0	1.11911	0.58	0.054	0	cluster_2	Ckap2l
0	1.11723	0.999	0.931	0	cluster_2	Hnrnpab
0	1.1147	0.716	0.192	0	cluster_2	Cenpw
0	1.11256	0.992	0.793	0	cluster_2	Hmgn1
0	1.11232	0.507	0.043	0	cluster_2	Fbxo5
0	1.11195	0.852	0.39	0	cluster_2	Hmgb3
0	1.11014	0.594	0.067	0	cluster_2	Bub1b
0	1.10869	0.679	0.194	0	cluster_2	Hat1
2.77279e-232	1.10433	0.963	0.899	5.37201e-228	cluster_2	Gpx2
0	1.10095	0.61	0.068	0	cluster_2	Ncaph
0	1.09431	0.876	0.457	0	cluster_2	Smc3
0	1.09117	0.741	0.251	0	cluster_2	Psip1
0	1.08883	0.975	0.774	0	cluster_2	Snu13
0	1.08711	0.994	0.831	0	cluster_2	Snrpf
0	1.0858	0.843	0.39	0	cluster_2	Dctpp1
0	1.08481	0.998	0.924	0	cluster_2	Snrpe
0	1.08202	0.463	0.094	0	cluster_2	Slfn9
0	1.07639	0.649	0.119	0	cluster_2	Mad2l1
0	1.07066	0.598	0.063	0	cluster_2	Melk
0	1.06899	0.658	0.141	0	cluster_2	Rfc4
0	1.06533	0.795	0.352	0	cluster_2	Nolc1
0	1.06107	0.918	0.624	0	cluster_2	Nop58
0	1.06079	0.57	0.166	0	cluster_2	Tubb6
0	1.06065	0.891	0.461	0	cluster_2	Lsm5
0	1.05966	0.939	0.591	0	cluster_2	Cbx3
0	1.05915	1	0.958	0	cluster_2	Serbp1
0	1.05463	0.933	0.613	0	cluster_2	Ddx39
0	1.04874	0.578	0.067	0	cluster_2	Kif22
0	1.0473	0.996	0.879	0	cluster_2	Nme1
0	1.04354	0.709	0.193	0	cluster_2	Exosc8
0	1.03517	0.621	0.143	0	cluster_2	Mcm5
2.68397e-219	1.03507	0.727	0.463	5.19992e-215	cluster_2	H1f0
4.94269e-63	1.03385	0.407	0.275	9.57596e-59	cluster_2	Fst
0	1.03385	0.828	0.449	0	cluster_2	Nop56
0	1.03289	0.589	0.081	0	cluster_2	Plk4
0	1.03153	0.725	0.24	0	cluster_2	Lbr
0	1.03146	0.915	0.557	0	cluster_2	Impdh2
0	1.03125	0.874	0.461	0	cluster_2	AI506816
0	1.03083	0.532	0.052	0	cluster_2	Sgo2a
0	1.03074	0.68	0.201	0	cluster_2	Hjurp
0	1.02834	0.936	0.607	0	cluster_2	G3bp1
0	1.02198	0.991	0.845	0	cluster_2	Snrpb
0	1.0204	0.899	0.576	0	cluster_2	Supt16
0	1.01987	0.899	0.539	0	cluster_2	Cdk4
0	1.01828	0.795	0.346	0	cluster_2	Prdx4
0	1.01633	0.556	0.064	0	cluster_2	Dlgap5
0	1.00774	0.919	0.554	0	cluster_2	Prmt1
0	1.0072	0.99	0.931	0	cluster_2	Jpt1
0	1.00698	0.758	0.297	0	cluster_2	Baz1b
0	1.00586	0.959	0.74	0	cluster_2	U2af1
0	1.00213	0.538	0.052	0	cluster_2	Sgo1
0	0.998095	0.982	0.853	0	cluster_2	Srsf3
0	0.99743	0.989	0.858	0	cluster_2	Ptges3
0	0.996995	0.824	0.357	0	cluster_2	Nudcd2
0	0.994708	0.627	0.225	0	cluster_2	Phgdh
0	0.990758	0.528	0.112	0	cluster_2	Uhrf1
0	0.989618	0.704	0.255	0	cluster_2	Nsd2
2.39545e-274	0.988989	0.556	0.242	4.64094e-270	cluster_2	Crip2
0	0.986884	0.836	0.484	0	cluster_2	Smc6
0	0.985076	0.57	0.075	0	cluster_2	Rad51
0	0.983221	0.959	0.75	0	cluster_2	C1qbp
0	0.977798	0.675	0.177	0	cluster_2	Pmf1
0	0.977118	0.852	0.458	0	cluster_2	Snrpa1
0	0.97641	0.705	0.259	0	cluster_2	Siva1
0	0.976013	0.552	0.099	0	cluster_2	Ncapg2
0	0.970998	0.762	0.338	0	cluster_2	Suz12
0	0.965793	0.453	0.04	0	cluster_2	Aspm
0	0.960722	0.899	0.571	0	cluster_2	Tomm40
0	0.960702	0.635	0.282	0	cluster_2	Slbp
0	0.959615	0.858	0.476	0	cluster_2	Timm8a1
0	0.958211	0.805	0.364	0	cluster_2	Nsmce4a
0	0.957512	0.842	0.481	0	cluster_2	Rad21
3.63014e-52	0.955003	0.37	0.248	7.03303e-48	cluster_2	Gdf15
0	0.954773	0.969	0.745	0	cluster_2	Banf1
0	0.953966	0.661	0.183	0	cluster_2	Topbp1
0	0.950136	0.991	0.902	0	cluster_2	Hdgf
2.65942e-286	0.949966	0.841	0.6	5.15236e-282	cluster_2	Tuba1c
0	0.949921	0.994	0.876	0	cluster_2	Hspe1
0	0.948417	0.751	0.295	0	cluster_2	Uchl5
0	0.947679	0.967	0.811	0	cluster_2	Cd81
0	0.946611	0.559	0.106	0	cluster_2	Hirip3
0	0.94437	0.925	0.673	0	cluster_2	Srsf7
0	0.943404	0.822	0.415	0	cluster_2	Ppm1g
0	0.940906	0.895	0.551	0	cluster_2	Fbl
0	0.939689	0.631	0.233	0	cluster_2	Hist1h4i
0	0.938277	0.896	0.557	0	cluster_2	Naa50
0	0.937737	0.49	0.047	0	cluster_2	Mis18bp1
0	0.937679	0.733	0.273	0	cluster_2	Hpf1
0	0.93723	0.78	0.309	0	cluster_2	Timm50
0	0.935834	1	0.977	0	cluster_2	Eif5a
0	0.930437	0.531	0.099	0	cluster_2	Knstrn
0	0.929375	0.875	0.577	0	cluster_2	Mrpl18
0	0.928216	0.567	0.094	0	cluster_2	Cenpq
0	0.927974	0.548	0.1	0	cluster_2	Prim1
0	0.924814	0.981	0.812	0	cluster_2	Tcp1
0	0.924235	0.603	0.221	0	cluster_2	Rfc3
6.2767e-132	0.923372	0.547	0.334	1.21605e-127	cluster_2	Ckb
0	0.923217	0.908	0.598	0	cluster_2	Cacybp
0	0.923107	0.999	0.937	0	cluster_2	Rbm3
0	0.915709	0.83	0.47	0	cluster_2	Ctcf
0	0.914634	0.517	0.08	0	cluster_2	Cenph
0	0.9102	0.711	0.273	0	cluster_2	Smchd1
0	0.908726	0.817	0.377	0	cluster_2	Ilf2
0	0.908167	0.98	0.852	0	cluster_2	Smarca5
0	0.90575	0.875	0.536	0	cluster_2	Fkbp3
0	0.905743	0.534	0.074	0	cluster_2	Ncapd2
0	0.904697	0.51	0.138	0	cluster_2	Hist1h1d
0	0.904657	0.963	0.785	0	cluster_2	Cnbp
0	0.903953	0.406	0.046	0	cluster_2	Hist1h1a
0	0.897024	0.82	0.388	0	cluster_2	Rcc2
0	0.894186	0.788	0.364	0	cluster_2	Gar1
0	0.894036	0.498	0.047	0	cluster_2	Shcbp1
0	0.890879	0.828	0.453	0	cluster_2	Mybbp1a
0	0.889394	0.772	0.344	0	cluster_2	Mrto4
0	0.888848	0.833	0.448	0	cluster_2	Lsm8
0	0.884737	0.64	0.216	0	cluster_2	Rfc2
0	0.883932	0.779	0.392	0	cluster_2	Apex1
0	0.874716	0.998	0.931	0	cluster_2	Hnrnpa3
0	0.874032	0.706	0.272	0	cluster_2	Snrnp40
0	0.871807	0.969	0.788	0	cluster_2	Cct3
0	0.870515	0.969	0.793	0	cluster_2	Cct6a
0	0.867578	0.587	0.138	0	cluster_2	Vrk1
0	0.867216	0.846	0.464	0	cluster_2	Nudt21
0	0.867029	0.553	0.128	0	cluster_2	Tipin
1.79583e-217	0.863215	0.869	0.679	3.47925e-213	cluster_2	Slc12a2
0	0.862912	0.488	0.048	0	cluster_2	Bub1
0	0.86155	0.531	0.11	0	cluster_2	Trim59
0	0.858386	0.75	0.346	0	cluster_2	Npm3
0	0.852152	0.966	0.748	0	cluster_2	Fkbp4
0	0.85119	0.873	0.556	0	cluster_2	Emg1
0	0.846003	1	0.995	0	cluster_2	Rps2
0	0.845954	0.545	0.162	0	cluster_2	Mcm4
0	0.844048	0.547	0.109	0	cluster_2	Rfc5
0	0.844003	0.749	0.319	0	cluster_2	Tsen34
0	0.84245	0.51	0.157	0	cluster_2	Mthfd2
0	0.84091	0.888	0.568	0	cluster_2	Ddx39b
0	0.83944	0.969	0.827	0	cluster_2	Phb2
0	0.838585	0.927	0.667	0	cluster_2	Rbbp7
0	0.837876	0.453	0.034	0	cluster_2	Kif2c
0	0.836104	0.481	0.092	0	cluster_2	Cdkn3
0	0.833449	0.495	0.072	0	cluster_2	Cenpp
0	0.831242	0.643	0.23	0	cluster_2	Tfdp1
0	0.831077	0.504	0.072	0	cluster_2	Diaph3
0	0.830759	0.905	0.618	0	cluster_2	Phf5a
0	0.830511	0.844	0.495	0	cluster_2	Rnaseh2c
0	0.83019	0.991	0.902	0	cluster_2	Eef1d
0	0.829275	0.871	0.565	0	cluster_2	Dnajc2
0	0.829082	0.994	0.902	0	cluster_2	Snrpd2
0	0.82884	0.916	0.638	0	cluster_2	Syncrip
0	0.821769	0.459	0.045	0	cluster_2	Iqgap3
0	0.820891	0.603	0.218	0	cluster_2	Dkc1
0	0.820801	0.997	0.958	0	cluster_2	Hnrnpf
0	0.82071	0.867	0.535	0	cluster_2	Smarcc1
0	0.820372	0.556	0.14	0	cluster_2	Tubg1
0	0.809063	0.872	0.552	0	cluster_2	Erh
0	0.807828	0.987	0.85	0	cluster_2	Ppp1r14b
0	0.806124	0.852	0.523	0	cluster_2	Eif4a3
0	0.806061	0.471	0.052	0	cluster_2	Spdl1
0	0.802958	0.703	0.303	0	cluster_2	Nsmce1
0	0.801579	0.95	0.789	0	cluster_2	Sf3b5
0	0.801148	0.424	0.061	0	cluster_2	Ckap2
5.04663e-228	0.800947	0.301	0.092	9.77735e-224	cluster_2	H1fx
0	0.800625	0.983	0.881	0	cluster_2	Ybx3
2.40738e-244	0.800405	0.999	0.955	4.66406e-240	cluster_2	Hsp90aa1
4.31713e-176	0.799509	0.55	0.285	8.364e-172	cluster_2	Kcne3
0	0.799218	0.495	0.108	0	cluster_2	Dhfr
0	0.79917	0.983	0.829	0	cluster_2	Pdap1
0	0.797813	0.668	0.271	0	cluster_2	0610010K14Rik
1.12706e-188	0.797176	0.56	0.286	2.18357e-184	cluster_2	Myl7
0	0.795959	0.972	0.802	0	cluster_2	Cct8
0	0.794224	0.605	0.213	0	cluster_2	Ppil1
0	0.792975	0.979	0.816	0	cluster_2	Hnrnpa1
0	0.791464	0.923	0.657	0	cluster_2	Snrpd3
0	0.791396	0.58	0.188	0	cluster_2	Reep4
0	0.791301	0.755	0.36	0	cluster_2	Ssna1
0	0.79065	0.754	0.349	0	cluster_2	Pin1
0	0.789603	0.647	0.249	0	cluster_2	Rad50
0	0.789114	0.786	0.424	0	cluster_2	Rbbp4
0	0.788532	0.721	0.304	0	cluster_2	Vars
0	0.788127	0.773	0.391	0	cluster_2	Srsf1
0	0.787756	0.976	0.844	0	cluster_2	Srsf2
0	0.787749	0.885	0.588	0	cluster_2	Cbx1
1.54538e-252	0.786944	0.463	0.181	2.99403e-248	cluster_2	Cdca7
0	0.785792	0.832	0.479	0	cluster_2	Trp53
0	0.78254	0.992	0.893	0	cluster_2	Cct2
0	0.782203	0.689	0.276	0	cluster_2	Sf3a3
0	0.781658	0.478	0.091	0	cluster_2	Fen1
0	0.781292	1	0.996	0	cluster_2	Ppia
0	0.780125	0.63	0.22	0	cluster_2	Ruvbl2
8.08558e-294	0.779551	0.874	0.587	1.5665e-289	cluster_2	Rsl1d1
0	0.77954	0.572	0.183	0	cluster_2	Nxt1
0	0.77948	0.974	0.815	0	cluster_2	Cct7
0	0.779302	0.779	0.413	0	cluster_2	Stip1
0	0.776564	0.797	0.427	0	cluster_2	Wbp11
0	0.775976	0.608	0.207	0	cluster_2	Hspa14
0	0.775923	0.977	0.833	0	cluster_2	Lsm4
0	0.775698	0.504	0.113	0	cluster_2	Haus4
0	0.775178	0.89	0.596	0	cluster_2	Tsn
2.05094e-257	0.774492	0.895	0.729	3.9735e-253	cluster_2	Hnrnpd
0	0.773974	0.385	0.059	0	cluster_2	Fam111a
2.21082e-287	0.773128	0.774	0.418	4.28324e-283	cluster_2	Paics
0	0.772952	0.777	0.42	0	cluster_2	Kpnb1
0	0.77289	0.695	0.294	0	cluster_2	Ipo5
3.72256e-172	0.772703	0.829	0.615	7.21209e-168	cluster_2	Snhg1
1.50092e-305	0.772681	0.957	0.808	2.90789e-301	cluster_2	Mrpl12
2.7659e-161	0.77244	0.416	0.188	5.35865e-157	cluster_2	Rgcc
4.1343e-272	0.770931	0.767	0.448	8.00979e-268	cluster_2	Mpzl2
0	0.770727	0.929	0.648	0	cluster_2	Nono
0	0.76819	0.514	0.122	0	cluster_2	Gins2
0	0.767257	0.892	0.625	0	cluster_2	Dpy30
0	0.766896	0.453	0.099	0	cluster_2	Kpna2
3.32376e-294	0.766269	0.648	0.303	6.43944e-290	cluster_2	Rfc1
0	0.766259	0.446	0.056	0	cluster_2	Nek2
0	0.765893	0.454	0.063	0	cluster_2	Trip13
6.53433e-251	0.760305	0.662	0.335	1.26596e-246	cluster_2	Hoxa9
0	0.759629	0.987	0.855	0	cluster_2	Cct5
1.05382e-155	0.758648	0.773	0.53	2.04167e-151	cluster_2	Tceal9
0	0.756766	0.561	0.167	0	cluster_2	Cse1l
1.35948e-305	0.756057	0.832	0.512	2.63386e-301	cluster_2	Lsm6
0	0.756021	0.491	0.11	0	cluster_2	Ncapd3
0	0.754163	0.751	0.373	0	cluster_2	Nubp1
6.21153e-292	0.753286	0.837	0.492	1.20342e-287	cluster_2	Bzw2
0	0.752539	0.494	0.089	0	cluster_2	Mis18a
0	0.752033	0.953	0.786	0	cluster_2	H2afy
0	0.75052	0.435	0.051	0	cluster_2	Asf1b
8.83631e-251	0.750059	0.748	0.421	1.71195e-246	cluster_2	Ppp1r1b
0	0.74897	0.42	0.05	0	cluster_2	Rad51ap1
0	0.747393	0.978	0.831	0	cluster_2	Ssb
2.07289e-54	0.745942	0.659	0.559	4.01602e-50	cluster_2	Id3
0	0.745915	0.415	0.068	0	cluster_2	Cdkn2d
4.05645e-287	0.743617	0.915	0.691	7.85896e-283	cluster_2	Gsr
0	0.743525	0.786	0.409	0	cluster_2	Anapc5
0	0.743419	0.691	0.289	0	cluster_2	Aarsd1
0	0.742103	0.97	0.842	0	cluster_2	Sf3b2
0	0.741707	0.542	0.161	0	cluster_2	D030056L22Rik
0	0.741014	0.461	0.121	0	cluster_2	G2e3
0	0.740367	0.605	0.252	0	cluster_2	Kcnn4
4.60044e-280	0.738483	0.989	0.905	8.91289e-276	cluster_2	Hnrnpu
1.91508e-301	0.738077	0.941	0.787	3.71028e-297	cluster_2	Gspt1
0	0.736331	0.315	0.052	0	cluster_2	Hist1h3f
4.53668e-286	0.734301	0.879	0.608	8.78936e-282	cluster_2	Magoh
0	0.733938	0.45	0.084	0	cluster_2	Pola1
8.65937e-295	0.733241	0.697	0.345	1.67767e-290	cluster_2	Cenpv
0	0.733201	0.975	0.828	0	cluster_2	Ube2i
5.35159e-268	0.733022	0.722	0.369	1.03682e-263	cluster_2	Wdr43
8.70705e-290	0.732645	0.846	0.535	1.6869e-285	cluster_2	Rnps1
0	0.732618	0.687	0.31	0	cluster_2	Atic
2.85859e-275	0.732332	0.728	0.385	5.53822e-271	cluster_2	Tcerg1
0	0.73233	0.442	0.062	0	cluster_2	Cit
0	0.732237	0.573	0.193	0	cluster_2	Ppih
0	0.728035	0.458	0.077	0	cluster_2	Cip2a
4.57791e-301	0.727722	0.776	0.423	8.86924e-297	cluster_2	Mrpl13
1.38751e-297	0.727535	0.743	0.378	2.68817e-293	cluster_2	Gmps
1.38021e-113	0.727028	0.49	0.279	2.67401e-109	cluster_2	Id2
0	0.726911	0.411	0.042	0	cluster_2	Kif20a
9.03593e-249	0.726783	0.624	0.303	1.75062e-244	cluster_2	Sigmar1
0	0.726614	0.621	0.225	0	cluster_2	Larp7
0	0.725383	0.688	0.319	0	cluster_2	Uba2
0	0.724124	0.702	0.334	0	cluster_2	Eif1ad
1.22451e-278	0.723222	0.812	0.487	2.37236e-274	cluster_2	Usp14
0	0.722037	0.519	0.154	0	cluster_2	Terf1
0	0.721803	0.61	0.233	0	cluster_2	Xpo1
0	0.721241	0.674	0.303	0	cluster_2	Ak6
4.7575e-288	0.720921	0.585	0.25	9.21718e-284	cluster_2	Rangrf
0	0.718943	0.58	0.214	0	cluster_2	Rpa3
3.56254e-287	0.718426	0.894	0.649	6.90207e-283	cluster_2	Eif2s1
0	0.718171	0.988	0.885	0	cluster_2	Hnrnpa0
1.61935e-272	0.716579	0.812	0.481	3.13734e-268	cluster_2	Srsf10
0	0.716252	0.48	0.136	0	cluster_2	Mcm2
8.7166e-238	0.715779	0.685	0.36	1.68875e-233	cluster_2	Gnl3
0	0.715592	0.425	0.065	0	cluster_2	Ube2t
0	0.715546	0.521	0.168	0	cluster_2	Cep57
0	0.714843	0.608	0.254	0	cluster_2	Brd8
0	0.71378	0.409	0.054	0	cluster_2	Mybl2
0	0.713476	0.463	0.088	0	cluster_2	Arhgap11a
8.35058e-262	0.712652	0.905	0.696	1.61784e-257	cluster_2	Eprs
0	0.712432	0.731	0.349	0	cluster_2	Actl6a
1.15631e-279	0.712163	0.867	0.614	2.24023e-275	cluster_2	Uchl3
5.22735e-183	0.709898	0.829	0.636	1.01275e-178	cluster_2	Bok
0	0.709292	0.397	0.055	0	cluster_2	Cdc25b
0	0.708401	0.396	0.04	0	cluster_2	Ercc6l
0	0.707918	0.372	0.031	0	cluster_2	Depdc1a
5.48933e-280	0.706934	0.887	0.603	1.0635e-275	cluster_2	Strap
0	0.704868	1	0.948	0	cluster_2	Eef1g
9.13556e-227	0.704208	0.766	0.453	1.76992e-222	cluster_2	Idh2
0	0.704123	0.396	0.035	0	cluster_2	Cdca2
0	0.703527	0.441	0.081	0	cluster_2	Chaf1a
0	0.703439	0.377	0.051	0	cluster_2	Lockd
1.14751e-276	0.703221	1	0.989	2.22319e-272	cluster_2	Hsp90ab1
0	0.70299	0.418	0.074	0	cluster_2	Cenpk
9.55791e-250	0.702709	0.659	0.333	1.85175e-245	cluster_2	Apobec3
0	0.702435	1	1	0	cluster_2	H3f3b
3.00692e-252	0.701906	0.649	0.315	5.8256e-248	cluster_2	Bex3
1.96106e-297	0.701042	0.976	0.867	3.79936e-293	cluster_2	Tpr
0	0.697228	0.384	0.031	0	cluster_2	Aunip
1.42711e-269	0.695834	0.815	0.497	2.76488e-265	cluster_2	Ebna1bp2
8.99047e-286	0.695833	0.99	0.896	1.74181e-281	cluster_2	Tomm20
4.60569e-279	0.693414	0.468	0.171	8.92307e-275	cluster_2	Myb
0	0.691675	0.456	0.12	0	cluster_2	Psat1
0	0.691455	0.519	0.18	0	cluster_2	Samd1
0	0.69	0.369	0.029	0	cluster_2	Ska1
3.08346e-300	0.68972	0.68	0.319	5.9739e-296	cluster_2	Ahsa1
0	0.689648	0.545	0.185	0	cluster_2	Ifrd2
0	0.689536	0.551	0.197	0	cluster_2	Dynlt1f
7.72357e-173	0.688632	0.513	0.249	1.49636e-168	cluster_2	Alox12
6.08516e-302	0.688454	0.657	0.296	1.17894e-297	cluster_2	Mphosph10
1.89565e-253	0.685259	0.994	0.954	3.67264e-249	cluster_2	Tagln2
7.83283e-269	0.68465	0.761	0.421	1.51753e-264	cluster_2	Utp3
0	0.684389	0.58	0.2	0	cluster_2	Cmc2
1.64202e-281	0.684111	0.738	0.383	3.18124e-277	cluster_2	Mbd3
1.32426e-273	0.683661	0.657	0.314	2.56562e-269	cluster_2	Phip
0	0.682129	0.578	0.225	0	cluster_2	Eri1
4.40355e-292	0.680231	0.635	0.285	8.53144e-288	cluster_2	Eif2b1
1.75438e-262	0.680107	0.984	0.841	3.39894e-258	cluster_2	Ywhaq
1.50491e-206	0.679602	0.77	0.461	2.91561e-202	cluster_2	Hopx
9.0613e-262	0.67778	0.892	0.657	1.75554e-257	cluster_2	Eif3b
7.34525e-301	0.676881	0.684	0.322	1.42307e-296	cluster_2	Anapc11
3.79767e-281	0.676367	0.669	0.322	7.3576e-277	cluster_2	Pbdc1
0	0.675285	0.446	0.1	0	cluster_2	Nup37
1.68417e-284	0.675033	0.544	0.22	3.26291e-280	cluster_2	Srm
2.14416e-148	0.674728	0.509	0.271	4.15409e-144	cluster_2	Samd5
0	0.67451	0.592	0.247	0	cluster_2	Nelfe
2.23066e-158	0.672659	0.288	0.106	4.32169e-154	cluster_2	Khdc1a
4.42635e-268	0.672171	0.75	0.404	8.5756e-264	cluster_2	Naa10
1.44165e-164	0.670108	0.639	0.362	2.79304e-160	cluster_2	Igfbp4
0	0.669025	0.626	0.26	0	cluster_2	Ruvbl1
1.40016e-249	0.666728	0.684	0.348	2.71267e-245	cluster_2	Ddx18
0	0.666336	0.642	0.26	0	cluster_2	Bcl7c
6.63011e-283	0.665753	0.965	0.843	1.28452e-278	cluster_2	Mrfap1
1.52755e-305	0.665302	0.6	0.252	2.95947e-301	cluster_2	Noc2l
5.95318e-289	0.664709	0.62	0.271	1.15337e-284	cluster_2	Ppid
1.57057e-246	0.664316	0.762	0.433	3.04283e-242	cluster_2	Trmt112
1.24327e-272	0.663481	0.998	0.949	2.40872e-268	cluster_2	Hnrnpa2b1
0	0.661247	0.651	0.283	0	cluster_2	Emc8
0	0.660922	0.584	0.23	0	cluster_2	Ftsj3
1.92105e-295	0.659882	0.633	0.278	3.72185e-291	cluster_2	Sms
0	0.659816	0.43	0.077	0	cluster_2	Rad18
0	0.659388	0.653	0.278	0	cluster_2	Pole3
1.18193e-227	0.658695	0.932	0.779	2.28988e-223	cluster_2	Hspa9
1.76175e-281	0.65851	0.559	0.23	3.41322e-277	cluster_2	Rif1
6.09805e-209	0.657803	0.361	0.131	1.18144e-204	cluster_2	Cdo1
1.63261e-268	0.656942	0.44	0.157	3.16302e-264	cluster_2	Hist1h4h
0	0.656131	0.568	0.217	0	cluster_2	Rnaseh2a
1.80926e-75	0.65613	0.505	0.346	3.50526e-71	cluster_2	Basp1
9.77404e-213	0.656016	0.865	0.605	1.89362e-208	cluster_2	Anp32a
7.41314e-251	0.65535	0.862	0.612	1.43622e-246	cluster_2	Mrpl28
2.27811e-176	0.65418	0.517	0.254	4.4136e-172	cluster_2	Phlda2
1.60279e-120	0.652929	0.4	0.202	3.10525e-116	cluster_2	Phlda3
5.73174e-269	0.652629	0.637	0.298	1.11047e-264	cluster_2	Ddx27
0	0.651692	0.397	0.068	0	cluster_2	Nrm
7.01546e-196	0.650637	0.91	0.781	1.35917e-191	cluster_2	Tomm5
1.92243e-243	0.649634	0.905	0.711	3.72451e-239	cluster_2	Rbm8a
0	0.647686	0.487	0.142	0	cluster_2	Pold2
1.79695e-279	0.646892	0.664	0.312	3.48142e-275	cluster_2	Ubap2
0	0.646455	0.391	0.084	0	cluster_2	Hist1h3e
1.81821e-86	0.646164	0.834	0.764	3.5226e-82	cluster_2	Id1
0	0.645936	0.483	0.148	0	cluster_2	Shmt2
0	0.645669	0.343	0.03	0	cluster_2	Ccnf
1.68885e-266	0.645514	0.929	0.718	3.27198e-262	cluster_2	Eif1ax
4.56721e-173	0.645414	0.832	0.664	8.8485e-169	cluster_2	Tuba4a
0	0.641869	1	0.984	0	cluster_2	Rpl4
1.68552e-285	0.641098	0.629	0.281	3.26554e-281	cluster_2	Eef1e1
1.75342e-206	0.640523	0.818	0.564	3.39708e-202	cluster_2	Odc1
1.11761e-263	0.639845	0.99	0.884	2.16526e-259	cluster_2	Park7
0	0.63938	1	0.991	0	cluster_2	Rpl14
3.57605e-232	0.639285	0.89	0.694	6.92823e-228	cluster_2	Ppig
1.70392e-219	0.638194	0.74	0.425	3.30118e-215	cluster_2	Ckap4
5.71054e-172	0.637003	0.463	0.212	1.10636e-167	cluster_2	Bambi
2.35171e-233	0.636873	0.856	0.616	4.5562e-229	cluster_2	Elof1
0	0.636184	0.356	0.035	0	cluster_2	Cdca5
4.26989e-285	0.636112	0.668	0.311	8.27249e-281	cluster_2	Prpf19
0	0.635521	1	0.997	0	cluster_2	Rpsa
0	0.634498	0.359	0.029	0	cluster_2	Nuf2
0	0.634304	0.519	0.171	0	cluster_2	Cinp
0	0.633856	0.31	0.068	0	cluster_2	Ccne1
0	0.633647	0.411	0.093	0	cluster_2	Syce2
3.68523e-294	0.633467	0.594	0.252	7.13976e-290	cluster_2	Wdr18
3.98547e-234	0.632538	0.873	0.635	7.72146e-230	cluster_2	Eif3d
1.94579e-301	0.632248	1	0.983	3.76977e-297	cluster_2	Rpl3
5.63208e-230	0.632133	0.69	0.374	1.09116e-225	cluster_2	Nsun2
8.29581e-202	0.631792	0.437	0.187	1.60723e-197	cluster_2	Rdx
1.2759e-274	0.631479	0.652	0.303	2.47193e-270	cluster_2	Srrt
0	0.631048	0.569	0.225	0	cluster_2	Anapc15
0	0.630948	0.471	0.135	0	cluster_2	Rcc1
3.78605e-241	0.630541	0.709	0.372	7.3351e-237	cluster_2	Trim28
1.45584e-219	0.63051	0.911	0.743	2.82055e-215	cluster_2	Scaf11
2.45186e-288	0.630118	0.598	0.258	4.75023e-284	cluster_2	Cdk2ap1
2.66699e-307	0.628465	0.553	0.216	5.16703e-303	cluster_2	Rbmxl1
2.39493e-218	0.627035	0.717	0.4	4.63995e-214	cluster_2	Hmgn5
0	0.62624	0.346	0.029	0	cluster_2	Ttk
5.36962e-256	0.625013	0.979	0.882	1.04031e-251	cluster_2	Pcbp2
2.75979e-201	0.623969	0.849	0.636	5.34681e-197	cluster_2	Pbrm1
0	0.623827	0.558	0.213	0	cluster_2	Prpf31
1.39232e-232	0.623457	0.937	0.77	2.69748e-228	cluster_2	Psmd7
3.72435e-253	0.622859	0.683	0.343	7.21557e-249	cluster_2	Mrps26
8.03243e-246	0.622188	0.707	0.364	1.5562e-241	cluster_2	Abce1
7.52586e-259	0.6221	0.648	0.313	1.45806e-254	cluster_2	Cpsf2
2.93434e-267	0.621993	0.54	0.221	5.68499e-263	cluster_2	Parp1
9.00676e-243	0.620133	0.589	0.269	1.74497e-238	cluster_2	Isyna1
3.66874e-249	0.61976	0.683	0.341	7.10782e-245	cluster_2	Sf3b3
4.68033e-220	0.619404	0.749	0.446	9.06767e-216	cluster_2	Naa20
0	0.618958	0.357	0.07	0	cluster_2	Zfp367
0	0.618719	0.399	0.087	0	cluster_2	Rpa2
1.82669e-165	0.618446	0.93	0.825	3.53903e-161	cluster_2	Tpm4
0	0.618346	0.375	0.056	0	cluster_2	Mastl
3.86765e-214	0.617526	0.955	0.841	7.49319e-210	cluster_2	Nop10
2.65707e-274	0.617468	0.582	0.249	5.14781e-270	cluster_2	Trmt6
9.96934e-234	0.617178	0.905	0.687	1.93146e-229	cluster_2	Bcas2
0	0.617046	0.541	0.198	0	cluster_2	Tex30
0	0.617	0.577	0.231	0	cluster_2	Eftud2
6.43785e-224	0.616987	0.953	0.809	1.24727e-219	cluster_2	Hnrnpc
6.04075e-191	0.616942	0.767	0.49	1.17034e-186	cluster_2	Gtpbp4
4.02168e-249	0.616705	0.714	0.377	7.79161e-245	cluster_2	Gtf2a2
0	0.616442	1	0.996	0	cluster_2	Rpl15
0	0.616195	0.383	0.085	0	cluster_2	Chaf1b
4.99264e-274	0.615819	1	0.985	9.67275e-270	cluster_2	Nme2
2.61693e-189	0.6138	0.337	0.122	5.07005e-185	cluster_2	Fabp5
8.88306e-278	0.613356	0.577	0.246	1.721e-273	cluster_2	Aimp2
0	0.613313	0.424	0.093	0	cluster_2	Nup85
1.62682e-200	0.612623	0.755	0.473	3.15181e-196	cluster_2	Mrpl15
2.62655e-242	0.611522	0.917	0.731	5.08868e-238	cluster_2	Acp1
2.45498e-228	0.61055	0.813	0.517	4.75629e-224	cluster_2	Snrpc
0	0.609179	0.329	0.038	0	cluster_2	E2f8
0	0.607624	0.356	0.036	0	cluster_2	Spag5
9.87622e-187	0.605991	0.847	0.602	1.91342e-182	cluster_2	Idh3a
0	0.605384	0.39	0.069	0	cluster_2	Cenps
1.05795e-228	0.605091	0.645	0.323	2.04967e-224	cluster_2	Lsm7
5.30805e-194	0.604267	0.992	0.961	1.02838e-189	cluster_2	Mif
4.97553e-298	0.603905	0.34	0.092	9.63958e-294	cluster_2	Gm42047
0	0.603882	0.34	0.047	0	cluster_2	Hist1h2bj
0	0.603726	0.481	0.155	0	cluster_2	Mthfd1
3.78681e-226	0.602597	0.742	0.41	7.33657e-222	cluster_2	Ssbp1
0	0.602331	0.316	0.031	0	cluster_2	Sapcd2
2.83241e-218	0.601923	0.862	0.624	5.48751e-214	cluster_2	Chchd1
4.62426e-226	0.601559	0.692	0.373	8.95904e-222	cluster_2	Rnf187
0	0.601539	0.431	0.108	0	cluster_2	Rbmx2
3.36827e-190	0.601035	0.683	0.38	6.52568e-186	cluster_2	Nfib
2.24006e-273	0.600544	0.557	0.23	4.33989e-269	cluster_2	Exosc7
1.98693e-224	0.600471	0.899	0.688	3.84949e-220	cluster_2	Raly
2.21901e-150	0.600287	0.922	0.842	4.29912e-146	cluster_2	App
0	0.600181	0.282	0.021	0	cluster_2	Mxd3
0	0.599153	0.391	0.085	0	cluster_2	Cdk5rap2
3.24666e-262	0.597133	1	0.98	6.29008e-258	cluster_2	Eif4a1
5.17899e-203	0.596278	0.821	0.563	1.00338e-198	cluster_2	Srpk1
3.36322e-209	0.596239	0.811	0.541	6.5159e-205	cluster_2	Pfdn6
0	0.596053	0.345	0.035	0	cluster_2	Foxm1
6.41159e-193	0.595656	0.998	0.951	1.24218e-188	cluster_2	Ndufa4
1.58398e-223	0.594813	0.668	0.347	3.0688e-219	cluster_2	Yrdc
1.43349e-266	0.593988	0.512	0.206	2.77724e-262	cluster_2	Magohb
2.58535e-240	0.593315	0.592	0.273	5.00886e-236	cluster_2	Znrd2
1.5241e-233	0.59307	0.938	0.805	2.95278e-229	cluster_2	Timm23
0	0.59242	0.277	0.029	0	cluster_2	Hist1h3b
9.54205e-212	0.592189	0.703	0.391	1.84868e-207	cluster_2	Ipo7
2.28616e-231	0.591884	0.927	0.769	4.4292e-227	cluster_2	Nol7
6.19964e-211	0.590856	0.783	0.495	1.20112e-206	cluster_2	Ppp1cc
4.67122e-232	0.590482	0.709	0.381	9.05003e-228	cluster_2	Cdc123
1.26402e-161	0.590245	0.9	0.69	2.44891e-157	cluster_2	1110004F10Rik
2.43538e-217	0.590155	0.775	0.46	4.7183e-213	cluster_2	Ddx1
5.04958e-231	0.590133	0.653	0.329	9.78306e-227	cluster_2	Pop5
1.6431e-200	0.589334	0.984	0.904	3.18335e-196	cluster_2	Eif3a
4.8657e-266	0.58897	0.589	0.257	9.4268e-262	cluster_2	Stag1
5.19837e-291	0.587665	0.575	0.235	1.00713e-286	cluster_2	Maz
5.32119e-193	0.587529	0.81	0.549	1.03093e-188	cluster_2	Dhx15
5.32072e-237	0.587421	0.613	0.289	1.03084e-232	cluster_2	Nop14
4.06211e-29	0.587352	0.784	0.801	7.86993e-25	cluster_2	Ier3
9.2877e-204	0.586828	0.687	0.377	1.7994e-199	cluster_2	Hnrnpr
0	0.585294	0.333	0.044	0	cluster_2	Cdc45
4.34857e-219	0.585152	0.634	0.322	8.42492e-215	cluster_2	Bola1
1.83334e-223	0.58515	1	0.988	3.55192e-219	cluster_2	Rpl12
3.5113e-167	0.584132	0.537	0.271	6.8028e-163	cluster_2	D10Wsu102e
5.11381e-212	0.583777	0.594	0.293	9.9075e-208	cluster_2	Sfxn1
2.28856e-226	0.583717	0.935	0.75	4.43386e-222	cluster_2	Cct4
4.35318e-207	0.583177	0.929	0.739	8.43384e-203	cluster_2	Hnrnpm
2.18288e-182	0.582075	0.865	0.662	4.22912e-178	cluster_2	Thrap3
1.66507e-251	0.58096	0.602	0.272	3.2259e-247	cluster_2	Smn1
1.95821e-190	0.57819	0.845	0.59	3.79384e-186	cluster_2	Sarnp
2.40336e-190	0.577278	0.742	0.452	4.65627e-186	cluster_2	Gadd45gip1
1.74824e-186	0.575989	0.864	0.637	3.38705e-182	cluster_2	Luc7l3
5.61023e-239	0.575738	0.535	0.23	1.08693e-234	cluster_2	Nfyb
7.19402e-73	0.574906	0.618	0.441	1.39377e-68	cluster_2	Hes6
0	0.574414	0.371	0.091	0	cluster_2	Cdt1
1.18408e-204	0.573304	0.672	0.365	2.29403e-200	cluster_2	Coq7
4.22799e-236	0.572552	0.581	0.269	8.1913e-232	cluster_2	Tsfm
2.0614e-199	0.572172	0.766	0.486	3.99376e-195	cluster_2	Cfdp1
1.83665e-219	0.571601	0.945	0.814	3.55832e-215	cluster_2	Prpf40a
1.22692e-165	0.571084	0.599	0.328	2.37703e-161	cluster_2	Med30
0	0.568732	0.379	0.085	0	cluster_2	Suv39h1
5.76879e-220	0.567769	0.627	0.311	1.11765e-215	cluster_2	Upf3b
8.02825e-280	0.56757	0.463	0.166	1.55539e-275	cluster_2	Shmt1
4.30784e-241	0.566541	0.995	0.939	8.346e-237	cluster_2	Psma3
1.37543e-203	0.56607	0.881	0.676	2.66476e-199	cluster_2	Rwdd1
1.3933e-218	0.565783	0.632	0.322	2.69939e-214	cluster_2	Stoml2
1.37771e-261	0.565733	0.546	0.228	2.66917e-257	cluster_2	Nudt5
3.13352e-276	0.565616	0.499	0.19	6.07089e-272	cluster_2	Gart
2.05465e-213	0.565426	0.515	0.231	3.98069e-209	cluster_2	Rrs1
0	0.564933	0.385	0.095	0	cluster_2	Nde1
6.47257e-195	0.563459	0.682	0.38	1.254e-190	cluster_2	Lars
0	0.563293	0.344	0.081	0	cluster_2	Bora
2.59127e-147	0.561688	0.505	0.257	5.02033e-143	cluster_2	R3hdml
2.90134e-185	0.56146	0.545	0.267	5.62106e-181	cluster_2	Add3
3.63903e-189	0.561377	0.748	0.465	7.05025e-185	cluster_2	Snx5
0	0.560959	0.323	0.039	0	cluster_2	Fignl1
1.39511e-217	0.560869	0.666	0.349	2.70288e-213	cluster_2	Mrps25
4.09903e-167	0.559558	0.741	0.489	7.94145e-163	cluster_2	Rexo2
1.24767e-203	0.558653	0.725	0.414	2.41724e-199	cluster_2	Mrps17
3.35807e-265	0.558368	0.51	0.203	6.50593e-261	cluster_2	Thoc3
9.33497e-213	0.557678	0.98	0.897	1.80856e-208	cluster_2	Psmb5
8.41157e-37	0.555139	0.43	0.328	1.62966e-32	cluster_2	Psmb8
3.6311e-182	0.555068	0.624	0.334	7.03489e-178	cluster_2	Pmm1
3.71303e-203	0.554849	0.324	0.11	7.19362e-199	cluster_2	Ascl2
4.24609e-222	0.554056	0.675	0.348	8.22638e-218	cluster_2	Rbm17
1.03007e-209	0.553898	0.749	0.429	1.99565e-205	cluster_2	Dazap1
3.32906e-195	0.553752	0.604	0.302	6.44973e-191	cluster_2	Tmem97
9.97272e-168	0.553724	0.696	0.412	1.93212e-163	cluster_2	Sinhcaf
2.02596e-180	0.552606	0.638	0.336	3.9251e-176	cluster_2	Emp2
2.49992e-227	0.551683	0.604	0.285	4.84334e-223	cluster_2	Hdac2
2.68959e-238	0.54988	0.502	0.209	5.21081e-234	cluster_2	Sap30
2.32623e-298	0.549874	0.441	0.146	4.50684e-294	cluster_2	Pcnt
7.61573e-279	0.549292	1	0.997	1.47547e-274	cluster_2	Rpl8
3.36079e-280	0.548936	0.438	0.151	6.51119e-276	cluster_2	Lnpk
1.48329e-213	0.547948	0.514	0.233	2.87373e-209	cluster_2	Pold3
2.06898e-271	0.547672	0.44	0.155	4.00844e-267	cluster_2	Myef2
2.59485e-71	0.547528	0.621	0.464	5.02726e-67	cluster_2	Tnfrsf11b
2.50252e-262	0.546792	0.465	0.173	4.84837e-258	cluster_2	Psmg2
1.20257e-190	0.546637	0.879	0.65	2.32985e-186	cluster_2	Dnajc8
0	0.546107	0.338	0.088	0	cluster_2	1700097N02Rik
4.85078e-215	0.546096	0.584	0.281	9.39791e-211	cluster_2	Pno1
0	0.545689	0.311	0.035	0	cluster_2	Kif18a
3.44799e-198	0.545589	0.687	0.38	6.68014e-194	cluster_2	Mrps5
1.05304e-245	0.545398	0.406	0.142	2.04015e-241	cluster_2	Neto2
1.16187e-165	0.545048	0.832	0.646	2.251e-161	cluster_2	Lrrc59
1.80204e-173	0.545019	0.746	0.481	3.49127e-169	cluster_2	Txnl4a
8.82485e-169	0.544433	0.926	0.852	1.70973e-164	cluster_2	Eif4g1
2.82133e-92	0.544073	0.798	0.644	5.46605e-88	cluster_2	Ifitm3
1.58542e-210	0.543591	0.655	0.337	3.07159e-206	cluster_2	Got2
2.4297e-191	0.543514	0.716	0.414	4.7073e-187	cluster_2	Mrpl35
3.53875e-213	0.5435	0.622	0.31	6.85597e-209	cluster_2	Rbm28
1.21074e-243	0.543273	0.999	0.979	2.34569e-239	cluster_2	Ywhae
2.35231e-274	0.543182	0.442	0.155	4.55737e-270	cluster_2	Ctps
2.46947e-195	0.542931	0.944	0.811	4.78435e-191	cluster_2	Pabpn1
1.22715e-145	0.542853	0.874	0.776	2.37748e-141	cluster_2	Cnih4
8.48004e-177	0.542619	0.384	0.157	1.64292e-172	cluster_2	Hoxd13
6.07813e-160	0.542582	0.906	0.759	1.17758e-155	cluster_2	Thoc7
1.86434e-120	0.541153	0.544	0.314	3.61197e-116	cluster_2	Snhg12
1.8543e-114	0.541149	0.986	0.96	3.59252e-110	cluster_2	Aprt
2.27238e-257	0.540608	0.521	0.212	4.40251e-253	cluster_2	Ncaph2
1.71567e-192	0.540539	0.914	0.704	3.32394e-188	cluster_2	Snrnp70
0	0.539007	0.324	0.04	0	cluster_2	Zwilch
6.49835e-188	0.538897	0.714	0.425	1.25899e-183	cluster_2	Polr2c
1.92058e-180	0.538698	0.654	0.362	3.72092e-176	cluster_2	Brix1
0	0.53822	0.414	0.117	0	cluster_2	Rpp30
4.76562e-154	0.538152	0.404	0.18	9.23291e-150	cluster_2	Jaml
9.97667e-176	0.537946	0.72	0.44	1.93288e-171	cluster_2	Taf15
1.94754e-272	0.537694	1	0.998	3.77316e-268	cluster_2	Rps3
0	0.537555	0.319	0.044	0	cluster_2	Blm
1.47978e-160	0.537289	0.828	0.61	2.86693e-156	cluster_2	Ccar1
0	0.53577	0.353	0.07	0	cluster_2	Nup133
0	0.53562	0.376	0.094	0	cluster_2	Nup43
8.90273e-239	0.535552	0.511	0.213	1.72482e-234	cluster_2	Nol11
6.97305e-194	0.535427	0.604	0.31	1.35096e-189	cluster_2	Numa1
1.23856e-151	0.5353	0.839	0.632	2.39959e-147	cluster_2	Dhx9
1.30475e-202	0.534211	0.998	0.961	2.52782e-198	cluster_2	Psma7
1.09484e-230	0.53409	0.566	0.256	2.12114e-226	cluster_2	Abcf2
1.30857e-185	0.534043	0.95	0.818	2.53523e-181	cluster_2	Rbm25
3.52385e-240	0.533627	0.519	0.22	6.82711e-236	cluster_2	Sf3a1
1.01297e-231	0.533543	0.551	0.243	1.96253e-227	cluster_2	Utp18
2.15571e-176	0.533422	0.864	0.654	4.17647e-172	cluster_2	Psmc4
2.70882e-179	0.533141	0.713	0.429	5.24807e-175	cluster_2	Mrps7
0	0.532936	0.355	0.079	0	cluster_2	Dnph1
1.68605e-299	0.53274	0.448	0.149	3.26655e-295	cluster_2	Rnaseh2b
1.49565e-186	0.532214	0.93	0.843	2.89768e-182	cluster_2	Trir
1.35024e-189	0.531937	0.659	0.356	2.61596e-185	cluster_2	Snrpa
4.75371e-158	0.53192	0.886	0.668	9.20984e-154	cluster_2	Atrx
7.91025e-95	0.531448	0.772	0.628	1.53253e-90	cluster_2	Ccnd1
0	0.531347	0.303	0.041	0	cluster_2	Brca1
8.00582e-168	0.530831	0.829	0.584	1.55105e-163	cluster_2	Imp3
1.32927e-154	0.530658	0.861	0.663	2.57533e-150	cluster_2	Bclaf1
4.38604e-179	0.530008	0.645	0.354	8.49751e-175	cluster_2	Dnttip2
4.38007e-44	0.529626	0.314	0.199	8.48595e-40	cluster_2	Bex1
0	0.5293	0.379	0.104	0	cluster_2	Haus8
3.10062e-219	0.529286	0.986	0.907	6.00714e-215	cluster_2	Pcbp1
0	0.529249	0.354	0.07	0	cluster_2	Cep192
1.53397e-178	0.529083	0.703	0.412	2.97192e-174	cluster_2	Nap1l4
1.53856e-194	0.529025	0.929	0.779	2.98081e-190	cluster_2	Zfp91
1.6803e-203	0.528782	0.478	0.208	3.25542e-199	cluster_2	Sulf2
1.89896e-99	0.528477	0.32	0.153	3.67904e-95	cluster_2	Onecut2
2.43269e-207	0.528038	0.581	0.284	4.7131e-203	cluster_2	Cops3
3.13434e-193	0.527913	0.646	0.343	6.07248e-189	cluster_2	Prpf8
1.3102e-185	0.527628	0.741	0.443	2.53837e-181	cluster_2	Larp1
4.19284e-234	0.527586	1	0.988	8.12321e-230	cluster_2	Rpl5
2.66336e-152	0.526898	0.69	0.43	5.16e-148	cluster_2	Ubtf
1.93331e-199	0.526631	0.634	0.322	3.74559e-195	cluster_2	Akr1b3
3.15337e-198	0.526108	0.6	0.305	6.10933e-194	cluster_2	Rad23a
4.11536e-248	0.525541	0.502	0.202	7.97311e-244	cluster_2	Polr2b
6.21438e-144	0.524598	0.915	0.812	1.20397e-139	cluster_2	Ubald2
4.60729e-168	0.524377	0.73	0.448	8.92616e-164	cluster_2	Tomm70a
1.39081e-85	0.524297	0.314	0.157	2.69455e-81	cluster_2	H2-Q7
0	0.523911	0.413	0.124	0	cluster_2	Rhno1
3.41742e-207	0.523392	0.557	0.263	6.62091e-203	cluster_2	Clns1a
0	0.523191	0.413	0.123	0	cluster_2	Dis3
3.90236e-207	0.522938	0.571	0.276	7.56043e-203	cluster_2	Tial1
1.00335e-189	0.522914	0.594	0.305	1.94388e-185	cluster_2	Itpa
3.99657e-185	0.521704	0.908	0.74	7.74296e-181	cluster_2	Psmd12
1.45361e-158	0.520651	0.744	0.481	2.81622e-154	cluster_2	Tmed5
1.25424e-189	0.520591	0.654	0.351	2.42996e-185	cluster_2	Pds5a
8.80433e-200	0.520129	0.491	0.218	1.70575e-195	cluster_2	Timm9
6.37038e-237	0.519488	0.487	0.198	1.2342e-232	cluster_2	Mtrex
9.32183e-112	0.519435	0.909	0.791	1.80601e-107	cluster_2	Ifitm2
1.49163e-193	0.518771	0.606	0.312	2.88989e-189	cluster_2	Gps1
1.64212e-132	0.517676	0.368	0.169	3.18144e-128	cluster_2	Snhg15
2.56486e-163	0.517075	0.723	0.446	4.96917e-159	cluster_2	Sumo3
0	0.516866	0.303	0.063	0	cluster_2	Dtl
1.7692e-178	0.516566	0.66	0.368	3.42766e-174	cluster_2	Snrpb2
0	0.51603	0.329	0.058	0	cluster_2	Sass6
1.93714e-243	0.515477	0.489	0.194	3.75301e-239	cluster_2	Exosc1
3.28858e-180	0.515132	0.884	0.695	6.3713e-176	cluster_2	Polr2j
3.07431e-229	0.514928	0.489	0.2	5.95617e-225	cluster_2	Msh2
1.06244e-175	0.514113	0.913	0.744	2.05837e-171	cluster_2	Eny2
1.50694e-176	0.514041	0.927	0.808	2.91955e-172	cluster_2	Psma5
3.66554e-191	0.513968	0.576	0.289	7.10161e-187	cluster_2	Med19
1.60871e-149	0.511904	0.796	0.572	3.11671e-145	cluster_2	Gars
4.08967e-251	0.511719	0.411	0.144	7.92333e-247	cluster_2	Naf1
1.7766e-150	0.511669	0.373	0.165	3.44198e-146	cluster_2	Ddc
1.43447e-158	0.511642	0.827	0.601	2.77913e-154	cluster_2	Smarca4
9.40993e-171	0.51114	0.668	0.382	1.82308e-166	cluster_2	Polr2h
2.69919e-272	0.511062	0.421	0.143	5.2294e-268	cluster_2	Gins4
0	0.510761	0.322	0.058	0	cluster_2	Cenpl
3.91035e-165	0.510451	0.83	0.606	7.57591e-161	cluster_2	Psmd14
0	0.509971	0.348	0.076	0	cluster_2	Gemin6
2.30459e-191	0.509462	0.633	0.333	4.46492e-187	cluster_2	Emd
2.72753e-159	0.509254	0.832	0.606	5.28431e-155	cluster_2	Polr2e
3.03921e-180	0.509199	0.653	0.361	5.88817e-176	cluster_2	Chtop
3.93549e-217	0.509071	0.28	0.081	7.62462e-213	cluster_2	Fut9
0	0.508867	0.305	0.044	0	cluster_2	Cenpu
7.66422e-217	0.507614	1	0.99	1.48487e-212	cluster_2	Rps6
3.19034e-210	0.507469	0.557	0.26	6.18096e-206	cluster_2	Ppie
2.13701e-178	0.507447	0.924	0.738	4.14025e-174	cluster_2	Xrn2
2.17539e-215	0.507056	0.469	0.193	4.2146e-211	cluster_2	Nfic
2.14742e-242	0.506663	0.478	0.189	4.16041e-238	cluster_2	Isy1
7.68647e-249	0.506647	0.425	0.154	1.48918e-244	cluster_2	Nup62
3.39116e-180	0.506183	0.528	0.256	6.57003e-176	cluster_2	Nip7
3.91032e-179	0.506137	0.548	0.276	7.57585e-175	cluster_2	Iws1
4.51605e-173	0.506043	0.564	0.292	8.7494e-169	cluster_2	Ndufaf2
2.43579e-167	0.505544	0.721	0.439	4.7191e-163	cluster_2	Mrpl58
3.59527e-190	0.505505	0.617	0.319	6.96548e-186	cluster_2	Fam49b
2.83234e-215	0.504974	0.435	0.173	5.48737e-211	cluster_2	Casp8ap2
9.60847e-203	0.504848	0.608	0.298	1.86155e-198	cluster_2	Srek1
1.67889e-283	0.504678	0.389	0.121	3.25269e-279	cluster_2	Cmss1
1.48821e-176	0.50435	0.944	0.855	2.88326e-172	cluster_2	Mrpl20
1.18662e-238	0.504327	0.446	0.171	2.29896e-234	cluster_2	Cdca4
1.71752e-192	0.504188	0.984	0.916	3.32752e-188	cluster_2	Eif3i
6.74605e-186	0.503891	0.61	0.314	1.30698e-181	cluster_2	Esf1
7.57451e-168	0.503549	0.446	0.201	1.46749e-163	cluster_2	Nebl
1.49118e-171	0.503398	1	0.996	2.88901e-167	cluster_2	Hspa8
1.02517e-123	0.503271	0.366	0.171	1.98616e-119	cluster_2	Rnf186
6.54522e-186	0.502506	0.993	0.972	1.26807e-181	cluster_2	Eif3c
4.25528e-184	0.501981	0.647	0.35	8.24418e-180	cluster_2	Arl6ip4
2.2157e-183	0.501931	0.963	0.879	4.2927e-179	cluster_2	Psmb2
4.39159e-176	0.501915	0.646	0.355	8.50827e-172	cluster_2	Tdg
2.74342e-197	0.501885	0.572	0.278	5.31509e-193	cluster_2	Ciapin1
2.0669e-198	0.50166	0.501	0.227	4.00441e-194	cluster_2	Wdr74
4.88212e-160	0.501581	0.597	0.328	9.45862e-156	cluster_2	Mrps18b
1.60576e-169	0.501275	0.822	0.581	3.11099e-165	cluster_2	Rnf7
0	0.501244	0.268	0.032	0	cluster_2	Hist1h2bm
1.24744e-193	0.501046	0.541	0.256	2.41678e-189	cluster_2	Nop16
8.41313e-150	0.500328	0.926	0.833	1.62996e-145	cluster_2	Hspa4
4.7436e-215	0.50013	0.44	0.175	9.19025e-211	cluster_2	Ppat
2.02493e-241	0.499697	0.416	0.151	3.9231e-237	cluster_2	Prpf4
0	0.498467	0.295	0.046	0	cluster_2	Mcm10
1.34796e-187	0.49811	0.61	0.312	2.61153e-183	cluster_2	Nudcd3
8.89855e-165	0.495903	0.713	0.434	1.72401e-160	cluster_2	Mtx2
1.00383e-134	0.49556	0.631	0.384	1.94483e-130	cluster_2	Lta4h
9.80442e-204	0.495479	0.534	0.248	1.89951e-199	cluster_2	Armc1
1.70537e-125	0.494817	0.7	0.475	3.30398e-121	cluster_2	Rbms1
2.61307e-137	0.494342	0.839	0.626	5.06257e-133	cluster_2	Ddx21
1.12721e-223	0.49403	0.4	0.148	2.18385e-219	cluster_2	Odf2l
5.94154e-304	0.49397	0.38	0.11	1.15111e-299	cluster_2	Nup93
1.98461e-152	0.493654	0.817	0.582	3.84497e-148	cluster_2	Pfdn2
3.77674e-174	0.493156	0.939	0.859	7.31706e-170	cluster_2	Tomm22
9.02667e-164	0.492403	0.413	0.181	1.74883e-159	cluster_2	Shf
1.51471e-205	0.491869	0.535	0.243	2.93461e-201	cluster_2	Atad3a
1.595e-222	0.491596	0.462	0.187	3.09015e-218	cluster_2	Parp2
2.54203e-171	0.491417	0.952	0.861	4.92493e-167	cluster_2	Txnl1
4.25765e-163	0.49116	0.639	0.365	8.24878e-159	cluster_2	Yeats4
7.76995e-176	0.490984	0.587	0.302	1.50535e-171	cluster_2	Mak16
3.05677e-188	0.49083	0.97	0.895	5.92219e-184	cluster_2	Rbx1
1.52719e-149	0.490398	0.939	0.814	2.95878e-145	cluster_2	Sfpq
7.00875e-111	0.49035	0.63	0.395	1.35787e-106	cluster_2	Foxq1
0	0.489981	0.258	0.02	0	cluster_2	Neil3
1.9106e-179	0.489532	0.588	0.304	3.70159e-175	cluster_2	Pole4
3.43121e-186	0.489347	0.578	0.283	6.64763e-182	cluster_2	Tcf3
1.03377e-94	0.489291	0.587	0.372	2.00283e-90	cluster_2	Cnn3
3.90375e-192	0.489231	0.985	0.945	7.56313e-188	cluster_2	Ppp1ca
9.11582e-169	0.488981	0.669	0.383	1.7661e-164	cluster_2	U2af2
9.76519e-221	0.488736	1	0.993	1.89191e-216	cluster_2	Rack1
3.3092e-188	0.488349	0.998	0.992	6.41124e-184	cluster_2	Calm2
3.83008e-238	0.488069	0.443	0.168	7.4204e-234	cluster_2	Grk6
2.35069e-153	0.487947	0.843	0.64	4.55422e-149	cluster_2	Eif3l
0	0.487089	0.367	0.096	0	cluster_2	Nup205
4.66245e-175	0.487078	0.989	0.944	9.03303e-171	cluster_2	Bzw1
5.91971e-231	0.487007	0.413	0.153	1.14688e-226	cluster_2	Tssc4
1.67829e-144	0.485976	0.667	0.392	3.25151e-140	cluster_2	Knop1
1.88613e-176	0.485336	0.581	0.298	3.65419e-172	cluster_2	Pum3
1.66672e-191	0.485318	0.995	0.957	3.22909e-187	cluster_2	Hnrnpk
0	0.484848	0.349	0.086	0	cluster_2	Nup35
2.41916e-142	0.484575	0.805	0.58	4.68687e-138	cluster_2	Khdrbs1
9.10577e-211	0.484317	0.489	0.211	1.76415e-206	cluster_2	Hmbs
0	0.484146	0.314	0.068	0	cluster_2	Stil
1.54536e-192	0.484006	0.476	0.213	2.99399e-188	cluster_2	Med9
3.49172e-149	0.483669	0.69	0.424	6.76485e-145	cluster_2	Naa15
9.34631e-170	0.483413	0.932	0.79	1.81075e-165	cluster_2	Eif3m
6.25521e-227	0.482907	0.435	0.167	1.21188e-222	cluster_2	Wdr12
1.48018e-78	0.48263	0.592	0.411	2.86771e-74	cluster_2	Tns4
1.61324e-187	0.482629	0.517	0.246	3.12549e-183	cluster_2	Hikeshi
2.50724e-158	0.482459	0.712	0.435	4.85752e-154	cluster_2	Mrpl11
2.01174e-300	0.481676	0.375	0.109	3.89755e-296	cluster_2	Znhit3
3.79061e-170	0.481416	0.939	0.791	7.34393e-166	cluster_2	Psmc3
4.08747e-184	0.481042	0.544	0.267	7.91907e-180	cluster_2	Rnf126
8.62711e-107	0.480986	0.859	0.726	1.67142e-102	cluster_2	Bax
2.59601e-201	0.480844	0.483	0.212	5.02952e-197	cluster_2	Mrpl49
6.30667e-253	0.480458	0.354	0.111	1.22185e-248	cluster_2	Cep295
2.32826e-174	0.480259	0.49	0.23	4.51077e-170	cluster_2	Acer2
3.56386e-161	0.479079	0.967	0.879	6.90461e-157	cluster_2	Polr2f
2.4634e-191	0.478627	0.434	0.182	4.77258e-187	cluster_2	Rpf2
7.19238e-196	0.478496	0.507	0.231	1.39345e-191	cluster_2	Cfap298
7.1056e-135	0.478125	0.837	0.605	1.37664e-130	cluster_2	Lsr
9.44419e-255	0.47807	0.401	0.136	1.82972e-250	cluster_2	Lin54
4.11216e-148	0.477957	0.772	0.528	7.96689e-144	cluster_2	Pak1ip1
3.96184e-273	0.477943	0.371	0.114	7.67567e-269	cluster_2	Gcat
4.88841e-170	0.477883	0.503	0.243	9.47081e-166	cluster_2	Rpia
3.6291e-159	0.477853	0.607	0.331	7.03102e-155	cluster_2	Brd3
1.41048e-150	0.477552	0.869	0.701	2.73267e-146	cluster_2	Psmd1
1.48822e-118	0.477234	0.663	0.447	2.88327e-114	cluster_2	Akirin2
0	0.477082	0.26	0.042	0	cluster_2	Hist1h2bb
8.19886e-138	0.476949	0.521	0.279	1.58845e-133	cluster_2	Asns
2.20305e-125	0.476776	0.95	0.879	4.26819e-121	cluster_2	Fdps
1.09661e-163	0.476747	0.58	0.305	2.12458e-159	cluster_2	Cuedc2
1.66748e-166	0.476608	0.535	0.271	3.23057e-162	cluster_2	Taf1
4.895e-200	0.476608	1	0.998	9.48357e-196	cluster_2	Rps27a
8.52392e-175	0.476523	0.572	0.291	1.65142e-170	cluster_2	Cfap20
5.30473e-299	0.476523	0.355	0.099	1.02774e-294	cluster_2	Haus1
1.11608e-205	0.475986	1	0.991	2.1623e-201	cluster_2	Naca
2.85693e-126	0.475415	0.816	0.616	5.53502e-122	cluster_2	Sptssa
6.34382e-255	0.475188	0.411	0.142	1.22905e-250	cluster_2	Noc4l
1.46745e-200	0.475017	0.53	0.244	2.84303e-196	cluster_2	Lonp1
2.01347e-279	0.474182	0.371	0.112	3.90091e-275	cluster_2	Mis12
1.62327e-156	0.473512	0.444	0.21	3.14492e-152	cluster_2	Ass1
3.83061e-146	0.473318	0.767	0.515	7.42142e-142	cluster_2	Cetn3
6.93876e-192	0.472655	0.301	0.101	1.34431e-187	cluster_2	Rgs10
2.0025e-214	0.472491	0.423	0.165	3.87964e-210	cluster_2	Sac3d1
3.57427e-192	0.472361	0.392	0.155	6.92478e-188	cluster_2	Tnfaip8l1
6.99821e-156	0.471254	0.909	0.777	1.35583e-151	cluster_2	Mrpl57
5.43661e-154	0.470794	0.62	0.346	1.05329e-149	cluster_2	Rpl7l1
5.13145e-138	0.470429	0.812	0.591	9.94166e-134	cluster_2	Tmem147
3.43009e-252	0.470207	0.407	0.14	6.64546e-248	cluster_2	Usp39
6.90112e-172	0.470171	0.568	0.291	1.33702e-167	cluster_2	Mrpl40
1.33988e-163	0.469611	0.602	0.323	2.59589e-159	cluster_2	Polr3k
4.09545e-276	0.469599	0.343	0.098	7.93452e-272	cluster_2	Tiam1
1.13541e-177	0.469356	0.395	0.162	2.19975e-173	cluster_2	Wee1
0	0.468733	0.259	0.032	0	cluster_2	Mns1
3.26564e-119	0.46784	0.94	0.875	6.32684e-115	cluster_2	Itga6
5.57057e-151	0.467496	0.966	0.881	1.07924e-146	cluster_2	Psmb6
1.23837e-147	0.467215	0.523	0.273	2.39922e-143	cluster_2	Ndufaf4
2.60027e-165	0.466757	0.531	0.267	5.03775e-161	cluster_2	Mrpl16
1.46202e-211	0.4665	0.453	0.185	2.83252e-207	cluster_2	Mfsd10
2.85418e-255	0.466349	0.389	0.129	5.52969e-251	cluster_2	Pelp1
3.9139e-252	0.466301	0.346	0.106	7.58279e-248	cluster_2	Rpa1
1.96091e-24	0.465413	0.601	0.524	3.79907e-20	cluster_2	Hes1
6.08238e-67	0.465405	0.445	0.28	1.1784e-62	cluster_2	Hsph1
0	0.465312	0.275	0.047	0	cluster_2	Brca2
1.20725e-161	0.465274	0.574	0.302	2.33892e-157	cluster_2	Gcsh
4.47148e-154	0.465073	0.91	0.79	8.66305e-150	cluster_2	Immt
4.96797e-171	0.465016	0.573	0.294	9.62494e-167	cluster_2	Rps6kb1
2.02667e-154	0.464834	0.953	0.848	3.92647e-150	cluster_2	Psma4
5.26029e-137	0.464649	0.732	0.469	1.01913e-132	cluster_2	Ppp2cb
7.77559e-191	0.464602	0.494	0.224	1.50644e-186	cluster_2	Ncbp1
0	0.464531	0.285	0.045	0	cluster_2	Pole
1.2654e-239	0.464529	0.418	0.151	2.45159e-235	cluster_2	Pop4
4.79472e-195	0.464168	0.46	0.198	9.28929e-191	cluster_2	Tfam
1.75635e-185	0.46379	0.503	0.232	3.40274e-181	cluster_2	Thyn1
1.66826e-165	0.463646	0.582	0.305	3.2321e-161	cluster_2	Chrac1
6.21919e-180	0.46195	0.456	0.203	1.20491e-175	cluster_2	Wdr75
1.20809e-204	0.461869	0.427	0.171	2.34055e-200	cluster_2	Prmt5
8.23673e-303	0.461778	0.322	0.082	1.59578e-298	cluster_2	Haus3
4.39409e-139	0.460935	0.867	0.69	8.51311e-135	cluster_2	Glrx3
4.05641e-164	0.460866	0.422	0.189	7.85889e-160	cluster_2	Cep290
1.24666e-176	0.460708	0.528	0.258	2.41528e-172	cluster_2	Imp4
7.67822e-146	0.460076	0.784	0.518	1.48758e-141	cluster_2	Ewsr1
8.3213e-195	0.459502	0.444	0.186	1.61217e-190	cluster_2	Rrp15
1.82935e-237	0.458613	0.362	0.119	3.54419e-233	cluster_2	Rrp1b
3.55766e-97	0.458574	0.754	0.571	6.8926e-93	cluster_2	Mlec
6.62582e-159	0.458177	0.597	0.326	1.28369e-154	cluster_2	Smu1
1.22297e-185	0.458038	0.417	0.173	2.36939e-181	cluster_2	Gpatch4
7.47212e-154	0.45765	0.561	0.3	1.44765e-149	cluster_2	Mrpl50
1.14023e-200	0.457532	0.407	0.161	2.20909e-196	cluster_2	A430005L14Rik
4.30283e-233	0.457359	0.359	0.119	8.3363e-229	cluster_2	Odf2
5.68638e-187	0.457336	1	0.994	1.10168e-182	cluster_2	Rps17
7.21401e-174	0.456763	0.444	0.198	1.39764e-169	cluster_2	Acat2
1.33199e-133	0.45673	0.873	0.725	2.58059e-129	cluster_2	Rab5if
7.69299e-148	0.456046	0.895	0.747	1.49044e-143	cluster_2	Psmb7
2.16955e-68	0.455871	0.67	0.495	4.20329e-64	cluster_2	Slc25a4
5.78522e-126	0.455643	0.804	0.616	1.12083e-121	cluster_2	Mrpl42
1.44838e-146	0.455451	0.908	0.775	2.80609e-142	cluster_2	Mrpl51
3.22388e-47	0.45506	0.89	0.889	6.24595e-43	cluster_2	Pmepa1
3.03831e-138	0.454525	0.889	0.739	5.88642e-134	cluster_2	Psma1
1.3252e-150	0.454448	0.589	0.32	2.56745e-146	cluster_2	Arid1a
4.91332e-162	0.453816	0.517	0.256	9.51906e-158	cluster_2	Nifk
9.32592e-198	0.453305	1	0.998	1.8068e-193	cluster_2	Rps3a1
3.91769e-166	0.453294	0.984	0.92	7.59013e-162	cluster_2	Psma2
4.55052e-206	0.453201	0.444	0.181	8.81618e-202	cluster_2	Cdkn2aipnl
3.05093e-128	0.452806	0.721	0.488	5.91086e-124	cluster_2	Mrps12
7.79878e-149	0.452569	0.988	0.899	1.51094e-144	cluster_2	Pebp1
2.76488e-166	0.452245	0.44	0.199	5.35669e-162	cluster_2	Mettl1
7.94113e-174	0.451974	0.524	0.255	1.53852e-169	cluster_2	Ssbp4
8.70667e-194	0.451339	0.456	0.195	1.68683e-189	cluster_2	Mrps22
5.3324e-166	0.451264	0.583	0.303	1.0331e-161	cluster_2	Mrpl38
7.25105e-172	0.450912	0.548	0.275	1.40482e-167	cluster_2	Ppp5c
4.70706e-131	0.450828	0.817	0.609	9.11945e-127	cluster_2	Srsf6
2.91515e-191	0.450772	0.393	0.156	5.6478e-187	cluster_2	Fzr1
2.49203e-156	0.449625	0.548	0.284	4.82806e-152	cluster_2	Exosc5
1.11898e-142	0.449347	0.716	0.445	2.16792e-138	cluster_2	Ube2e1
3.50005e-157	0.449346	0.534	0.275	6.78099e-153	cluster_2	Timm22
1.35898e-121	0.449226	0.946	0.88	2.63289e-117	cluster_2	Fkbp1a
5.14665e-154	0.448982	0.639	0.354	9.97113e-150	cluster_2	Phb
1.46639e-140	0.448411	0.707	0.442	2.84098e-136	cluster_2	Pcmt1
2.0234e-131	0.448375	0.515	0.274	3.92014e-127	cluster_2	Nfia
1.40541e-126	0.448155	0.9	0.768	2.72283e-122	cluster_2	Tmod3
2.43367e-134	0.44813	0.632	0.386	4.715e-130	cluster_2	Eif2s3x
3.91582e-137	0.447934	0.574	0.323	7.58652e-133	cluster_2	Dhrs4
3.52655e-153	0.447786	0.544	0.285	6.83233e-149	cluster_2	Pkp4
0	0.447775	0.296	0.058	0	cluster_2	Ndc1
2.97935e-126	0.447702	0.781	0.57	5.77219e-122	cluster_2	Ddx46
6.88936e-157	0.447682	0.436	0.201	1.33474e-152	cluster_2	Slc7a1
2.00766e-177	0.447422	0.489	0.228	3.88963e-173	cluster_2	Nup88
3.40335e-145	0.446025	0.606	0.338	6.59365e-141	cluster_2	Clpp
3.52743e-244	0.445688	0.351	0.111	6.83405e-240	cluster_2	Rfwd3
2.83829e-140	0.44522	0.505	0.263	5.4989e-136	cluster_2	Timm10
4.79858e-151	0.444976	0.603	0.332	9.29676e-147	cluster_2	Ube2e3
1.13987e-171	0.444774	0.495	0.236	2.20837e-167	cluster_2	Bud23
2.66991e-242	0.444714	0.364	0.119	5.17268e-238	cluster_2	Tubgcp2
1.40063e-140	0.444644	0.868	0.706	2.71358e-136	cluster_2	Ola1
2.5838e-148	0.444238	0.619	0.346	5.00585e-144	cluster_2	Polr2a
5.49566e-107	0.444019	0.976	0.879	1.06473e-102	cluster_2	Ptms
1.04555e-144	0.442643	0.599	0.335	2.02565e-140	cluster_2	Smarcb1
2.79164e-136	0.44234	0.856	0.671	5.40852e-132	cluster_2	Psmd13
5.46628e-297	0.442203	0.26	0.054	1.05904e-292	cluster_2	Hist1h2br
2.66047e-129	0.441519	0.566	0.327	5.15439e-125	cluster_2	Nup50
0	0.441488	0.254	0.038	0	cluster_2	Dscc1
2.50803e-153	0.441427	0.571	0.305	4.85907e-149	cluster_2	Atp1b3
5.05999e-160	0.441407	0.546	0.28	9.80323e-156	cluster_2	Trap1
1.40873e-163	0.441302	0.507	0.25	2.72927e-159	cluster_2	Drg1
1.25543e-199	0.441189	0.436	0.178	2.43226e-195	cluster_2	Fxn
0	0.441121	0.281	0.05	0	cluster_2	Chek2
1.72595e-200	0.440845	0.348	0.123	3.34385e-196	cluster_2	Dyrk3
6.88375e-201	0.440485	1	0.999	1.33366e-196	cluster_2	Rps16
9.42845e-187	0.44043	0.431	0.182	1.82667e-182	cluster_2	Nup54
2.79497e-140	0.440369	0.589	0.334	5.41498e-136	cluster_2	Mrpl2
4.66288e-130	0.440301	0.831	0.626	9.03387e-126	cluster_2	Psmc2
1.15508e-147	0.440155	0.541	0.286	2.23786e-143	cluster_2	Eif1b
2.19119e-292	0.440022	0.291	0.07	4.2452e-288	cluster_2	Nmral1
7.66165e-155	0.439942	0.53	0.271	1.48437e-150	cluster_2	Mrpl19
1.44011e-145	0.439757	0.641	0.371	2.79007e-141	cluster_2	Spag7
3.98181e-114	0.43905	0.67	0.447	7.71436e-110	cluster_2	Med21
1.28184e-147	0.43795	0.576	0.315	2.48344e-143	cluster_2	Hnrnpul1
5.34082e-166	0.437895	0.355	0.142	1.03473e-161	cluster_2	Snhg5
0	0.437721	0.274	0.057	0	cluster_2	Atad5
2.93328e-111	0.437347	0.679	0.454	5.68294e-107	cluster_2	Tmco1
1.34226e-251	0.437332	0.338	0.101	2.60049e-247	cluster_2	Trim37
8.86488e-175	0.436947	1	0.997	1.71748e-170	cluster_2	Rpl27a
2.61969e-157	0.436582	0.45	0.212	5.07539e-153	cluster_2	Igsf8
3.54292e-131	0.436558	0.751	0.504	6.86405e-127	cluster_2	Dnajc19
4.76307e-168	0.436406	0.509	0.247	9.22797e-164	cluster_2	Pes1
3.69497e-275	0.436319	0.322	0.088	7.15863e-271	cluster_2	Nup155
9.57476e-124	0.43624	0.652	0.4	1.85501e-119	cluster_2	Epb41l2
0	0.436114	0.297	0.068	0	cluster_2	Haus6
2.80233e-164	0.435864	0.516	0.255	5.42923e-160	cluster_2	Mrpl3
5.80968e-117	0.435213	0.954	0.889	1.12557e-112	cluster_2	Ucp2
1.7197e-160	0.434671	0.552	0.281	3.33176e-156	cluster_2	Khsrp
1.05285e-159	0.434554	0.489	0.238	2.03978e-155	cluster_2	Iars
2.76693e-199	0.43441	0.408	0.161	5.36065e-195	cluster_2	Sgf29
8.0759e-112	0.43426	0.806	0.603	1.56462e-107	cluster_2	Fubp1
8.55174e-123	0.433992	0.956	0.795	1.65681e-118	cluster_2	Fxyd3
1.12564e-136	0.433768	0.578	0.325	2.18081e-132	cluster_2	Matr3
1.41749e-111	0.433473	0.718	0.485	2.74624e-107	cluster_2	Lap3
1.47553e-191	0.432941	0.403	0.161	2.85868e-187	cluster_2	Myg1
1.80372e-184	0.432837	0.405	0.166	3.49452e-180	cluster_2	Adsl
7.42905e-154	0.432581	0.504	0.252	1.4393e-149	cluster_2	Utp14a
1.71948e-179	0.432279	1	0.998	3.33131e-175	cluster_2	Rps13
2.39421e-56	0.431873	0.671	0.565	4.63854e-52	cluster_2	Slc31a1
1.45739e-156	0.43172	0.462	0.219	2.82356e-152	cluster_2	Nr2c2ap
1.20401e-158	0.431707	1	0.995	2.33265e-154	cluster_2	Rpl23a
6.62148e-187	0.431681	0.366	0.14	1.28284e-182	cluster_2	Tmem109
0	0.43164	0.277	0.055	0	cluster_2	Gins1
9.72132e-172	0.431615	0.469	0.215	1.88341e-167	cluster_2	Hcfc1
2.03632e-72	0.43154	0.894	0.817	3.94516e-68	cluster_2	Sypl
9.89217e-155	0.431501	0.53	0.273	1.91651e-150	cluster_2	Psme3
2.10171e-136	0.43077	0.564	0.314	4.07185e-132	cluster_2	Mrpl4
3.12929e-270	0.430503	0.328	0.091	6.06269e-266	cluster_2	Cad
3.58115e-117	0.430078	0.654	0.414	6.93812e-113	cluster_2	Pcm1
2.51733e-120	0.429965	0.901	0.778	4.87708e-116	cluster_2	Gtf2h5
7.455e-124	0.429772	0.756	0.531	1.44433e-119	cluster_2	Srsf9
1.2584e-145	0.429732	0.619	0.342	2.43802e-141	cluster_2	Cebpz
9.69026e-114	0.429486	0.727	0.513	1.87739e-109	cluster_2	Ciao2a
1.52126e-109	0.429286	0.733	0.523	2.94728e-105	cluster_2	Mrpl36
4.39283e-148	0.428905	0.51	0.261	8.51066e-144	cluster_2	Snrnp200
9.24823e-75	0.428744	0.345	0.193	1.79175e-70	cluster_2	Bst2
1.04053e-126	0.428492	0.894	0.778	2.01593e-122	cluster_2	Psma6
0	0.428371	0.3	0.07	0	cluster_2	Lin9
6.80127e-71	0.428316	0.32	0.173	1.31768e-66	cluster_2	Msn
2.0066e-195	0.428172	1	0.998	3.88759e-191	cluster_2	Rpl13a
2.62746e-149	0.427933	0.534	0.275	5.09043e-145	cluster_2	2810004N23Rik
2.62232e-129	0.42781	0.844	0.676	5.08048e-125	cluster_2	Glrx5
8.29731e-280	0.427806	0.314	0.082	1.60752e-275	cluster_2	Poc1a
3.8821e-105	0.427664	0.845	0.703	7.52118e-101	cluster_2	Sltm
1.79252e-139	0.427577	0.629	0.364	3.47283e-135	cluster_2	Abhd11
3.54926e-64	0.427127	0.298	0.163	6.87633e-60	cluster_2	Icam1
1.50898e-161	0.42695	0.468	0.219	2.92351e-157	cluster_2	Mtf2
1.21872e-117	0.426328	0.702	0.476	2.36115e-113	cluster_2	Puf60
2.57345e-169	0.425884	0.51	0.243	4.9858e-165	cluster_2	Usp10
3.55359e-143	0.425549	0.578	0.319	6.88473e-139	cluster_2	Lsm1
3.48972e-144	0.425516	0.701	0.425	6.76099e-140	cluster_2	Gm47283
0	0.425304	0.283	0.052	0	cluster_2	Tedc1
3.59591e-115	0.424427	0.721	0.5	6.96673e-111	cluster_2	Mpp6
1.61845e-145	0.424087	0.556	0.297	3.13559e-141	cluster_2	Commd2
5.00304e-141	0.424085	0.532	0.285	9.6929e-137	cluster_2	Lage3
2.01572e-177	0.423969	0.438	0.19	3.90526e-173	cluster_2	Srsf4
1.00113e-141	0.423933	0.595	0.331	1.93958e-137	cluster_2	Rps19bp1
3.31133e-138	0.423526	0.978	0.936	6.41538e-134	cluster_2	Timm13
5.5747e-84	0.423172	0.728	0.548	1.08004e-79	cluster_2	Foxp1
3.89596e-183	0.422512	0.422	0.176	7.54804e-179	cluster_2	Asf1a
3.19639e-113	0.421884	0.786	0.564	6.19268e-109	cluster_2	Mbnl1
4.84145e-61	0.421072	0.44	0.287	9.37982e-57	cluster_2	Slc16a3
1.40354e-95	0.421055	0.923	0.858	2.71922e-91	cluster_2	Nars
5.67447e-152	0.420835	0.431	0.2	1.09937e-147	cluster_2	Ilf3
3.40543e-141	0.420606	0.535	0.283	6.59769e-137	cluster_2	Las1l
1.06455e-148	0.420418	0.465	0.227	2.06245e-144	cluster_2	Chchd4
2.25237e-128	0.42027	0.847	0.64	4.36374e-124	cluster_2	Rrp1
9.75145e-89	0.419516	0.599	0.389	1.88925e-84	cluster_2	Csrp1
2.85677e-144	0.419457	0.484	0.243	5.53471e-140	cluster_2	Bms1
0	0.419027	0.279	0.058	0	cluster_2	Nup107
5.45761e-164	0.418961	0.468	0.217	1.05736e-159	cluster_2	Irf2bp1
6.53624e-106	0.418829	0.697	0.472	1.26633e-101	cluster_2	Fh1
5.20911e-162	0.418679	0.48	0.228	1.00921e-157	cluster_2	Coq2
1.59447e-191	0.418525	0.362	0.136	3.08913e-187	cluster_2	Impa2
4.24899e-229	0.418501	0.321	0.099	8.23199e-225	cluster_2	Gpsm2
7.11689e-143	0.418343	0.512	0.265	1.37883e-138	cluster_2	Ing1
9.28231e-139	0.418243	0.534	0.286	1.79836e-134	cluster_2	Pfdn4
3.26273e-155	0.417978	0.464	0.223	6.32121e-151	cluster_2	Exosc3
2.03252e-84	0.417919	0.975	0.96	3.9378e-80	cluster_2	Klf5
2.69556e-160	0.417503	0.436	0.197	5.22237e-156	cluster_2	Pdcd11
1.77432e-124	0.417357	0.614	0.364	3.43756e-120	cluster_2	Utp11
4.82357e-152	0.417026	0.521	0.266	9.34518e-148	cluster_2	Ppp1r7
1.29782e-116	0.416995	0.927	0.826	2.5144e-112	cluster_2	Srrm1
3.40696e-150	0.416763	0.521	0.265	6.60065e-146	cluster_2	Aqr
1.52166e-136	0.41643	0.483	0.249	2.94806e-132	cluster_2	Twistnb
1.57649e-125	0.415537	0.875	0.715	3.0543e-121	cluster_2	Psmc5
6.06083e-163	0.415533	0.486	0.232	1.17422e-158	cluster_2	Nol12
3.16481e-124	0.415518	0.585	0.336	6.13149e-120	cluster_2	Colgalt1
1.89799e-165	0.415276	0.452	0.206	3.67717e-161	cluster_2	Dcaf1
8.31033e-79	0.415131	0.353	0.196	1.61004e-74	cluster_2	Psmb9
1.07169e-155	0.415046	0.436	0.201	2.07629e-151	cluster_2	Fam98b
2.52052e-128	0.41497	0.558	0.316	4.88325e-124	cluster_2	Snd1
6.68844e-158	0.414105	0.46	0.218	1.29582e-153	cluster_2	Hars
2.60442e-129	0.413485	1	0.989	5.04581e-125	cluster_2	Prdx1
1.06526e-155	0.412996	0.454	0.214	2.06384e-151	cluster_2	Eed
3.27962e-259	0.412945	0.306	0.083	6.35394e-255	cluster_2	Dnaaf2
2.28949e-179	0.412649	0.36	0.139	4.43566e-175	cluster_2	Rnf168
8.72797e-150	0.412119	0.537	0.278	1.69096e-145	cluster_2	Prpf38a
3.08983e-112	0.411384	0.97	0.925	5.98625e-108	cluster_2	Pgam1
4.51718e-290	0.411295	0.283	0.066	8.75158e-286	cluster_2	Etaa1
2.25634e-197	0.411166	0.275	0.085	4.37144e-193	cluster_2	Steap1
1.62018e-116	0.411121	0.709	0.454	3.13894e-112	cluster_2	Snhg6
7.88267e-131	0.411047	0.545	0.303	1.52719e-126	cluster_2	Kars
1.16752e-137	0.410628	0.989	0.95	2.26195e-133	cluster_2	Metap2
1.92573e-138	0.410582	0.486	0.25	3.73091e-134	cluster_2	BC003965
2.56919e-110	0.410516	0.667	0.422	4.97755e-106	cluster_2	Cd44
5.77218e-123	0.41012	0.459	0.239	1.1183e-118	cluster_2	Camta1
4.55233e-100	0.40991	0.621	0.406	8.81968e-96	cluster_2	Tars
6.70559e-288	0.409895	0.267	0.059	1.29914e-283	cluster_2	Dck
5.2928e-122	0.409763	0.524	0.29	1.02543e-117	cluster_2	Cdkn1b
6.87743e-139	0.409287	1	0.995	1.33243e-134	cluster_2	Rps15a
8.46402e-136	0.409178	0.542	0.293	1.63982e-131	cluster_2	Mrps9
1.59857e-123	0.409159	0.889	0.759	3.09707e-119	cluster_2	Sf3b6
1.55978e-156	0.409158	0.512	0.249	3.02192e-152	cluster_2	Uck2
1.18464e-73	0.409061	0.364	0.202	2.29512e-69	cluster_2	Smoc2
2.3206e-155	0.408605	0.438	0.199	4.49593e-151	cluster_2	Mtap
8.52239e-284	0.408429	0.277	0.064	1.65113e-279	cluster_2	Rbl1
1.54427e-167	0.408397	0.375	0.153	2.99187e-163	cluster_2	Fam92a
1.9948e-147	0.407937	0.418	0.193	3.86474e-143	cluster_2	Ptrh2
4.2842e-117	0.407665	0.631	0.389	8.30021e-113	cluster_2	Snrnp27
6.55265e-184	0.407532	0.361	0.138	1.26951e-179	cluster_2	Gpn3
1.00841e-112	0.407372	0.849	0.684	1.95369e-108	cluster_2	Luc7l2
9.39575e-103	0.407138	0.821	0.644	1.82033e-98	cluster_2	Eif3g
5.67469e-108	0.406832	0.584	0.353	1.09941e-103	cluster_2	Clock
6.49455e-128	0.406544	0.586	0.338	1.25825e-123	cluster_2	Pitpnb
5.92433e-133	0.406283	0.523	0.28	1.14778e-128	cluster_2	Ltv1
1.09171e-159	0.406246	0.384	0.163	2.11508e-155	cluster_2	Map3k20
1.02322e-114	0.406143	0.45	0.237	1.98238e-110	cluster_2	Myo1b
2.66958e-67	0.406108	0.354	0.204	5.17204e-63	cluster_2	Cavin3
1.80799e-95	0.406011	0.649	0.438	3.5028e-91	cluster_2	Agpat5
1.31398e-138	0.405959	0.513	0.27	2.54571e-134	cluster_2	Dohh
9.8229e-75	0.405537	0.674	0.503	1.90309e-70	cluster_2	Avpi1
4.63946e-129	0.405475	0.963	0.866	8.98849e-125	cluster_2	Eif3e
2.14196e-135	0.405464	0.531	0.282	4.14984e-131	cluster_2	Ash2l
2.75506e-195	0.405424	0.323	0.111	5.33766e-191	cluster_2	Nt5c3b
5.06978e-134	0.405103	0.566	0.313	9.8222e-130	cluster_2	Timm44
1.1845e-136	0.405048	0.511	0.27	2.29484e-132	cluster_2	Faf1
9.58641e-178	0.404734	0.377	0.151	1.85727e-173	cluster_2	Dcps
1.65297e-261	0.404621	0.29	0.075	3.20247e-257	cluster_2	Pola2
3.81308e-133	0.404375	0.509	0.271	7.38745e-129	cluster_2	Eif2b5
1.56865e-154	0.403945	1	0.997	3.0391e-150	cluster_2	Rpl6
4.54637e-85	0.403599	0.714	0.542	8.80815e-81	cluster_2	Hp1bp3
2.77135e-129	0.403559	0.596	0.344	5.36921e-125	cluster_2	Cnih1
3.23679e-123	0.40348	0.647	0.399	6.27095e-119	cluster_2	Elavl1
4.61646e-129	0.403319	0.541	0.298	8.94393e-125	cluster_2	Mrps10
1.17987e-135	0.403242	0.46	0.233	2.28589e-131	cluster_2	Oard1
7.49588e-127	0.403123	0.981	0.915	1.45225e-122	cluster_2	Psmb3
4.01993e-148	0.402979	0.446	0.213	7.78821e-144	cluster_2	Psmg1
7.90372e-300	0.402454	0.277	0.061	1.53127e-295	cluster_2	Pkmyt1
1.78273e-115	0.402358	0.97	0.9	3.45386e-111	cluster_2	Prrc2c
1.46632e-121	0.401856	0.635	0.386	2.84085e-117	cluster_2	Cnot6
7.05276e-149	0.401495	0.427	0.199	1.3664e-144	cluster_2	Pom121
7.86708e-102	0.401352	0.762	0.548	1.52417e-97	cluster_2	Pnn
2.49466e-127	0.401222	0.287	0.116	4.83316e-123	cluster_2	Hist3h2a
9.2818e-126	0.401176	0.583	0.333	1.79826e-121	cluster_2	Polr2g
0	0.401074	0.257	0.049	0	cluster_2	Psmc3ip
2.54276e-123	0.401035	0.432	0.22	4.92634e-119	cluster_2	Rpp25l
4.33406e-122	0.40082	0.872	0.723	8.3968e-118	cluster_2	Stub1
6.2935e-173	0.400521	1	0.999	1.2193e-168	cluster_2	Rpl18
8.96874e-173	0.399978	0.392	0.162	1.7376e-168	cluster_2	Mars
1.85806e-108	0.399614	0.758	0.528	3.59981e-104	cluster_2	Tardbp
9.90872e-108	0.399492	0.67	0.443	1.91972e-103	cluster_2	Vps36
2.96722e-102	0.399451	0.836	0.681	5.74868e-98	cluster_2	G3bp2
1.06879e-122	0.399413	0.556	0.317	2.07067e-118	cluster_2	Mrpl55
9.28764e-97	0.398092	0.743	0.545	1.79939e-92	cluster_2	U2surp
3.1809e-138	0.397771	0.51	0.264	6.16267e-134	cluster_2	Rsrc1
1.17398e-153	0.397681	0.449	0.21	2.27447e-149	cluster_2	Dus1l
9.7444e-115	0.397556	0.673	0.432	1.88788e-110	cluster_2	Mrps18a
1.25161e-124	0.396849	0.905	0.796	2.42487e-120	cluster_2	Eif4h
1.30781e-97	0.396789	0.361	0.184	2.53375e-93	cluster_2	Bmyc
6.12999e-133	0.396536	0.492	0.256	1.18762e-128	cluster_2	Aasdhppt
5.82826e-123	0.39602	0.499	0.271	1.12917e-118	cluster_2	Fam136a
1.32623e-157	0.395549	0.392	0.168	2.56944e-153	cluster_2	Nol8
4.87396e-112	0.395516	0.714	0.476	9.44282e-108	cluster_2	Psmd3
1.02955e-199	0.395282	0.263	0.077	1.99465e-195	cluster_2	4930461G14Rik
8.71314e-139	0.395178	0.448	0.221	1.68808e-134	cluster_2	Smyd2
2.95054e-50	0.394909	0.619	0.492	5.71638e-46	cluster_2	Klf7
6.67457e-108	0.39463	0.777	0.574	1.29313e-103	cluster_2	Dcun1d5
5.37928e-141	0.394223	0.497	0.253	1.04218e-136	cluster_2	Farsb
1.83592e-146	0.394223	0.424	0.199	3.55691e-142	cluster_2	Med4
6.53386e-156	0.394192	1	0.998	1.26587e-151	cluster_2	Rpl11
3.56715e-141	0.394155	0.436	0.21	6.911e-137	cluster_2	Gabpb2
3.35686e-142	0.393676	0.503	0.257	6.50358e-138	cluster_2	Seh1l
8.76151e-102	0.393382	0.807	0.635	1.69745e-97	cluster_2	Timm17a
1.05331e-165	0.393355	1	1	2.04068e-161	cluster_2	Rpl7
3.863e-117	0.393182	0.469	0.248	7.48417e-113	cluster_2	Mpzl1
3.71156e-235	0.392649	0.271	0.071	7.19078e-231	cluster_2	Gas2l3
6.6546e-113	0.392537	0.514	0.293	1.28926e-108	cluster_2	Acsl5
2.59941e-150	0.392434	0.428	0.198	5.0361e-146	cluster_2	Cbfb
5.09875e-117	0.392433	0.935	0.865	9.87831e-113	cluster_2	Ube2m
7.05325e-131	0.392012	1	0.995	1.3665e-126	cluster_2	Rps18
2.04187e-101	0.391936	0.772	0.567	3.95591e-97	cluster_2	Celf1
3.07963e-121	0.391854	0.524	0.292	5.96647e-117	cluster_2	Mrpl22
5.73438e-136	0.391831	0.464	0.234	1.11098e-131	cluster_2	Atf1
1.57665e-130	0.391749	0.469	0.243	3.0546e-126	cluster_2	Prkag1
2.00723e-199	0.391639	0.315	0.105	3.8888e-195	cluster_2	Pck2
3.89036e-137	0.391638	0.385	0.176	7.53717e-133	cluster_2	E2f3
1.96343e-97	0.391472	0.659	0.449	3.80394e-93	cluster_2	Dnajc21
7.6609e-121	0.391446	0.949	0.878	1.48422e-116	cluster_2	Taf10
5.29724e-103	0.39092	0.786	0.603	1.02629e-98	cluster_2	Mrps16
6.34258e-120	0.390731	0.517	0.287	1.22881e-115	cluster_2	Zc3h18
3.3179e-124	0.390631	0.527	0.29	6.4281e-120	cluster_2	Nae1
1.68549e-276	0.390572	0.273	0.064	3.26547e-272	cluster_2	Aaas
1.56113e-141	0.390342	0.432	0.206	3.02454e-137	cluster_2	Ahctf1
3.53405e-161	0.390178	0.374	0.156	6.84686e-157	cluster_2	Rbm10
1.09716e-118	0.39015	0.939	0.854	2.12565e-114	cluster_2	Mtdh
3.7923e-121	0.389997	0.631	0.376	7.3472e-117	cluster_2	Parl
3.90078e-164	0.389987	0.372	0.153	7.55737e-160	cluster_2	Mettl16
1.55651e-131	0.389907	0.508	0.27	3.01559e-127	cluster_2	Nsmce2
1.19145e-132	0.389619	0.483	0.249	2.30832e-128	cluster_2	Ccdc58
8.79764e-125	0.389407	0.582	0.333	1.70446e-120	cluster_2	Ube2v2
1.04764e-138	0.389348	0.508	0.261	2.02971e-134	cluster_2	Rsl24d1
6.29405e-113	0.38871	0.558	0.326	1.21941e-108	cluster_2	Safb
2.80104e-112	0.38859	0.687	0.44	5.42673e-108	cluster_2	Gm16286
1.54469e-252	0.388246	0.28	0.072	2.99269e-248	cluster_2	Nup160
2.3704e-143	0.388179	0.406	0.184	4.59242e-139	cluster_2	Macc1
2.53878e-87	0.387798	0.275	0.128	4.91864e-83	cluster_2	Creb5
6.18111e-102	0.387647	0.361	0.177	1.19753e-97	cluster_2	Krt36
9.64838e-89	0.387572	0.898	0.762	1.86928e-84	cluster_2	2410006H16Rik
7.00497e-70	0.387154	0.532	0.355	1.35714e-65	cluster_2	Fads2
5.58263e-152	0.387097	1	0.995	1.08158e-147	cluster_2	Eef1b2
1.71001e-117	0.38682	0.587	0.341	3.31298e-113	cluster_2	Luc7l
3.2748e-147	0.386351	0.373	0.162	6.34459e-143	cluster_2	Arl6ip6
2.18983e-128	0.386062	0.528	0.287	4.24257e-124	cluster_2	Mrpl45
7.43928e-172	0.385607	1	1	1.44129e-167	cluster_2	Rps20
9.91652e-115	0.385412	0.584	0.346	1.92123e-110	cluster_2	Tufm
8.51096e-26	0.384715	0.344	0.246	1.64891e-21	cluster_2	Irf1
5.87691e-128	0.384285	0.457	0.234	1.13859e-123	cluster_2	Ppp3cb
4.56468e-100	0.384108	0.852	0.708	8.8436e-96	cluster_2	Mapre1
8.13552e-123	0.38407	0.439	0.222	1.57618e-118	cluster_2	Mphosph8
5.38303e-130	0.383849	0.461	0.233	1.04291e-125	cluster_2	Fam76b
2.45983e-105	0.383111	0.55	0.324	4.76568e-101	cluster_2	Rabggtb
7.15662e-189	0.382821	0.335	0.119	1.38652e-184	cluster_2	Hmgxb4
6.15762e-108	0.382558	0.582	0.347	1.19298e-103	cluster_2	Mrps28
3.02874e-132	0.382542	0.51	0.269	5.86789e-128	cluster_2	Rpf1
7.32385e-170	0.382405	0.33	0.124	1.41892e-165	cluster_2	Cenpc1
1.88152e-168	0.381866	1	0.999	3.64525e-164	cluster_2	Rps5
4.35171e-109	0.381777	0.692	0.456	8.431e-105	cluster_2	Cdc34
4.00167e-74	0.381647	0.658	0.48	7.75283e-70	cluster_2	Ctsh
2.3622e-159	0.381509	1	1	4.57653e-155	cluster_2	Ybx1
3.44724e-174	0.381505	0.358	0.139	6.67869e-170	cluster_2	Rrp9
3.47566e-115	0.381366	0.605	0.362	6.73375e-111	cluster_2	Fip1l1
9.31259e-151	0.381249	0.391	0.173	1.80422e-146	cluster_2	Ints11
2.67076e-147	0.380842	0.375	0.164	5.17432e-143	cluster_2	Cdc25a
3.05933e-143	0.380781	1	0.998	5.92714e-139	cluster_2	Rps9
4.26956e-169	0.380371	0.352	0.138	8.27185e-165	cluster_2	Nop9
1.00263e-146	0.380341	0.361	0.154	1.9425e-142	cluster_2	Slc39a10
1.14334e-144	0.380116	1	0.997	2.21512e-140	cluster_2	Rpl29
3.76307e-105	0.379964	0.678	0.451	7.29057e-101	cluster_2	Mrps15
2.57266e-115	0.379849	0.989	0.965	4.98427e-111	cluster_2	Kif5b
4.36041e-113	0.379723	0.872	0.754	8.44787e-109	cluster_2	Grpel1
2.05953e-145	0.378789	0.402	0.182	3.99013e-141	cluster_2	Gfm1
4.71915e-113	0.378726	0.429	0.222	9.14289e-109	cluster_2	Ptprg
1.01772e-153	0.3787	1	0.999	1.97173e-149	cluster_2	Rps4x
7.95382e-138	0.377756	0.426	0.204	1.54097e-133	cluster_2	Bop1
2.67884e-110	0.376735	0.593	0.357	5.18998e-106	cluster_2	Eif4ebp2
9.17962e-270	0.376265	0.251	0.056	1.77846e-265	cluster_2	Mms22l
4.7765e-106	0.376207	0.566	0.339	9.254e-102	cluster_2	Lims1
2.60649e-135	0.375192	0.436	0.212	5.0498e-131	cluster_2	Farsa
4.84415e-122	0.375027	0.504	0.273	9.38505e-118	cluster_2	Carnmt1
2.04851e-149	0.374966	0.388	0.17	3.96878e-145	cluster_2	Pus1
2.6455e-135	0.374749	1	0.998	5.12538e-131	cluster_2	Rpl13
5.80041e-160	0.374629	0.355	0.143	1.12377e-155	cluster_2	Prmt7
4.39378e-115	0.374561	0.393	0.19	8.51251e-111	cluster_2	Dmpk
3.40915e-106	0.37453	0.58	0.351	6.6049e-102	cluster_2	Api5
8.73363e-158	0.37421	0.388	0.166	1.69205e-153	cluster_2	Sf3a2
3.67345e-115	0.374041	0.473	0.255	7.11695e-111	cluster_2	Zcchc17
7.59073e-36	0.37379	0.253	0.156	1.47063e-31	cluster_2	Tm4sf1
2.69969e-122	0.373642	0.39	0.191	5.23039e-118	cluster_2	Bckdk
3.40557e-101	0.373579	0.657	0.429	6.59795e-97	cluster_2	Bud31
5.4971e-129	0.373468	0.505	0.267	1.06501e-124	cluster_2	Memo1
5.8452e-106	0.373435	0.889	0.744	1.13245e-101	cluster_2	Bola2
7.67755e-164	0.373398	1	0.999	1.48745e-159	cluster_2	Rplp2
3.8703e-265	0.373033	0.26	0.06	7.49832e-261	cluster_2	Pold1
1.40341e-109	0.372734	0.462	0.252	2.71897e-105	cluster_2	Rfxap
4.87364e-45	0.372709	0.797	0.757	9.4422e-41	cluster_2	Chic2
1.49543e-107	0.372686	0.74	0.513	2.89724e-103	cluster_2	Akt1
1.18971e-117	0.372624	0.455	0.239	2.30495e-113	cluster_2	Ddx10
3.23554e-184	0.371974	0.295	0.099	6.26854e-180	cluster_2	Jade1
1.98031e-169	0.371924	0.324	0.121	3.83665e-165	cluster_2	Ppwd1
6.76135e-145	0.37147	0.308	0.121	1.30994e-140	cluster_2	Fbln1
2.39928e-113	0.371192	0.577	0.331	4.64837e-109	cluster_2	Vgll4
2.96527e-163	0.371163	0.31	0.114	5.74492e-159	cluster_2	Pds5b
1.2744e-173	0.371151	0.281	0.094	2.46903e-169	cluster_2	Slc29a1
5.01364e-103	0.371024	0.589	0.362	9.71342e-99	cluster_2	Trappc5
6.78495e-114	0.370787	0.488	0.268	1.31452e-109	cluster_2	Mrpl46
5.77413e-178	0.370642	0.308	0.108	1.11868e-173	cluster_2	Cnot9
1.5719e-93	0.370385	0.825	0.688	3.0454e-89	cluster_2	Hprt
1.46592e-126	0.370371	0.402	0.195	2.84007e-122	cluster_2	Psmg3
2.79069e-98	0.36983	0.85	0.707	5.40668e-94	cluster_2	Txn2
6.11154e-108	0.369617	0.397	0.2	1.18405e-103	cluster_2	Arl4c
2.63186e-115	0.369286	0.55	0.314	5.09897e-111	cluster_2	Acbd6
8.81392e-131	0.368848	0.451	0.226	1.70761e-126	cluster_2	Ide
5.66116e-96	0.368684	0.82	0.669	1.09679e-91	cluster_2	Abcf1
1.12455e-169	0.368636	0.336	0.127	2.1787e-165	cluster_2	Zcchc8
3.66645e-117	0.368202	0.552	0.312	7.10338e-113	cluster_2	Eif2a
2.25344e-46	0.368116	0.629	0.496	4.36581e-42	cluster_2	Sox9
1.10849e-123	0.368051	1	0.999	2.14758e-119	cluster_2	Rps12
1.08003e-220	0.368041	0.279	0.079	2.09244e-216	cluster_2	Srbd1
1.34064e-162	0.367897	0.345	0.136	2.59737e-158	cluster_2	Senp1
2.39269e-117	0.36767	0.469	0.251	4.63559e-113	cluster_2	Dars
6.94421e-93	0.367496	0.812	0.664	1.34537e-88	cluster_2	Dph3
1.49027e-112	0.367468	0.495	0.275	2.88724e-108	cluster_2	Vbp1
5.63921e-123	0.367438	0.418	0.208	1.09254e-118	cluster_2	Wdr36
8.6652e-125	0.366896	0.412	0.201	1.67879e-120	cluster_2	Hs2st1
4.71585e-131	0.366802	0.464	0.235	9.13649e-127	cluster_2	Gtf2f2
5.70173e-143	0.366787	0.36	0.155	1.10465e-138	cluster_2	Eif2b3
2.44767e-119	0.366762	0.436	0.224	4.74211e-115	cluster_2	Mrps31
1.46014e-181	0.366692	0.277	0.089	2.82888e-177	cluster_2	Exosc2
8.09025e-137	0.366563	0.412	0.194	1.5674e-132	cluster_2	Faim
3.9507e-109	0.366492	0.404	0.208	7.65408e-105	cluster_2	Cars
4.66756e-96	0.366274	0.636	0.417	9.04293e-92	cluster_2	Cdc5l
1.96177e-92	0.366274	0.714	0.515	3.80074e-88	cluster_2	Med28
3.93822e-146	0.366098	0.346	0.145	7.62992e-142	cluster_2	Naa25
4.756e-101	0.365717	0.933	0.861	9.21427e-97	cluster_2	Tmem238
3.21461e-102	0.36559	0.746	0.525	6.22798e-98	cluster_2	Psmc1
8.25615e-87	0.365486	0.828	0.689	1.59955e-82	cluster_2	Hnrnpdl
4.24916e-131	0.364363	0.384	0.178	8.23232e-127	cluster_2	Pitrm1
1.4921e-102	0.364301	0.54	0.317	2.89079e-98	cluster_2	Mrps35
9.5667e-111	0.364178	0.661	0.419	1.85345e-106	cluster_2	Prrc2a
2.51306e-269	0.36404	0.25	0.055	4.8688e-265	cluster_2	Rnf26
1.39993e-131	0.363844	0.449	0.222	2.71222e-127	cluster_2	Lsg1
2.55595e-143	0.363832	1	1	4.9519e-139	cluster_2	Eef1a1
6.70742e-92	0.363486	0.726	0.52	1.2995e-87	cluster_2	Snw1
4.60396e-143	0.363429	0.367	0.16	8.91972e-139	cluster_2	Cstf2
2.09066e-165	0.363358	0.291	0.103	4.05045e-161	cluster_2	Slf1
8.47025e-130	0.36306	1	0.997	1.64103e-125	cluster_2	Rps8
1.102e-98	0.362975	0.608	0.386	2.13502e-94	cluster_2	Cnot1
7.27077e-134	0.362937	0.364	0.163	1.40864e-129	cluster_2	Pinx1
2.25166e-88	0.362771	0.647	0.438	4.36237e-84	cluster_2	Polr2m
9.78555e-91	0.362576	0.818	0.632	1.89585e-86	cluster_2	Taf1d
1.05337e-142	0.36254	0.357	0.153	2.0408e-138	cluster_2	Aatf
1.75187e-115	0.362099	1	0.985	3.39408e-111	cluster_2	Rpl22l1
1.55291e-111	0.362049	0.5	0.281	3.00861e-107	cluster_2	Ctdnep1
1.2918e-129	0.361422	0.393	0.185	2.50274e-125	cluster_2	Isoc1
6.0584e-97	0.361231	0.639	0.41	1.17375e-92	cluster_2	Bod1l
2.73216e-131	0.360746	0.389	0.181	5.29328e-127	cluster_2	Anapc1
4.48654e-94	0.360331	0.301	0.14	8.69222e-90	cluster_2	Isl1
5.91331e-118	0.360329	0.489	0.264	1.14564e-113	cluster_2	Tnpo3
4.90943e-109	0.360231	0.48	0.266	9.51153e-105	cluster_2	Mtx1
7.44691e-84	0.360064	0.839	0.696	1.44276e-79	cluster_2	Fus
1.31339e-105	0.359896	0.551	0.324	2.54455e-101	cluster_2	Snrnp48
1.46587e-117	0.359702	0.463	0.244	2.83997e-113	cluster_2	Cops8
2.86454e-86	0.359294	0.366	0.195	5.54976e-82	cluster_2	Cavin1
5.49526e-100	0.359238	0.654	0.423	1.06465e-95	cluster_2	Mrpl32
3.16715e-108	0.359165	0.531	0.305	6.13603e-104	cluster_2	Mrpl41
2.42062e-77	0.358979	0.66	0.479	4.68972e-73	cluster_2	Cenpx
3.3666e-115	0.358493	0.46	0.244	6.52244e-111	cluster_2	Sf3b4
1.28753e-86	0.358268	0.731	0.526	2.49446e-82	cluster_2	Hnrnph1
7.37378e-80	0.35818	0.778	0.632	1.4286e-75	cluster_2	Mrpl17
1.28336e-96	0.358088	0.617	0.389	2.48639e-92	cluster_2	Polr2i
2.32748e-110	0.357951	0.984	0.931	4.50927e-106	cluster_2	Psmb4
1.47242e-93	0.357861	0.25	0.11	2.85267e-89	cluster_2	Tnnt2
5.48691e-118	0.357183	1	0.999	1.06303e-113	cluster_2	Rpl32
3.92467e-96	0.356835	0.855	0.73	7.60365e-92	cluster_2	Psmd2
1.77576e-103	0.356064	0.402	0.207	3.44036e-99	cluster_2	Pcsk9
7.21137e-92	0.355853	0.847	0.711	1.39713e-87	cluster_2	Emc6
1.50069e-102	0.355721	0.366	0.184	2.90744e-98	cluster_2	Pla2g4a
2.90283e-105	0.355709	0.537	0.314	5.62393e-101	cluster_2	Rbbp8
3.22801e-91	0.355617	0.643	0.431	6.25394e-87	cluster_2	Zdhhc3
3.41851e-149	0.35481	0.314	0.124	6.62302e-145	cluster_2	Haus7
3.13056e-114	0.3548	0.451	0.238	6.06516e-110	cluster_2	Pkig
2.49157e-150	0.354765	0.322	0.127	4.82718e-146	cluster_2	Cntrl
8.94584e-96	0.35461	0.968	0.923	1.73317e-91	cluster_2	Tkt
5.72354e-98	0.353832	0.423	0.23	1.10888e-93	cluster_2	Hoxa10
8.02313e-109	0.3538	0.551	0.319	1.5544e-104	cluster_2	Cops7a
6.16004e-130	0.353477	0.368	0.168	1.19345e-125	cluster_2	Nudt1
1.8973e-169	0.353143	0.273	0.09	3.67583e-165	cluster_2	Tinf2
3.18713e-174	0.353102	0.296	0.102	6.17474e-170	cluster_2	Paxip1
2.58868e-95	0.353072	0.678	0.452	5.01531e-91	cluster_2	Polr2k
6.12308e-93	0.353037	0.852	0.715	1.18629e-88	cluster_2	Mrpl21
4.41808e-89	0.352999	0.852	0.719	8.55958e-85	cluster_2	Mrpl34
2.00934e-126	0.35292	1	0.994	3.89289e-122	cluster_2	Rps25
1.07225e-98	0.352624	0.497	0.288	2.07737e-94	cluster_2	Elf2
1.02062e-194	0.352437	0.272	0.082	1.97736e-190	cluster_2	Mre11a
1.46385e-102	0.352347	0.554	0.33	2.83606e-98	cluster_2	Cnot3
2.20458e-103	0.35186	0.537	0.316	4.27116e-99	cluster_2	Dlat
2.17449e-83	0.351666	0.78	0.609	4.21286e-79	cluster_2	Psmd6
1.83321e-114	0.351632	0.464	0.247	3.55167e-110	cluster_2	Ngdn
7.37934e-79	0.351612	0.733	0.565	1.42967e-74	cluster_2	Rp9
6.38744e-95	0.351524	0.876	0.722	1.2375e-90	cluster_2	Acin1
3.87108e-88	0.351338	0.538	0.33	7.49983e-84	cluster_2	Ilkap
5.10704e-92	0.351284	0.889	0.784	9.89438e-88	cluster_2	Hras
1.31926e-105	0.351251	0.484	0.272	2.55593e-101	cluster_2	Pop7
1.34293e-97	0.350826	0.936	0.877	2.60178e-93	cluster_2	Tmem14c
1.65152e-83	0.350697	0.698	0.508	3.19966e-79	cluster_2	Gatad1
1.62246e-116	0.35067	0.484	0.26	3.14335e-112	cluster_2	Rabl6
3.44561e-71	0.350329	0.782	0.645	6.67553e-67	cluster_2	Gclm
2.08897e-125	0.35029	0.365	0.168	4.04718e-121	cluster_2	Rprd1b
8.40332e-119	0.349953	0.416	0.209	1.62806e-114	cluster_2	Mrpl1
5.63629e-126	0.349928	0.382	0.179	1.09197e-121	cluster_2	Lrpprc
1.70754e-117	0.349886	0.39	0.191	3.30819e-113	cluster_2	Ctdspl2
6.22667e-127	0.349843	0.439	0.22	1.20635e-122	cluster_2	Get4
9.59012e-115	0.34979	0.985	0.954	1.85799e-110	cluster_2	Vdac1
4.9931e-106	0.349637	0.543	0.315	9.67362e-102	cluster_2	Pabpc4
2.75017e-101	0.349413	0.522	0.306	5.32818e-97	cluster_2	Zrsr2
6.20791e-112	0.349313	0.984	0.931	1.20272e-107	cluster_2	Morf4l1
6.16922e-101	0.349227	0.502	0.289	1.19523e-96	cluster_2	Tlnrd1
1.83945e-101	0.349074	0.391	0.203	3.56375e-97	cluster_2	Ccdc86
1.7204e-144	0.349049	0.312	0.123	3.33311e-140	cluster_2	Pcsk6
5.06442e-113	0.349009	0.463	0.246	9.81181e-109	cluster_2	Otud4
4.81206e-123	0.348937	1	0.999	9.32289e-119	cluster_2	Rps10
2.13647e-136	0.348835	0.364	0.16	4.1392e-132	cluster_2	Bri3bp
1.1488e-95	0.34844	0.45	0.25	2.22568e-91	cluster_2	Adgrl2
2.61376e-190	0.3484	0.287	0.091	5.0639e-186	cluster_2	Mthfd1l
5.15798e-121	0.348164	0.385	0.184	9.99307e-117	cluster_2	Dnajc11
2.82669e-107	0.347675	0.497	0.278	5.47642e-103	cluster_2	Usf2
6.69506e-99	0.347532	0.484	0.277	1.2971e-94	cluster_2	Trim27
1.41432e-100	0.347321	0.511	0.298	2.74011e-96	cluster_2	Znrd1
2.18604e-88	0.347237	0.84	0.692	4.23523e-84	cluster_2	Psmd11
1.43233e-104	0.346847	0.432	0.232	2.77499e-100	cluster_2	Sp1
1.95744e-153	0.346835	0.31	0.118	3.79235e-149	cluster_2	Etv4
5.29017e-100	0.346213	0.269	0.117	1.02492e-95	cluster_2	Fxyd6
2.4134e-71	0.34617	0.768	0.623	4.67572e-67	cluster_2	Fermt1
2.51968e-72	0.345703	0.564	0.374	4.88163e-68	cluster_2	Tacstd2
1.21092e-105	0.34562	0.474	0.262	2.34605e-101	cluster_2	Zfp593
1.63759e-142	0.345589	0.338	0.14	3.17267e-138	cluster_2	Sin3a
1.66897e-116	0.345384	0.311	0.136	3.23347e-112	cluster_2	Morc4
2.53219e-105	0.345031	0.519	0.294	4.90587e-101	cluster_2	Chordc1
1.41092e-106	0.344932	0.429	0.227	2.73352e-102	cluster_2	Osgep
2.16092e-66	0.344904	0.759	0.628	4.18656e-62	cluster_2	Tmprss4
5.25394e-100	0.34485	0.552	0.328	1.0179e-95	cluster_2	2023-09-11
3.07146e-109	0.344637	0.463	0.25	5.95064e-105	cluster_2	Rae1
7.25731e-166	0.344539	0.294	0.104	1.40603e-161	cluster_2	Xrcc6
3.10128e-88	0.344173	0.811	0.646	6.00841e-84	cluster_2	Denr
1.59034e-76	0.343877	0.867	0.768	3.08113e-72	cluster_2	Cd47
5.78815e-112	0.343761	0.415	0.211	1.1214e-107	cluster_2	Cluh
3.54557e-85	0.343372	0.486	0.29	6.86919e-81	cluster_2	Mecr
4.73132e-142	0.343327	0.309	0.123	9.16647e-138	cluster_2	Zmynd19
9.9571e-90	0.343319	0.519	0.315	1.92909e-85	cluster_2	Phf10
8.56488e-107	0.343317	0.427	0.226	1.65936e-102	cluster_2	Pih1d1
1.41542e-81	0.343171	0.873	0.715	2.74223e-77	cluster_2	Sox4
9.67102e-101	0.342555	0.526	0.308	1.87366e-96	cluster_2	Ppfia1
1.75551e-138	0.342511	0.319	0.13	3.40112e-134	cluster_2	Orc2
1.83552e-100	0.34214	0.494	0.284	3.55614e-96	cluster_2	Qdpr
4.56901e-108	0.34193	0.446	0.24	8.85199e-104	cluster_2	Nsmce3
2.42357e-89	0.341346	0.525	0.32	4.69542e-85	cluster_2	Ccdc25
4.31025e-92	0.341323	0.628	0.4	8.35068e-88	cluster_2	Fxr1
8.9311e-139	0.341305	0.34	0.144	1.73031e-134	cluster_2	Ino80e
5.4105e-102	0.341182	0.462	0.257	1.04823e-97	cluster_2	Nmt2
4.99654e-130	0.341158	1	1	9.6803e-126	cluster_2	Rplp1
2.213e-120	0.340513	0.376	0.178	4.28748e-116	cluster_2	Krr1
5.29705e-89	0.340509	0.973	0.941	1.02625e-84	cluster_2	Ywhah
4.43386e-58	0.34024	0.414	0.255	8.59016e-54	cluster_2	Tuba1a
2.09051e-114	0.340187	0.427	0.22	4.05016e-110	cluster_2	Mrps11
3.24115e-98	0.340018	0.52	0.305	6.2794e-94	cluster_2	Psmg4
2.03329e-82	0.339632	0.9	0.797	3.93929e-78	cluster_2	Tecr
2.79575e-99	0.339312	0.953	0.863	5.41649e-95	cluster_2	Manf
5.57051e-100	0.339179	0.457	0.25	1.07923e-95	cluster_2	Fam3c
2.00749e-93	0.339176	0.45	0.255	3.8893e-89	cluster_2	Mzt1
3.82035e-168	0.33917	0.291	0.101	7.40155e-164	cluster_2	Wdr4
1.92209e-106	0.338913	0.99	0.951	3.72386e-102	cluster_2	Ndufab1
4.19611e-144	0.338881	0.319	0.128	8.12954e-140	cluster_2	Smc5
6.44741e-90	0.338414	0.872	0.756	1.24912e-85	cluster_2	Ube2n
3.83265e-113	0.33834	0.426	0.218	7.42538e-109	cluster_2	Prep
5.43996e-203	0.338287	0.258	0.073	1.05394e-198	cluster_2	Ctc1
6.87128e-84	0.337992	0.529	0.332	1.33124e-79	cluster_2	Plekhj1
5.37452e-104	0.337985	0.99	0.956	1.04126e-99	cluster_2	Dad1
5.99022e-122	0.337824	1	0.997	1.16055e-117	cluster_2	Rps15
1.21987e-107	0.337716	0.357	0.174	2.36338e-103	cluster_2	Tmx2
1.62558e-76	0.337591	0.66	0.466	3.14939e-72	cluster_2	Erg28
2.20284e-90	0.336889	0.563	0.349	4.26778e-86	cluster_2	Aifm1
4.08993e-174	0.336769	0.253	0.078	7.92383e-170	cluster_2	Cdca7l
6.05726e-94	0.33641	0.897	0.775	1.17353e-89	cluster_2	Psmc6
8.2048e-91	0.336081	0.947	0.843	1.5896e-86	cluster_2	Nedd4
9.01664e-99	0.336012	0.465	0.26	1.74688e-94	cluster_2	Gtf2e2
4.01184e-103	0.335847	0.445	0.239	7.77255e-99	cluster_2	Sephs2
2.47244e-126	0.335711	0.373	0.172	4.79011e-122	cluster_2	Hspbp1
5.17328e-138	0.335668	0.303	0.121	1.00227e-133	cluster_2	Trmt10a
1.2284e-112	0.33542	0.366	0.177	2.3799e-108	cluster_2	Txndc12
1.88241e-119	0.335244	0.343	0.157	3.64698e-115	cluster_2	Nubp2
7.78019e-137	0.335234	0.364	0.16	1.50733e-132	cluster_2	Klhdc4
5.13557e-82	0.335135	0.376	0.202	9.94965e-78	cluster_2	Cldn2
7.29409e-80	0.334868	0.732	0.549	1.41316e-75	cluster_2	Ccdc124
1.01287e-90	0.334694	0.612	0.389	1.96233e-86	cluster_2	Wdr61
5.54137e-88	0.334643	0.657	0.439	1.07359e-83	cluster_2	Dap3
1.6268e-75	0.334514	0.661	0.46	3.15177e-71	cluster_2	Mettl9
2.26794e-133	0.334496	0.326	0.138	4.39391e-129	cluster_2	Rcl1
1.38402e-82	0.334474	0.583	0.379	2.68141e-78	cluster_2	Gfer
1.26335e-158	0.333834	0.293	0.106	2.44762e-154	cluster_2	Tamm41
4.1377e-113	0.333829	0.382	0.186	8.01637e-109	cluster_2	Thumpd1
5.4337e-95	0.333764	0.522	0.309	1.05273e-90	cluster_2	Nsfl1c
3.20337e-116	0.333574	0.359	0.17	6.2062e-112	cluster_2	Polr2d
3.73526e-115	0.333537	0.404	0.201	7.23669e-111	cluster_2	Arfrp1
6.3901e-106	0.333537	0.399	0.205	1.23802e-101	cluster_2	Opa3
5.03127e-81	0.333526	0.736	0.545	9.74758e-77	cluster_2	Arglu1
2.6088e-124	0.333489	0.368	0.17	5.05428e-120	cluster_2	Med6
1.34116e-99	0.333215	0.994	0.953	2.59837e-95	cluster_2	Prdx2
1.11181e-99	0.333169	0.531	0.31	2.15401e-95	cluster_2	Uhrf2
4.44003e-93	0.332872	0.566	0.349	8.60212e-89	cluster_2	Mrpl9
2.47653e-84	0.332617	0.691	0.474	4.79803e-80	cluster_2	Rtf1
5.35985e-93	0.332592	0.47	0.27	1.03842e-88	cluster_2	Tmx1
1.34143e-71	0.332315	0.706	0.513	2.59889e-67	cluster_2	Comt
1.56107e-132	0.332237	1	0.998	3.02442e-128	cluster_2	Rpl7a
1.49419e-85	0.332171	0.74	0.528	2.89484e-81	cluster_2	Aopep
8.41073e-161	0.332114	0.285	0.1	1.6295e-156	cluster_2	Gle1
6.87764e-190	0.332046	0.256	0.075	1.33247e-185	cluster_2	Mcph1
4.1317e-138	0.332004	0.328	0.135	8.00476e-134	cluster_2	Tdp2
1.86719e-94	0.331774	0.633	0.406	3.6175e-90	cluster_2	Sf1
1.32875e-98	0.331662	0.486	0.276	2.57432e-94	cluster_2	Bccip
1.60573e-203	0.331627	0.256	0.072	3.11094e-199	cluster_2	Mad1l1
5.42896e-89	0.331549	0.484	0.285	1.05181e-84	cluster_2	Hddc2
6.46437e-57	0.330694	0.786	0.667	1.25241e-52	cluster_2	Tra2b
9.02511e-89	0.330546	0.458	0.265	1.74852e-84	cluster_2	Tfdp2
6.19907e-76	0.330536	0.332	0.181	1.20101e-71	cluster_2	Dapk2
3.09455e-99	0.330339	0.412	0.219	5.99538e-95	cluster_2	Rbm34
2.42875e-91	0.330236	0.501	0.298	4.70546e-87	cluster_2	Mrps23
1.76104e-103	0.330225	0.983	0.942	3.41184e-99	cluster_2	Eif3k
2.88991e-104	0.330037	0.441	0.236	5.59891e-100	cluster_2	Creb1
8.57712e-67	0.329966	0.634	0.465	1.66173e-62	cluster_2	Chd1
3.47131e-115	0.329699	0.392	0.191	6.72532e-111	cluster_2	Qtrt1
1.00372e-83	0.32957	0.52	0.321	1.94461e-79	cluster_2	Alad
1.87936e-117	0.329291	0.414	0.205	3.64107e-113	cluster_2	Thoc1
5.08791e-122	0.328834	0.291	0.121	9.85732e-118	cluster_2	Steap2
3.9619e-136	0.328653	0.322	0.133	7.67578e-132	cluster_2	Poc1b
9.56017e-92	0.328609	0.899	0.791	1.85219e-87	cluster_2	Eloc
5.73883e-84	0.328042	0.675	0.462	1.11184e-79	cluster_2	Usp7
2.4599e-90	0.328004	0.913	0.813	4.76581e-86	cluster_2	Aimp1
1.03094e-84	0.32797	0.906	0.845	1.99734e-80	cluster_2	Pak2
1.09415e-135	0.327772	0.31	0.126	2.1198e-131	cluster_2	Ift27
9.55133e-77	0.327621	0.347	0.189	1.85048e-72	cluster_2	Vsig1
1.30399e-189	0.327605	1	1	2.52634e-185	cluster_2	Rpl41
2.19581e-87	0.327297	0.724	0.509	4.25417e-83	cluster_2	Hnrnpl
5.14069e-97	0.327036	0.507	0.294	9.95958e-93	cluster_2	Thop1
8.62055e-166	0.326999	0.265	0.087	1.67015e-161	cluster_2	Plch1
1.03855e-111	0.326995	0.396	0.199	2.01209e-107	cluster_2	Pigf
1.52348e-76	0.326748	0.612	0.403	2.95158e-72	cluster_2	Kitl
6.17308e-117	0.326355	1	0.991	1.19597e-112	cluster_2	Rpl36al
8.63933e-118	0.326233	0.359	0.168	1.67378e-113	cluster_2	Blvra
3.11089e-71	0.326202	0.732	0.561	6.02703e-67	cluster_2	Cisd2
4.04908e-91	0.32608	0.512	0.299	7.84468e-87	cluster_2	Lmo4
6.45877e-155	0.325896	0.279	0.099	1.25132e-150	cluster_2	Dimt1
2.41793e-93	0.325888	0.803	0.621	4.68449e-89	cluster_2	Eif4e
1.69063e-101	0.325677	0.4	0.209	3.27544e-97	cluster_2	Leo1
7.55858e-116	0.325609	0.339	0.155	1.4644e-111	cluster_2	Wdr77
3.48607e-128	0.325601	0.336	0.146	6.75391e-124	cluster_2	Hmces
2.30192e-91	0.325535	0.321	0.156	4.45974e-87	cluster_2	Hoxd11
2.19798e-128	0.325525	1	0.998	4.25837e-124	cluster_2	Rpl35a
4.61002e-110	0.32541	0.378	0.187	8.93145e-106	cluster_2	E2f4
5.85794e-118	0.325255	0.323	0.143	1.13492e-113	cluster_2	Ammecr1
7.06033e-103	0.325196	0.367	0.183	1.36787e-98	cluster_2	Kcnq1
3.14143e-92	0.324979	0.516	0.307	6.0862e-88	cluster_2	Ryk
2.79576e-27	0.324943	0.514	0.418	5.41651e-23	cluster_2	Xist
3.50305e-50	0.324848	0.638	0.497	6.78681e-46	cluster_2	Blvrb
8.03218e-101	0.324845	0.464	0.257	1.55615e-96	cluster_2	Ddx41
2.16714e-112	0.324811	0.335	0.155	4.19862e-108	cluster_2	Nudcd1
4.77574e-74	0.324375	0.69	0.488	9.25252e-70	cluster_2	Dynll2
8.77752e-132	0.324122	0.308	0.127	1.70056e-127	cluster_2	Polr1a
2.08607e-77	0.324069	0.7	0.504	4.04156e-73	cluster_2	Pum2
1.04186e-66	0.323751	0.452	0.279	2.01849e-62	cluster_2	Pla2g12a
1.04418e-82	0.323655	0.624	0.41	2.023e-78	cluster_2	Fundc2
1.59546e-108	0.323524	0.363	0.177	3.09105e-104	cluster_2	Cdc16
7.78983e-73	0.323451	0.904	0.801	1.5092e-68	cluster_2	Chd4
2.25662e-92	0.323395	0.462	0.265	4.37198e-88	cluster_2	Pmpca
2.32308e-58	0.323256	0.652	0.492	4.50073e-54	cluster_2	Eml4
3.32209e-93	0.322781	0.422	0.232	6.43622e-89	cluster_2	Eef1akmt1
4.84567e-92	0.322324	0.523	0.309	9.388e-88	cluster_2	Zc3h13
1.55505e-81	0.322244	0.547	0.343	3.01276e-77	cluster_2	Adnp
1.31839e-69	0.321771	0.716	0.545	2.55426e-65	cluster_2	Cuta
2.80896e-93	0.321736	0.402	0.217	5.44208e-89	cluster_2	Ddx52
4.0653e-111	0.321413	0.336	0.156	7.87611e-107	cluster_2	Yif1b
1.00077e-129	0.321243	0.305	0.126	1.93889e-125	cluster_2	Fgfr1op
4.57335e-91	0.321235	0.401	0.215	8.86041e-87	cluster_2	Snx10
1.91083e-144	0.320906	0.282	0.105	3.70204e-140	cluster_2	Polr3h
1.29294e-102	0.320872	1	0.996	2.50495e-98	cluster_2	Rpl10a
1.19075e-107	0.320638	0.44	0.231	2.30696e-103	cluster_2	Brd9
1.11661e-101	0.320303	0.998	0.991	2.16333e-97	cluster_2	Rps27l
2.94255e-86	0.320215	0.514	0.312	5.70089e-82	cluster_2	Nabp2
5.08105e-79	0.320079	0.659	0.45	9.84402e-75	cluster_2	Prdx3
1.55749e-92	0.320044	0.414	0.226	3.01749e-88	cluster_2	Med29
3.90042e-117	0.319948	0.378	0.179	7.55666e-113	cluster_2	Svil
1.0556e-97	0.319877	0.414	0.221	2.04512e-93	cluster_2	Htatsf1
2.0741e-121	0.319835	0.327	0.144	4.01837e-117	cluster_2	Ptcd3
3.9877e-80	0.319783	0.876	0.739	7.72578e-76	cluster_2	Sec11a
9.94647e-69	0.319694	0.819	0.697	1.92703e-64	cluster_2	Plp2
7.09668e-109	0.319603	1	0.994	1.37491e-104	cluster_2	Rps19
1.09852e-171	0.319489	0.263	0.084	2.12828e-167	cluster_2	Lmf2
7.81973e-114	0.319351	0.344	0.161	1.51499e-109	cluster_2	Nfyc
6.34894e-97	0.31927	0.449	0.249	1.23004e-92	cluster_2	Mcmbp
2.47841e-126	0.319249	0.304	0.127	4.80167e-122	cluster_2	Pnpt1
1.85636e-125	0.318971	0.305	0.127	3.59651e-121	cluster_2	Tcf7
1.24052e-70	0.318925	0.688	0.503	2.40339e-66	cluster_2	Mrps34
1.41744e-84	0.318834	0.844	0.692	2.74615e-80	cluster_2	Ube2k
1.61479e-106	0.31876	0.362	0.178	3.1285e-102	cluster_2	Mrpl37
8.82535e-93	0.318707	0.957	0.887	1.70982e-88	cluster_2	Mrpl33
1.62391e-101	0.318696	1	0.997	3.14616e-97	cluster_2	Rps7
3.00436e-135	0.31851	0.29	0.113	5.82065e-131	cluster_2	Pwwp3a
5.66363e-81	0.318491	0.527	0.328	1.09727e-76	cluster_2	Bdp1
2.52958e-84	0.318438	0.529	0.325	4.9008e-80	cluster_2	Cdc26
5.15831e-68	0.318276	0.762	0.605	9.99372e-64	cluster_2	Arpc5l
3.75406e-34	0.318103	0.615	0.511	7.27311e-30	cluster_2	Hoxb13
2.01798e-103	0.318001	0.385	0.196	3.90964e-99	cluster_2	Gcn1
1.06463e-101	0.317939	0.402	0.211	2.06262e-97	cluster_2	Tarbp2
1.6872e-94	0.317882	0.509	0.297	3.26877e-90	cluster_2	Plaa
7.03789e-75	0.317787	0.698	0.509	1.36352e-70	cluster_2	Ctbp1
6.61732e-85	0.317455	0.41	0.231	1.28204e-80	cluster_2	Dnajc22
3.63887e-130	0.317439	0.318	0.133	7.04996e-126	cluster_2	Hdgfl2
1.03818e-69	0.317435	0.745	0.575	2.01137e-65	cluster_2	Samm50
5.53768e-118	0.317167	0.338	0.153	1.07287e-113	cluster_2	Nup214
4.90827e-148	0.316966	0.265	0.093	9.50929e-144	cluster_2	Grwd1
4.34321e-111	0.316769	0.392	0.193	8.41453e-107	cluster_2	Akap8
3.28363e-84	0.316538	0.552	0.342	6.36171e-80	cluster_2	Fcf1
5.97174e-117	0.316441	0.334	0.151	1.15696e-112	cluster_2	Wdr46
6.56355e-79	0.316433	0.62	0.41	1.27162e-74	cluster_2	Bola3
3.87584e-109	0.31643	0.347	0.164	7.50906e-105	cluster_2	Fam98a
4.30892e-82	0.316216	0.606	0.395	8.34809e-78	cluster_2	Dnajc15
1.89386e-103	0.31608	0.305	0.14	3.66916e-99	cluster_2	Pou2f1
1.63294e-99	0.315799	1	0.999	3.16366e-95	cluster_2	Rps23
1.14985e-107	0.315658	0.277	0.119	2.22772e-103	cluster_2	1700066B19Rik
6.63103e-84	0.314997	0.902	0.795	1.28469e-79	cluster_2	Cdc37
6.68554e-75	0.314928	0.818	0.652	1.29526e-70	cluster_2	Eif3j1
2.95232e-80	0.314908	0.411	0.235	5.71982e-76	cluster_2	Amd1
9.62349e-104	0.314378	0.392	0.2	1.86445e-99	cluster_2	Desi1
7.19167e-18	0.314282	0.789	0.824	1.39331e-13	cluster_2	Tnfrsf12a
3.7993e-108	0.31405	0.376	0.185	7.36077e-104	cluster_2	Exosc9
6.42516e-107	0.314041	0.449	0.236	1.24481e-102	cluster_2	Arhgef1
8.87907e-107	0.313882	0.324	0.151	1.72023e-102	cluster_2	Meaf6
1.1149e-71	0.313797	0.702	0.521	2.16e-67	cluster_2	Rnpep
1.54714e-72	0.313747	0.873	0.771	2.99743e-68	cluster_2	Caprin1
6.44215e-95	0.313626	0.456	0.256	1.2481e-90	cluster_2	Ptpa
1.26982e-116	0.313624	0.312	0.137	2.46014e-112	cluster_2	Ddx19a
3.03744e-74	0.313316	0.631	0.437	5.88474e-70	cluster_2	Csnk2a2
3.01097e-78	0.313222	0.552	0.354	5.83345e-74	cluster_2	Hnrnph2
7.86377e-119	0.313052	0.304	0.13	1.52353e-114	cluster_2	Mdn1
2.61603e-83	0.312776	0.91	0.784	5.0683e-79	cluster_2	St13
4.72669e-138	0.312526	1	1	9.15749e-134	cluster_2	Rps11
3.4583e-67	0.312369	0.499	0.319	6.70012e-63	cluster_2	Btg3
3.35191e-112	0.312248	0.331	0.15	6.49399e-108	cluster_2	Fmnl2
4.08578e-83	0.312234	0.442	0.257	7.91578e-79	cluster_2	Mllt10
6.9404e-104	0.312108	0.341	0.164	1.34463e-99	cluster_2	Stard7
5.51558e-128	0.312077	0.296	0.12	1.06859e-123	cluster_2	Pusl1
6.19123e-84	0.311125	0.912	0.833	1.19949e-79	cluster_2	Mrps24
1.10877e-132	0.311091	0.279	0.108	2.14814e-128	cluster_2	Utp15
4.86178e-106	0.310804	0.374	0.185	9.41921e-102	cluster_2	Hmga1
6.92466e-124	0.310764	0.313	0.133	1.34158e-119	cluster_2	Aida
8.16208e-100	0.310724	0.368	0.186	1.58132e-95	cluster_2	Cstf3
3.96575e-143	0.310654	0.267	0.096	7.68324e-139	cluster_2	Xpo4
3.61378e-81	0.310547	0.976	0.922	7.00134e-77	cluster_2	Cyc1
1.21265e-61	0.310215	0.658	0.49	2.34939e-57	cluster_2	Galnt1
9.27848e-121	0.31002	1	0.998	1.79761e-116	cluster_2	Btf3
1.01318e-67	0.309949	0.705	0.522	1.96294e-63	cluster_2	Tcea1
7.03443e-124	0.309923	0.345	0.152	1.36285e-119	cluster_2	Rrp8
6.96348e-77	0.309907	0.487	0.299	1.3491e-72	cluster_2	Cdc40
1.84547e-88	0.309803	0.424	0.237	3.57541e-84	cluster_2	0610009B22Rik
5.06505e-31	0.309755	0.952	0.95	9.81302e-27	cluster_2	Lmna
3.95862e-85	0.30964	0.529	0.324	7.66944e-81	cluster_2	Vma21
3.5194e-91	0.309584	0.514	0.304	6.81848e-87	cluster_2	Tiprl
1.54023e-152	0.309239	0.268	0.094	2.98404e-148	cluster_2	Xrcc1
9.61387e-119	0.309173	0.326	0.144	1.86259e-114	cluster_2	Pwp1
4.85839e-127	0.309041	0.282	0.113	9.41265e-123	cluster_2	Brip1os
5.55126e-108	0.309014	0.341	0.16	1.0755e-103	cluster_2	Cmtm7
2.49675e-110	0.308981	1	0.997	4.8372e-106	cluster_2	Oaz1
3.77131e-95	0.308896	0.29	0.135	7.30654e-91	cluster_2	Arhgdig
1.18667e-123	0.308884	0.283	0.114	2.29906e-119	cluster_2	Usp37
2.58587e-60	0.308193	0.383	0.229	5.00986e-56	cluster_2	Rbp1
1.54253e-115	0.307978	0.297	0.128	2.98849e-111	cluster_2	Cklf
9.50413e-123	0.307918	0.309	0.131	1.84133e-118	cluster_2	Ppp2r5d
5.91849e-101	0.307659	0.411	0.216	1.14665e-96	cluster_2	Mrps30
8.98641e-136	0.307153	0.275	0.104	1.74103e-131	cluster_2	Nbn
7.32001e-70	0.306768	0.456	0.284	1.41818e-65	cluster_2	Pnrc2
2.026e-89	0.306345	0.436	0.246	3.92518e-85	cluster_2	Mif4gd
1.04276e-81	0.306196	0.877	0.76	2.02025e-77	cluster_2	Mrps14
2.74079e-111	0.306152	0.314	0.141	5.31001e-107	cluster_2	Pcgf6
2.73623e-90	0.305838	0.413	0.227	5.30117e-86	cluster_2	Keap1
1.74688e-85	0.305675	0.496	0.297	3.3844e-81	cluster_2	Bod1
4.58175e-81	0.305407	0.941	0.859	8.87668e-77	cluster_2	Swi5
3.79891e-100	0.305309	0.401	0.208	7.36e-96	cluster_2	Taf11
1.79412e-69	0.305305	0.811	0.68	3.47593e-65	cluster_2	Lamtor1
1.47317e-83	0.305077	0.568	0.353	2.85411e-79	cluster_2	Slc38a1
2.0609e-125	0.304811	0.301	0.124	3.99279e-121	cluster_2	Taf3
1.81435e-50	0.304666	0.66	0.521	3.51512e-46	cluster_2	Klf13
2.10345e-89	0.30455	0.441	0.248	4.07523e-85	cluster_2	Cep83
3.84763e-81	0.304548	0.577	0.362	7.4544e-77	cluster_2	Mllt3
4.92961e-116	0.304367	0.332	0.149	9.55063e-112	cluster_2	Cnot10
2.61479e-105	0.30433	0.371	0.183	5.06589e-101	cluster_2	Gtf3c2
1.60046e-76	0.304225	0.535	0.339	3.10073e-72	cluster_2	Stag2
3.05702e-69	0.304183	0.538	0.353	5.92268e-65	cluster_2	Fmr1
4.93688e-101	0.303828	0.404	0.209	9.56471e-97	cluster_2	Nom1
9.5061e-109	0.30382	0.332	0.154	1.84171e-104	cluster_2	Jpt2
4.69649e-117	0.303739	0.315	0.138	9.09898e-113	cluster_2	Fbxl14
1.09369e-115	0.303632	0.327	0.146	2.11892e-111	cluster_2	Zdhhc6
1.14161e-72	0.303572	0.635	0.429	2.21175e-68	cluster_2	Ccdc59
4.53019e-102	0.303312	0.356	0.175	8.7768e-98	cluster_2	Xpot
1.29365e-114	0.30325	0.312	0.138	2.50633e-110	cluster_2	Nelfcd
2.9248e-82	0.303229	0.547	0.341	5.66652e-78	cluster_2	Smim11
1.76546e-86	0.303222	0.42	0.235	3.42041e-82	cluster_2	Mphosph6
8.28593e-73	0.303174	0.573	0.378	1.60532e-68	cluster_2	Tnpo1
6.69654e-56	0.303121	0.606	0.444	1.29739e-51	cluster_2	Fn1
2.36264e-55	0.303069	0.61	0.446	4.57738e-51	cluster_2	Marcks
9.28407e-74	0.302821	0.416	0.239	1.7987e-69	cluster_2	Tubb2b
2.73505e-59	0.302774	0.551	0.382	5.29889e-55	cluster_2	Hspa4l
1.733e-72	0.302728	0.776	0.604	3.35752e-68	cluster_2	Smarce1
1.55991e-80	0.302306	0.49	0.298	3.02217e-76	cluster_2	Faf2
5.42859e-65	0.301966	0.58	0.391	1.05174e-60	cluster_2	Pcbd1
5.44012e-106	0.301809	0.321	0.148	1.05397e-101	cluster_2	Ddx56
2.22821e-92	0.301774	0.46	0.259	4.31693e-88	cluster_2	Kpna3
2.33721e-112	0.301702	1	0.996	4.5281e-108	cluster_2	Rpl22
2.53532e-107	0.301424	0.296	0.13	4.91194e-103	cluster_2	Bcl11a
1.64229e-118	0.301323	0.317	0.139	3.18177e-114	cluster_2	Exosc10
6.9462e-126	0.301282	0.275	0.109	1.34576e-121	cluster_2	Tmed1
9.91304e-130	0.301205	0.253	0.093	1.92055e-125	cluster_2	Atr
1.55069e-69	0.30098	0.787	0.617	3.00431e-65	cluster_2	Ptbp1
1.93382e-87	0.300689	0.478	0.28	3.74658e-83	cluster_2	Lsm14a
1.90633e-141	0.300286	0.265	0.095	3.69333e-137	cluster_2	Naa40
7.97573e-60	0.299886	0.548	0.37	1.54522e-55	cluster_2	Cirbp
4.01875e-82	0.299709	0.484	0.289	7.78592e-78	cluster_2	Timm17b
1.40431e-79	0.299574	0.404	0.231	2.72071e-75	cluster_2	Aars
2.8525e-82	0.299526	0.542	0.333	5.52642e-78	cluster_2	Phf14
5.80469e-76	0.299467	0.497	0.309	1.1246e-71	cluster_2	Hypk
2.62431e-94	0.299382	0.354	0.18	5.08434e-90	cluster_2	Trappc13
1.59455e-72	0.299341	0.538	0.348	3.08928e-68	cluster_2	Emc4
1.76507e-65	0.298887	0.605	0.411	3.41965e-61	cluster_2	Adh5
4.55999e-86	0.298758	0.384	0.208	8.83453e-82	cluster_2	1190007I07Rik
2.27942e-82	0.298438	0.473	0.279	4.41616e-78	cluster_2	Nsrp1
1.6857e-79	0.298198	0.484	0.291	3.26587e-75	cluster_2	R3hdm1
1.227e-92	0.298103	0.445	0.248	2.37719e-88	cluster_2	Psmd9
1.74731e-64	0.298085	0.751	0.593	3.38524e-60	cluster_2	Ddx24
1.97225e-72	0.298068	0.918	0.852	3.82104e-68	cluster_2	2023-09-07
1.14289e-100	0.298004	0.305	0.14	2.21424e-96	cluster_2	Tmtc4
4.93861e-73	0.297918	0.57	0.373	9.56806e-69	cluster_2	C1d
1.14532e-97	0.297473	0.348	0.171	2.21895e-93	cluster_2	Pkp1
1.83987e-82	0.297234	0.408	0.229	3.56456e-78	cluster_2	Tspan7
2.05015e-98	0.297109	1	0.993	3.97196e-94	cluster_2	Rpl31
1.33568e-102	0.296778	0.338	0.162	2.58775e-98	cluster_2	Zfp511
4.01867e-127	0.296536	0.28	0.11	7.78576e-123	cluster_2	Sart3
1.46861e-108	0.296419	0.315	0.142	2.84529e-104	cluster_2	Rpp14
5.17145e-106	0.296356	0.356	0.171	1.00192e-101	cluster_2	Med14
1.36587e-115	0.296313	0.272	0.111	2.64623e-111	cluster_2	Sephs1
1.2112e-67	0.296021	0.561	0.373	2.34657e-63	cluster_2	Foxa1
9.04297e-99	0.295905	0.364	0.183	1.75199e-94	cluster_2	Usp5
2.13522e-93	0.295874	0.397	0.21	4.13678e-89	cluster_2	Fbxo22
7.41853e-84	0.295829	0.456	0.264	1.43727e-79	cluster_2	Gusb
1.49057e-93	0.295631	0.984	0.956	2.88783e-89	cluster_2	Nedd8
1.47156e-73	0.295291	0.963	0.915	2.851e-69	cluster_2	Ndufa12
3.34246e-74	0.295269	0.487	0.295	6.47568e-70	cluster_2	Tspan12
1.94017e-75	0.295178	0.407	0.228	3.75888e-71	cluster_2	Ptprz1
2.36378e-115	0.294823	0.306	0.132	4.57959e-111	cluster_2	Nop2
3.70794e-69	0.294641	0.58	0.388	7.18377e-65	cluster_2	Mrpl27
7.47636e-88	0.29444	0.486	0.283	1.44847e-83	cluster_2	Mta2
1.02436e-68	0.293722	0.604	0.411	1.98459e-64	cluster_2	Thoc2
7.4365e-94	0.293549	0.35	0.177	1.44075e-89	cluster_2	Xpo7
3.96897e-67	0.293412	0.547	0.361	7.68948e-63	cluster_2	Atg3
5.80031e-74	0.293226	0.584	0.387	1.12375e-69	cluster_2	Ppp4c
4.24704e-73	0.292672	0.438	0.262	8.22821e-69	cluster_2	Exosc4
1.27907e-99	0.292658	1	0.999	2.47808e-95	cluster_2	H3f3a
2.43919e-98	0.292474	0.347	0.171	4.72569e-94	cluster_2	Nkap
7.78678e-93	0.292445	0.35	0.177	1.50861e-88	cluster_2	Cic
3.89043e-38	0.292207	0.68	0.561	7.53732e-34	cluster_2	Serinc3
3.30033e-83	0.292004	0.425	0.242	6.39407e-79	cluster_2	Msl3
4.56738e-112	0.291824	0.26	0.106	8.84884e-108	cluster_2	Umps
6.11574e-82	0.291767	0.503	0.303	1.18486e-77	cluster_2	Gltp
2.98946e-88	0.291767	0.307	0.149	5.79179e-84	cluster_2	Khdrbs3
1.13665e-85	0.291655	0.343	0.178	2.20215e-81	cluster_2	Ltn1
6.27058e-82	0.291562	0.518	0.316	1.21486e-77	cluster_2	Gtf2f1
5.99458e-93	0.291377	0.368	0.189	1.16139e-88	cluster_2	Dicer1
5.09549e-84	0.291345	0.474	0.278	9.872e-80	cluster_2	Rbm6
2.56915e-73	0.291244	0.899	0.797	4.97748e-69	cluster_2	Llph
5.6566e-90	0.29105	0.357	0.185	1.09591e-85	cluster_2	Katnbl1
1.48958e-108	0.290999	0.301	0.133	2.88592e-104	cluster_2	Scoc
6.03254e-129	0.290994	0.261	0.098	1.16875e-124	cluster_2	Dbr1
4.27879e-118	0.29093	0.282	0.116	8.28973e-114	cluster_2	Tent4a
1.33533e-68	0.290915	0.408	0.245	2.58706e-64	cluster_2	Yae1d1
1.33786e-62	0.29073	0.721	0.553	2.59197e-58	cluster_2	Pcnp
3.93024e-77	0.29069	0.492	0.302	7.61445e-73	cluster_2	Malsu1
1.91471e-105	0.290359	0.296	0.132	3.70956e-101	cluster_2	Utp6
2.9899e-111	0.290326	0.3	0.131	5.79264e-107	cluster_2	Wdr5
3.5052e-89	0.29003	0.371	0.195	6.79098e-85	cluster_2	Urod
1.37962e-86	0.289957	1	0.998	2.67287e-82	cluster_2	Rpl10
2.4587e-62	0.289864	0.718	0.554	4.76348e-58	cluster_2	Birc6
8.54271e-81	0.289751	0.42	0.241	1.65506e-76	cluster_2	Metap1
5.37106e-99	0.289743	0.332	0.16	1.04059e-94	cluster_2	9130401M01Rik
1.63887e-102	0.289348	0.271	0.117	3.17515e-98	cluster_2	Ubr7
4.37644e-98	0.289184	0.322	0.154	8.47892e-94	cluster_2	Sdad1
4.05382e-71	0.289162	0.778	0.584	7.85388e-67	cluster_2	Cops5
1.94342e-75	0.289131	1	0.988	3.76518e-71	cluster_2	Rpl36a
2.26014e-86	0.289064	0.371	0.199	4.37879e-82	cluster_2	Dcaf7
4.06944e-118	0.2889	0.261	0.103	7.88413e-114	cluster_2	Lmnb2
4.59352e-64	0.288717	0.458	0.285	8.89948e-60	cluster_2	Nfix
2.63437e-75	0.288678	0.454	0.273	5.10383e-71	cluster_2	Babam1
5.50448e-74	0.288564	0.455	0.275	1.06644e-69	cluster_2	Ptpn2
1.49191e-133	0.288192	0.252	0.091	2.89043e-129	cluster_2	2023-09-10
5.85416e-96	0.288062	0.304	0.143	1.13418e-91	cluster_2	Cdc27
5.90168e-66	0.287995	0.355	0.203	1.14339e-61	cluster_2	Tmem245
3.33404e-92	0.287792	0.334	0.167	6.45937e-88	cluster_2	Ublcp1
1.68206e-77	0.287719	0.965	0.935	3.25883e-73	cluster_2	Pomp
2.43757e-102	0.28749	0.316	0.147	4.72254e-98	cluster_2	Cpox
3.45239e-92	0.287483	0.327	0.161	6.68867e-88	cluster_2	Utp20
1.44562e-80	0.287455	0.465	0.272	2.80075e-76	cluster_2	Uri1
6.51984e-86	0.287357	0.418	0.233	1.26315e-81	cluster_2	Mcrs1
1.10147e-88	0.287085	0.311	0.152	2.13399e-84	cluster_2	Aen
9.61265e-70	0.286994	0.604	0.405	1.86236e-65	cluster_2	Rnf4
5.11291e-94	0.286603	0.336	0.166	9.90576e-90	cluster_2	Ttc9c
1.5798e-120	0.28654	0.26	0.101	3.0607e-116	cluster_2	Dock11
4.7827e-88	0.286452	0.359	0.186	9.26601e-84	cluster_2	Kansl2
2.47104e-85	0.286364	0.345	0.179	4.78739e-81	cluster_2	Dtd1
2.09282e-99	0.285982	0.286	0.129	4.05463e-95	cluster_2	Znhit6
2.89645e-93	0.2858	0.334	0.165	5.61158e-89	cluster_2	Kti12
8.90132e-77	0.28573	0.529	0.327	1.72454e-72	cluster_2	Ppp4r3a
2.66441e-97	0.285676	0.396	0.2	5.16202e-93	cluster_2	Dkk2
2.09123e-120	0.285633	0.258	0.1	4.05156e-116	cluster_2	Gpn1
1.40054e-71	0.285365	0.886	0.804	2.7134e-67	cluster_2	Rer1
9.69748e-68	0.285218	0.618	0.42	1.87879e-63	cluster_2	Ik
2.93383e-64	0.285162	0.616	0.43	5.68401e-60	cluster_2	Cops4
5.25441e-91	0.285087	0.343	0.174	1.01799e-86	cluster_2	Xrcc5
4.72911e-62	0.284276	0.504	0.319	9.16218e-58	cluster_2	Axin2
1.26393e-84	0.284087	0.405	0.223	2.44874e-80	cluster_2	Eif2b4
1.88788e-123	0.284066	0.267	0.104	3.65758e-119	cluster_2	Ints7
2.20325e-93	0.284057	0.31	0.149	4.26858e-89	cluster_2	Coa7
5.36724e-105	0.28388	0.268	0.114	1.03985e-100	cluster_2	Dipk1a
2.92715e-71	0.283858	0.544	0.349	5.67107e-67	cluster_2	Dhx36
3.13872e-105	0.283425	0.28	0.121	6.08096e-101	cluster_2	Bysl
8.33448e-103	0.283376	0.291	0.13	1.61472e-98	cluster_2	Nrf1
2.56543e-70	0.283371	0.42	0.25	4.97027e-66	cluster_2	Asnsd1
4.75473e-97	0.283128	0.291	0.134	9.21181e-93	cluster_2	Phf6
2.6564e-88	0.283067	0.396	0.213	5.14652e-84	cluster_2	Rexo1
4.12164e-81	0.282843	0.541	0.332	7.98526e-77	cluster_2	Cpsf6
7.99027e-63	0.282593	0.784	0.625	1.54803e-58	cluster_2	Ddb1
2.12259e-75	0.282339	0.966	0.87	4.1123e-71	cluster_2	Ly6e
2.30705e-77	0.282147	0.523	0.324	4.46968e-73	cluster_2	Blmh
1.37738e-91	0.281922	0.999	0.987	2.66853e-87	cluster_2	Atp5g2
2.01232e-86	0.281763	0.41	0.225	3.89867e-82	cluster_2	Creld2
1.99853e-113	0.28159	0.272	0.112	3.87194e-109	cluster_2	Gtf2h4
7.08129e-24	0.281533	0.707	0.653	1.37193e-19	cluster_2	Hook1
1.72928e-92	0.281368	0.271	0.123	3.35031e-88	cluster_2	Psph
8.21393e-54	0.281315	0.947	0.911	1.59137e-49	cluster_2	Cyba
3.38888e-54	0.28105	0.813	0.718	6.56563e-50	cluster_2	Cdk2ap2
3.02664e-72	0.280937	0.505	0.314	5.86382e-68	cluster_2	Wdr33
6.06541e-92	0.280881	0.309	0.149	1.17511e-87	cluster_2	Dph6
2.29913e-70	0.280862	0.469	0.281	4.45433e-66	cluster_2	Pdlim4
1.0261e-110	0.28065	0.279	0.117	1.98796e-106	cluster_2	Noa1
6.36666e-75	0.280604	0.324	0.173	1.23348e-70	cluster_2	Uba6
1.44571e-59	0.280498	0.733	0.566	2.80092e-55	cluster_2	Prpf38b
3.76713e-78	0.280394	0.483	0.292	7.29843e-74	cluster_2	Pcif1
2.86558e-65	0.280126	0.471	0.297	5.55177e-61	cluster_2	Acot7
5.78206e-105	0.280021	0.27	0.115	1.12022e-100	cluster_2	Pir
4.80885e-95	0.279754	0.334	0.164	9.31666e-91	cluster_2	Dnaja3
8.98502e-110	0.279745	0.261	0.107	1.74076e-105	cluster_2	Mrps27
1.24345e-77	0.279623	0.369	0.204	2.40906e-73	cluster_2	Nomo1
2.91812e-67	0.279408	0.571	0.382	5.65356e-63	cluster_2	Usp15
5.04563e-77	0.279254	0.535	0.334	9.7754e-73	cluster_2	Med8
5.659e-95	0.278896	0.298	0.139	1.09637e-90	cluster_2	1700037H04Rik
4.48823e-113	0.278767	0.283	0.118	8.69549e-109	cluster_2	Slf2
2.94554e-61	0.278664	0.803	0.66	5.70669e-57	cluster_2	Ubap2l
1.30669e-89	0.278657	0.337	0.17	2.53158e-85	cluster_2	Ccnh
7.56959e-102	0.278629	0.297	0.133	1.46653e-97	cluster_2	Pspc1
4.00582e-68	0.278533	0.536	0.347	7.76088e-64	cluster_2	Dda1
6.57713e-79	0.278467	0.493	0.295	1.27425e-74	cluster_2	Rbm22
2.32977e-75	0.278452	0.462	0.277	4.51369e-71	cluster_2	Ep400
8.3381e-64	0.278236	0.566	0.381	1.61542e-59	cluster_2	Ten1
4.06814e-108	0.278184	0.27	0.114	7.88162e-104	cluster_2	Cox18
1.04633e-69	0.278075	0.351	0.193	2.02716e-65	cluster_2	Avil
4.48539e-61	0.278039	0.602	0.421	8.69e-57	cluster_2	Tex261
4.49576e-98	0.277962	0.312	0.146	8.71008e-94	cluster_2	Rbm15
2.48413e-67	0.277946	0.465	0.289	4.81276e-63	cluster_2	Sdf2l1
5.78929e-94	0.277943	0.319	0.154	1.12162e-89	cluster_2	Rad17
1.58459e-72	0.277815	0.409	0.24	3.06998e-68	cluster_2	Asxl1
1.70613e-98	0.277765	0.295	0.135	3.30545e-94	cluster_2	Dcakd
1.61463e-79	0.277673	0.391	0.219	3.12818e-75	cluster_2	Anapc7
1.70436e-76	0.277595	0.39	0.221	3.30202e-72	cluster_2	Nmd3
2.51314e-64	0.277587	0.426	0.261	4.86897e-60	cluster_2	2610001J05Rik
1.79292e-60	0.277425	0.857	0.736	3.4736e-56	cluster_2	Sfr1
1.34205e-82	0.277262	0.447	0.255	2.60009e-78	cluster_2	Vps72
2.47628e-99	0.276993	0.294	0.132	4.79755e-95	cluster_2	Evl
2.85798e-73	0.27688	0.506	0.315	5.53705e-69	cluster_2	Tmem11
1.28733e-72	0.276392	0.264	0.13	2.49408e-68	cluster_2	Prrg4
1.34494e-73	0.276349	0.441	0.264	2.60569e-69	cluster_2	Sart1
2.23181e-51	0.276234	0.533	0.372	4.32391e-47	cluster_2	Myadm
1.50805e-88	0.276161	0.326	0.163	2.9217e-84	cluster_2	Nufip1
1.67978e-70	0.276111	0.414	0.246	3.25441e-66	cluster_2	Thap12
2.60675e-93	0.275806	0.282	0.128	5.05032e-89	cluster_2	Limch1
5.81114e-66	0.27566	0.49	0.315	1.12585e-61	cluster_2	Mpdu1
1.47229e-96	0.275587	0.286	0.131	2.85241e-92	cluster_2	Abt1
5.57504e-61	0.275462	0.543	0.365	1.08011e-56	cluster_2	Commd3
2.38694e-79	0.275319	0.505	0.304	4.62446e-75	cluster_2	Lman1
4.50943e-67	0.275245	0.427	0.258	8.73656e-63	cluster_2	Uaca
3.72769e-70	0.275131	0.512	0.324	7.22203e-66	cluster_2	Dnttip1
1.44537e-60	0.27511	0.782	0.635	2.80027e-56	cluster_2	Mrpl53
2.14127e-107	0.274888	0.277	0.118	4.14849e-103	cluster_2	Tbl3
2.28306e-66	0.27483	0.355	0.202	4.42321e-62	cluster_2	Dleu2
1.02586e-60	0.274683	0.86	0.762	1.9875e-56	cluster_2	Aurkaip1
7.6771e-89	0.274671	1	0.999	1.48736e-84	cluster_2	Rpl34
5.94829e-103	0.274373	0.285	0.126	1.15242e-98	cluster_2	Ints10
6.58849e-71	0.274324	0.899	0.811	1.27645e-66	cluster_2	Sumo1
1.60702e-68	0.274282	0.394	0.233	3.11345e-64	cluster_2	Poldip2
7.82489e-63	0.274276	0.653	0.47	1.51599e-58	cluster_2	Mapk1
2.96179e-72	0.274035	0.542	0.346	5.73817e-68	cluster_2	Ociad1
1.33935e-71	0.273807	0.403	0.237	2.59487e-67	cluster_2	Rbfa
1.11082e-54	0.273797	0.437	0.278	2.1521e-50	cluster_2	4930523C07Rik
3.18588e-79	0.273788	0.407	0.23	6.17231e-75	cluster_2	Med1
8.74549e-66	0.273784	0.504	0.323	1.69435e-61	cluster_2	Fdx2
5.27527e-59	0.273774	0.74	0.572	1.02203e-54	cluster_2	Dnajc7
3.5962e-79	0.27372	0.391	0.218	6.96728e-75	cluster_2	Prkrip1
3.75131e-71	0.273696	0.923	0.854	7.26779e-67	cluster_2	Arhgdia
3.55297e-66	0.273693	0.507	0.327	6.88353e-62	cluster_2	Naa35
1.06208e-70	0.273573	0.281	0.145	2.05767e-66	cluster_2	5430416N02Rik
1.24124e-74	0.273424	0.487	0.296	2.40479e-70	cluster_2	Akt1s1
1.24456e-64	0.273204	0.505	0.327	2.41121e-60	cluster_2	Mrpl48
2.28411e-65	0.273004	0.482	0.306	4.42524e-61	cluster_2	Ythdf2
6.9661e-83	0.273	0.399	0.22	1.34961e-78	cluster_2	Sh3gl1
3.79257e-82	0.272983	0.383	0.209	7.34773e-78	cluster_2	Nup153
1.82074e-83	0.272907	0.325	0.166	3.5275e-79	cluster_2	Cd2bp2
8.07437e-72	0.272807	0.416	0.246	1.56433e-67	cluster_2	Rce1
9.00478e-66	0.272583	0.979	0.951	1.74459e-61	cluster_2	Mdh2
2.63929e-61	0.272142	0.742	0.583	5.11337e-57	cluster_2	Sap18
2.42245e-81	0.271935	0.364	0.196	4.69326e-77	cluster_2	Zpr1
1.4928e-74	0.271647	0.415	0.241	2.89214e-70	cluster_2	Rwdd4a
2.09322e-71	0.271308	0.287	0.148	4.0554e-67	cluster_2	Prorp
3.4362e-56	0.271287	1	0.994	6.65729e-52	cluster_2	Rpl27
1.04975e-76	0.271113	0.357	0.192	2.03378e-72	cluster_2	Arhgef26
3.02347e-69	0.270938	0.958	0.9	5.85768e-65	cluster_2	Ppa1
1.41579e-76	0.270859	0.407	0.233	2.74295e-72	cluster_2	Morc3
1.66676e-99	0.270819	0.263	0.113	3.22918e-95	cluster_2	Heatr1
3.886e-57	0.270777	0.427	0.268	7.52874e-53	cluster_2	Oat
2.13704e-88	0.270536	1	0.999	4.1403e-84	cluster_2	Rpl9
1.10826e-75	0.270497	0.493	0.295	2.14715e-71	cluster_2	Gtf2i
1.88624e-73	0.269969	0.369	0.208	3.6544e-69	cluster_2	Pdcd2
2.01629e-69	0.269947	0.447	0.273	3.90637e-65	cluster_2	Nudt2
6.56529e-101	0.269735	0.276	0.121	1.27196e-96	cluster_2	Nup188
1.04327e-95	0.269643	0.27	0.12	2.02122e-91	cluster_2	Abhd14a
8.25029e-86	0.269395	0.406	0.222	1.59841e-81	cluster_2	Dgkz
1.02686e-82	0.269231	0.353	0.187	1.98944e-78	cluster_2	U2af1l4
2.51761e-65	0.269121	0.444	0.275	4.87762e-61	cluster_2	Exoc3
6.13519e-106	0.268968	0.262	0.109	1.18863e-101	cluster_2	Taf6
1.06322e-37	0.268827	0.287	0.179	2.05987e-33	cluster_2	Mal
1.23743e-71	0.268483	0.354	0.197	2.3974e-67	cluster_2	Auts2
1.16929e-73	0.268433	0.33	0.176	2.26538e-69	cluster_2	Elk3
7.18079e-86	0.268289	0.327	0.165	1.39121e-81	cluster_2	Rnf220
1.59844e-60	0.268259	0.858	0.757	3.09682e-56	cluster_2	Erp29
3.30664e-88	0.268252	0.277	0.129	6.40629e-84	cluster_2	Npat
6.55797e-63	0.268204	0.557	0.372	1.27054e-58	cluster_2	Glod4
5.54757e-89	0.268163	0.327	0.162	1.07479e-84	cluster_2	Ccdc43
1.62245e-84	0.268081	0.311	0.154	3.14333e-80	cluster_2	Ppan
2.36484e-73	0.267987	0.354	0.195	4.58164e-69	cluster_2	Ncbp3
1.0075e-98	0.267975	0.303	0.139	1.95193e-94	cluster_2	Xpo5
2.86618e-63	0.267614	0.871	0.745	5.55294e-59	cluster_2	Srsf11
1.80032e-67	0.267557	0.536	0.346	3.48794e-63	cluster_2	Bloc1s2
5.19656e-95	0.267483	0.291	0.134	1.00678e-90	cluster_2	Setdb1
4.79204e-87	0.267405	0.293	0.14	9.2841e-83	cluster_2	Dpysl2
5.61186e-57	0.267137	0.682	0.511	1.08724e-52	cluster_2	Zmat2
3.11109e-69	0.266951	0.51	0.322	6.02742e-65	cluster_2	Cnot6l
2.92568e-55	0.266778	0.717	0.567	5.6682e-51	cluster_2	Cenpb
5.8466e-71	0.266758	0.456	0.276	1.13272e-66	cluster_2	Zc3h14
1.30367e-58	0.266747	0.556	0.377	2.52574e-54	cluster_2	Gtf3c6
9.79772e-89	0.266648	0.291	0.138	1.89821e-84	cluster_2	Ctu2
4.29901e-62	0.266647	0.501	0.325	8.32889e-58	cluster_2	Sike1
8.31849e-68	0.266633	0.459	0.28	1.61162e-63	cluster_2	Tia1
3.0945e-82	0.26656	0.313	0.158	5.99528e-78	cluster_2	Ubac1
1.06466e-91	0.266547	0.299	0.14	2.06268e-87	cluster_2	Notch1
5.77796e-72	0.266321	0.472	0.287	1.11942e-67	cluster_2	Ncbp2
1.03316e-93	0.266134	0.282	0.129	2.00165e-89	cluster_2	Dxo
1.58553e-65	0.266114	0.477	0.301	3.07181e-61	cluster_2	Gemin7
1.29119e-58	0.265978	0.64	0.456	2.50155e-54	cluster_2	Rpp21
3.32538e-63	0.265956	0.446	0.279	6.44259e-59	cluster_2	Sp3
6.32581e-86	0.265742	0.291	0.141	1.22556e-81	cluster_2	Thoc6
4.40283e-105	0.265362	0.253	0.104	8.53004e-101	cluster_2	Yars2
5.72259e-82	0.26533	0.331	0.17	1.10869e-77	cluster_2	Nvl
3.06095e-84	0.265318	0.319	0.16	5.93028e-80	cluster_2	Piezo1
3.70713e-75	0.265313	0.3	0.154	7.1822e-71	cluster_2	Fra10ac1
5.94664e-74	0.264979	0.584	0.369	1.1521e-69	cluster_2	Map4k4
1.63347e-67	0.26488	0.857	0.748	3.16469e-63	cluster_2	Ostc
1.40036e-76	0.264795	0.362	0.199	2.71305e-72	cluster_2	Celsr1
1.00772e-71	0.264711	0.344	0.189	1.95236e-67	cluster_2	Mcrip2
2.09397e-86	0.264681	0.308	0.151	4.05685e-82	cluster_2	Cwc22
1.98834e-60	0.264584	0.399	0.246	3.85221e-56	cluster_2	Jagn1
1.55827e-73	0.26449	0.395	0.226	3.019e-69	cluster_2	Rrp7a
8.72848e-80	0.264436	0.387	0.212	1.69106e-75	cluster_2	Nfx1
1.30505e-76	0.263937	0.343	0.185	2.5284e-72	cluster_2	Kat7
1.75171e-54	0.263738	0.323	0.191	3.39376e-50	cluster_2	Gjb3
1.70347e-89	0.26373	0.278	0.129	3.3003e-85	cluster_2	Ado
2.9119e-64	0.26364	0.544	0.357	5.64152e-60	cluster_2	2023-03-05
2.54153e-43	0.263437	0.714	0.594	4.92396e-39	cluster_2	Ppp2r2a
7.59016e-69	0.263199	0.507	0.32	1.47052e-64	cluster_2	Pafah1b2
2.51305e-64	0.262902	0.51	0.332	4.86879e-60	cluster_2	Stk16
1.73863e-66	0.262684	0.534	0.343	3.36843e-62	cluster_2	Serf1
2.17397e-85	0.262561	0.3	0.147	4.21185e-81	cluster_2	Mta1
9.04864e-15	0.262455	0.637	0.601	1.75308e-10	cluster_2	Eif4ebp1
2.76218e-74	0.262308	0.414	0.239	5.35144e-70	cluster_2	Rnmt
1.1898e-62	0.261808	0.858	0.727	2.30511e-58	cluster_2	Ddost
3.29571e-94	0.261759	0.291	0.134	6.38511e-90	cluster_2	Drg2
2.3613e-63	0.261715	0.996	0.988	4.57479e-59	cluster_2	Pkm
1.56661e-74	0.261516	0.359	0.198	3.03514e-70	cluster_2	Pak4
3.70601e-85	0.26109	1	1	7.18003e-81	cluster_2	Rplp0
8.67101e-68	0.260901	0.445	0.271	1.67992e-63	cluster_2	Fnta
8.52103e-75	0.260771	0.345	0.187	1.65086e-70	cluster_2	Mesd
9.8615e-83	0.260698	0.3	0.147	1.91057e-78	cluster_2	N4bp3
1.3008e-69	0.260523	0.365	0.206	2.52016e-65	cluster_2	Sestd1
1.34277e-72	0.260242	1	1	2.60148e-68	cluster_2	Rpl23
1.86e-84	0.260152	0.303	0.149	3.60356e-80	cluster_2	Pelo
2.62981e-59	0.259992	0.489	0.319	5.09499e-55	cluster_2	Commd7
2.98644e-67	0.259973	0.419	0.25	5.78593e-63	cluster_2	Mri1
3.85383e-72	0.259826	0.384	0.218	7.4664e-68	cluster_2	Smarcad1
4.33362e-55	0.259689	0.514	0.349	8.39595e-51	cluster_2	Smndc1
3.70928e-82	0.259502	1	0.999	7.18637e-78	cluster_2	Rpl30
1.39669e-90	0.259402	0.257	0.114	2.70595e-86	cluster_2	Clcc1
4.7794e-50	0.259365	0.706	0.549	9.25961e-46	cluster_2	Hdac1
2.61758e-76	0.259361	0.289	0.145	5.0713e-72	cluster_2	Cd3eap
3.09175e-53	0.259154	0.417	0.265	5.98995e-49	cluster_2	Sdhaf1
3.88789e-69	0.259032	0.343	0.192	7.53239e-65	cluster_2	Coa6
3.28613e-69	0.258996	0.43	0.257	6.36655e-65	cluster_2	Nup98
1.41929e-68	0.258929	0.392	0.229	2.74974e-64	cluster_2	Crnkl1
7.94267e-75	0.258679	0.323	0.171	1.53881e-70	cluster_2	Smco4
5.81223e-57	0.258651	0.577	0.398	1.12606e-52	cluster_2	Alg5
3.04208e-88	0.258554	0.277	0.129	5.89373e-84	cluster_2	Cpsf1
1.46092e-81	0.25843	0.329	0.17	2.83039e-77	cluster_2	Rnf8
2.23406e-75	0.258288	0.389	0.219	4.32827e-71	cluster_2	Zmiz2
3.44742e-64	0.25825	0.43	0.265	6.67903e-60	cluster_2	Polr1c
1.34193e-98	0.257781	0.256	0.109	2.59985e-94	cluster_2	Prps2
[truncated: 2,662 more rows]

## Sheet: Cluster 3
p_val	avg_log2FC	pct.1	pct.2	p_val_adj	cluster	gene
0	7.64111	0.969	0.512	0	cluster_3	Gm26917
0	4.30654	0.934	0.582	0	cluster_3	Lars2
0	3.46715	1	0.988	0	cluster_3	Gm42418
0	2.40336	0.964	0.675	0	cluster_3	AY036118
7.76e-18	2.0232	0.297	0.252	1.5e-13	cluster_3	Igkc
2.37e-223	1.68478	0.654	0.435	4.6e-219	cluster_3	Gm47283
4.58e-263	1.47561	0.846	0.6	8.88e-259	cluster_3	Prpf4b
3.31e-213	1.39981	1	0.998	6.41e-209	cluster_3	Malat1
1.21e-30	1.39426	0.487	0.422	2.34e-26	cluster_3	Xist
2.71e-230	1.20226	0.897	0.627	5.25e-226	cluster_3	Taf1d
6.84e-227	1.1796	0.989	0.869	1.32e-222	cluster_3	Srrm2
8.76e-195	1.16629	1	0.996	1.7e-190	cluster_3	Rpl36
6.06e-200	1.05424	0.999	0.977	1.17e-195	cluster_3	H2afj
1.36e-129	1.05352	0.999	0.975	2.64e-125	cluster_3	mt-Nd5
1.6e-172	0.985796	0.993	0.891	3.1e-168	cluster_3	Jun
4.5e-93	0.958992	1	0.997	8.72e-89	cluster_3	mt-Nd2
6.78e-141	0.93164	0.987	0.898	1.31e-136	cluster_3	Son
2.52e-16	0.88097	0.427	0.391	4.88e-12	cluster_3	Hist1h1e
1.57e-90	0.852054	0.677	0.518	3.05e-86	cluster_3	Clk1
1.55e-40	0.842177	0.469	0.392	3e-36	cluster_3	AC149090.1
1.48e-64	0.8038	0.663	0.525	2.88e-60	cluster_3	Fosl2
3.44e-50	0.802146	0.528	0.398	6.66e-46	cluster_3	Plk2
7.74e-91	0.788885	0.948	0.779	1.5e-86	cluster_3	Slk
4.51e-98	0.76118	0.87	0.654	8.74e-94	cluster_3	Golga4
1.35e-81	0.761003	0.764	0.587	2.61e-77	cluster_3	Brd2
2.08e-73	0.757657	0.961	0.814	4.04e-69	cluster_3	Ankrd11
8.3e-88	0.75155	0.711	0.551	1.61e-83	cluster_3	Arglu1
3.44e-62	0.743641	1	0.999	6.66e-58	cluster_3	mt-Nd4
4.18e-47	0.742057	0.996	0.936	8.1e-43	cluster_3	mt-Nd4l
8.6e-78	0.738343	0.943	0.765	1.67e-73	cluster_3	Rsrp1
7.17e-106	0.733572	0.884	0.659	1.39e-101	cluster_3	Tra2b
1.02e-50	0.733074	0.738	0.574	1.98e-46	cluster_3	Tcim
1.48e-95	0.726334	0.99	0.879	2.87e-91	cluster_3	Ptms
3.98e-40	0.722993	0.866	0.781	7.7e-36	cluster_3	mt-Atp8
1.09e-75	0.715685	0.674	0.524	2.12e-71	cluster_3	Nufip2
2.75e-65	0.710723	0.647	0.521	5.34e-61	cluster_3	Hnrnpl
1.41e-96	0.707044	0.755	0.563	2.74e-92	cluster_3	Ankrd17
4.66e-78	0.688287	0.727	0.57	9.04e-74	cluster_3	Brd1
7.63e-28	0.678943	0.272	0.21	1.48e-23	cluster_3	Paxbp1
3.87e-66	0.666862	0.972	0.846	7.5e-62	cluster_3	Srsf2
1.44e-80	0.664345	0.846	0.623	2.8e-76	cluster_3	Mat2a
1.53e-76	0.657985	0.838	0.63	2.96e-72	cluster_3	Ddx21
1.11e-78	0.65796	0.908	0.67	2.15e-74	cluster_3	Atrx
8.93e-64	0.652026	0.734	0.567	1.73e-59	cluster_3	Tle4
4.85e-66	0.651141	0.911	0.708	9.39e-62	cluster_3	Snrnp70
4.34e-79	0.650639	0.904	0.692	8.41e-75	cluster_3	Fus
9.15e-09	0.647942	0.272	0.262	0.000177194	cluster_3	Hexim1
3.34e-10	0.646044	0.405	0.427	6.48e-06	cluster_3	Ccnl2
1.21e-88	0.644376	0.99	0.906	2.35e-84	cluster_3	Hnrnpu
1.46e-82	0.62219	0.908	0.706	2.83e-78	cluster_3	Ccnl1
1.7e-24	0.615314	1	0.998	3.29e-20	cluster_3	mt-Nd1
2.01e-10	0.614355	0.295	0.279	3.89e-06	cluster_3	Chd6
1.68e-58	0.609744	0.916	0.725	3.26e-54	cluster_3	Rab11fip1
4.81e-88	0.608574	0.999	0.949	9.33e-84	cluster_3	Hnrnpa2b1
2.08e-64	0.604811	0.735	0.554	4.04e-60	cluster_3	Pnn
7.31e-43	0.600765	0.959	0.864	1.42e-38	cluster_3	Cdv3
1.76e-65	0.595885	0.986	0.859	3.4e-61	cluster_3	Slc38a2
8.27e-61	0.590429	0.907	0.722	1.6e-56	cluster_3	Acin1
2.05e-18	0.583186	0.477	0.446	3.97e-14	cluster_3	Nisch
1.29e-64	0.580775	0.818	0.634	2.51e-60	cluster_3	Ktn1
1.77e-08	0.5807	0.365	0.38	0.000343827	cluster_3	Zcchc7
2.29e-63	0.576292	0.838	0.646	4.43e-59	cluster_3	Ythdc1
6.51e-75	0.5746	0.681	0.451	1.26e-70	cluster_3	Gm43305
3.95e-70	0.573832	0.886	0.688	7.66e-66	cluster_3	Hnrnpul2
1.55e-13	0.572807	0.448	0.438	3e-09	cluster_3	Pnisr
3.23e-49	0.570723	0.696	0.557	6.26e-45	cluster_3	Bptf
1.24e-24	0.565948	0.529	0.472	2.4e-20	cluster_3	Ddx17
1.67e-21	0.563584	0.997	0.961	3.23e-17	cluster_3	mt-Nd3
7.35e-49	0.562936	0.931	0.768	1.42e-44	cluster_3	Atp2a2
5.24e-54	0.561523	0.734	0.551	1.02e-49	cluster_3	Smad7
4.24e-62	0.549703	0.883	0.686	8.22e-58	cluster_3	Hnrnpdl
4.09e-48	0.547134	0.682	0.545	7.92e-44	cluster_3	Sptan1
4.68e-55	0.540989	0.929	0.741	9.07e-51	cluster_3	Srsf11
3.06e-65	0.535983	0.797	0.613	5.94e-61	cluster_3	Dync1h1
1.06e-13	0.533978	0.478	0.458	2.06e-09	cluster_3	Ascc3
3.53e-55	0.531903	0.826	0.636	6.84e-51	cluster_3	Macf1
2.29e-10	0.531537	0.437	0.446	4.43e-06	cluster_3	Prrc2a
3.41e-31	0.531465	0.59	0.5	6.61e-27	cluster_3	Nktr
1.29e-49	0.530946	0.802	0.637	2.49e-45	cluster_3	Fam120a
1.13e-60	0.527525	0.885	0.693	2.2e-56	cluster_3	Huwe1
2.46e-18	0.526421	1	0.999	4.76e-14	cluster_3	mt-Cytb
1.52e-31	0.517654	0.675	0.538	2.94e-27	cluster_3	Aopep
2.44e-46	0.51369	0.917	0.745	4.74e-42	cluster_3	Akap9
4.01e-46	0.512569	0.723	0.58	7.76e-42	cluster_3	Ddx46
8.04e-38	0.512141	0.988	0.904	1.56e-33	cluster_3	Myh9
1.58e-46	0.502082	0.72	0.57	3.07e-42	cluster_3	Prpf38b
1.96e-45	0.499761	0.883	0.703	3.79e-41	cluster_3	Golgb1
4.97e-41	0.496425	0.965	0.797	9.63e-37	cluster_3	Chd4
5.79e-34	0.495524	0.945	0.793	1.12e-29	cluster_3	Srsf5
9.01e-44	0.487553	0.754	0.601	1.75e-39	cluster_3	Kdm1a
4.62e-47	0.484371	0.889	0.694	8.95e-43	cluster_3	Rpn1
4.81e-37	0.480636	0.888	0.712	9.32e-33	cluster_3	Tmc4
2.76e-18	0.480466	0.581	0.507	5.36e-14	cluster_3	Runx1
1.94e-23	0.475876	1	0.994	3.75e-19	cluster_3	Rps19
3.84e-46	0.473071	0.756	0.587	7.44e-42	cluster_3	Ddx39b
1.69e-27	0.471971	0.578	0.5	3.27e-23	cluster_3	Tnks2
1.21e-34	0.470969	0.995	0.982	2.34e-30	cluster_3	Tpm1
3.26e-07	0.470504	1	0.999	0.00632481	cluster_3	mt-Co3
3.25e-34	0.46705	1	1	6.3e-30	cluster_3	Rpl37a
3.75e-14	0.464522	0.506	0.472	7.27e-10	cluster_3	Larp1
1.2e-35	0.463726	0.968	0.813	2.32e-31	cluster_3	Sfpq
1.26e-34	0.461248	0.988	0.899	2.44e-30	cluster_3	Prrc2c
4.86e-36	0.459818	0.887	0.747	9.42e-32	cluster_3	Rnf10
1.44e-43	0.458039	0.788	0.611	2.79e-39	cluster_3	Tra2a
4.18e-26	0.453091	0.638	0.548	8.09e-22	cluster_3	Usp34
3.25e-38	0.452225	0.688	0.56	6.3e-34	cluster_3	Birc6
3.13e-26	0.450768	0.946	0.818	6.07e-22	cluster_3	Flnb
4.28e-61	0.449566	0.964	0.709	8.3e-57	cluster_3	Sox4
1.27e-39	0.447593	0.831	0.672	2.46e-35	cluster_3	Afdn
4.7e-38	0.447114	0.943	0.765	9.1e-34	cluster_3	Caprin1
6.04e-26	0.445676	0.991	0.924	1.17e-21	cluster_3	Neat1
1.66e-41	0.442286	0.815	0.653	3.22e-37	cluster_3	Gsk3b
2.01e-31	0.440947	0.685	0.573	3.9e-27	cluster_3	Cenpb
7.94e-27	0.439629	0.659	0.564	1.54e-22	cluster_3	Nfe2l1
2.21e-33	0.436646	1	0.997	4.28e-29	cluster_3	Rps15
3.94e-43	0.432679	0.74	0.573	7.63e-39	cluster_3	Mbnl1
7.13e-26	0.431645	0.963	0.824	1.38e-21	cluster_3	Srrm1
6.01e-25	0.425231	0.965	0.835	1.17e-20	cluster_3	Cldn4
3.61e-34	0.421664	0.811	0.655	6.99e-30	cluster_3	Eif3j1
2.05e-22	0.417798	0.618	0.53	3.98e-18	cluster_3	Ash1l
3.1e-25	0.417025	0.657	0.562	6.02e-21	cluster_3	Brd4
9.97e-11	0.416611	0.377	0.335	1.93e-06	cluster_3	Axin2
7.63e-28	0.413092	0.658	0.542	1.48e-23	cluster_3	Tardbp
2.15e-46	0.412796	0.999	0.903	4.17e-42	cluster_3	Ncl
1.5e-32	0.410123	0.763	0.612	2.91e-28	cluster_3	Smarca4
1.92e-39	0.408943	0.818	0.661	3.72e-35	cluster_3	Wapl
1.62e-27	0.406913	0.931	0.764	3.15e-23	cluster_3	Aff4
1.48e-28	0.401962	0.73	0.596	2.87e-24	cluster_3	Nipbl
4.65e-36	0.391484	0.891	0.701	9e-32	cluster_3	Sltm
1.47e-31	0.388252	0.85	0.665	2.86e-27	cluster_3	Eif3b
2.18e-19	0.387694	0.974	0.832	4.23e-15	cluster_3	Pdap1
1.69e-19	0.381666	0.63	0.539	3.28e-15	cluster_3	Ewsr1
2.54e-25	0.378881	0.99	0.955	4.93e-21	cluster_3	Rbm39
1.79e-33	0.378617	0.892	0.681	3.47e-29	cluster_3	Srsf7
3.19e-37	0.376751	0.867	0.666	6.19e-33	cluster_3	Bclaf1
3.52e-23	0.376273	0.561	0.459	6.82e-19	cluster_3	Irf2bp2
2.73e-29	0.372732	0.743	0.589	5.3e-25	cluster_3	Vcl
1.84e-25	0.372441	0.656	0.537	3.56e-21	cluster_3	Hnrnph1
5.12e-31	0.371013	0.892	0.714	9.93e-27	cluster_3	Atp8b1
4.53e-10	0.36731	0.58	0.533	8.78e-06	cluster_3	Akt1
2.64e-33	0.365995	0.842	0.663	5.12e-29	cluster_3	St14
8.23e-17	0.363954	0.984	0.912	1.59e-12	cluster_3	Eif5b
2.13e-29	0.362882	0.822	0.645	4.12e-25	cluster_3	Luc7l3
5.22e-29	0.362598	0.774	0.617	1.01e-24	cluster_3	Srsf6
5.69e-23	0.360784	0.66	0.557	1.1e-18	cluster_3	U2surp
1.25e-36	0.360615	0.834	0.636	2.42e-32	cluster_3	Dhx9
4.11e-20	0.360276	0.604	0.522	7.97e-16	cluster_3	Phf3
1.3e-23	0.359447	0.706	0.588	2.52e-19	cluster_3	Pura
8.37e-33	0.357096	0.872	0.687	1.62e-28	cluster_3	Rsrc2
5.13e-28	0.356216	0.609	0.478	9.94e-24	cluster_3	Nop56
6.39e-29	0.356212	0.8	0.622	1.24e-24	cluster_3	Fermt1
2.48e-12	0.355844	0.92	0.812	4.8e-08	cluster_3	Tcf25
5.04e-31	0.354186	0.853	0.667	9.77e-27	cluster_3	Thrap3
1.34e-14	0.352517	0.552	0.49	2.6e-10	cluster_3	Ivns1abp
1.37e-27	0.350793	0.773	0.621	2.66e-23	cluster_3	Ptbp1
8.74e-28	0.350428	0.801	0.647	1.69e-23	cluster_3	Senp6
1.98e-10	0.349615	0.536	0.494	3.85e-06	cluster_3	Arid4b
1.21e-35	0.34785	0.746	0.575	2.34e-31	cluster_3	Mlec
2.96e-23	0.347239	0.738	0.614	5.74e-19	cluster_3	Eif4a2
4.25e-25	0.34675	0.833	0.67	8.24e-21	cluster_3	Abcf1
2.57e-16	0.346443	0.667	0.576	4.98e-12	cluster_3	Pak1
9.09e-12	0.344766	0.629	0.558	1.76e-07	cluster_3	Fat1
1.75e-25	0.339629	0.87	0.713	3.38e-21	cluster_3	Ralbp1
3.45e-21	0.33726	0.76	0.611	6.68e-17	cluster_3	Fubp1
1.31e-16	0.337256	0.986	0.902	2.54e-12	cluster_3	Phlda1
1.27e-08	0.336844	1	0.987	0.000245942	cluster_3	Rpl35
2.44e-43	0.336694	0.888	0.669	4.73e-39	cluster_3	Ier2
1.2e-09	0.336435	0.985	0.887	2.33e-05	cluster_3	Hnrnpa0
6.84e-12	0.335467	0.56	0.503	1.33e-07	cluster_3	Kmt2e
1.06e-21	0.334415	0.677	0.567	2.05e-17	cluster_3	Dhx15
5.83e-19	0.333979	0.836	0.707	1.13e-14	cluster_3	Pkn2
3.82e-19	0.332417	0.649	0.545	7.4e-15	cluster_3	Wnk1
1.1e-11	0.330519	0.599	0.552	2.13e-07	cluster_3	Man1a2
2.56e-18	0.327869	0.788	0.663	4.96e-14	cluster_3	Spag9
2.66e-20	0.325923	0.652	0.556	5.15e-16	cluster_3	Rad23b
4e-10	0.324964	0.57	0.52	7.75e-06	cluster_3	Ube2h
6.76e-19	0.324463	0.978	0.86	1.31e-14	cluster_3	Ets2
7.79e-09	0.323361	0.962	0.875	0.000150828	cluster_3	Sf3b1
4.39e-23	0.323138	0.895	0.724	8.5e-19	cluster_3	Picalm
2.15e-22	0.322358	0.683	0.556	4.16e-18	cluster_3	Foxp1
9.26e-20	0.313826	0.946	0.812	1.79e-15	cluster_3	Rhob
1.54e-09	0.311285	0.577	0.54	2.98e-05	cluster_3	Dnm2
1.02e-12	0.309763	0.936	0.781	1.97e-08	cluster_3	Zfp91
9.77e-15	0.306183	0.916	0.754	1.89e-10	cluster_3	Akap13
1.48e-07	0.305221	0.537	0.502	0.00286033	cluster_3	Nfat5
1.92e-27	0.304704	0.831	0.666	3.72e-23	cluster_3	Tut7
2.83e-10	0.302871	0.983	0.896	5.47e-06	cluster_3	Purb
6.62e-14	0.301852	0.607	0.535	1.28e-09	cluster_3	Sbno1
6.56e-15	0.301299	0.873	0.737	1.27e-10	cluster_3	Yy1
7.88e-23	0.299956	0.818	0.661	1.53e-18	cluster_3	Ubap2l
1e-06	0.29851	0.548	0.521	0.0194638	cluster_3	Rps6ka1
1.56e-19	0.297804	0.7	0.588	3.02e-15	cluster_3	Zfp106
2.41e-17	0.297028	0.773	0.66	4.66e-13	cluster_3	Nckap1
1.45e-19	0.296587	0.704	0.577	2.81e-15	cluster_3	Gcc2
3.88e-23	0.296454	0.789	0.637	7.51e-19	cluster_3	Fnbp1l
1.56e-09	0.295357	0.995	0.985	3.03e-05	cluster_3	Jund
1.48e-14	0.294259	0.666	0.575	2.88e-10	cluster_3	Gls
7.43e-18	0.293477	0.886	0.712	1.44e-13	cluster_3	Atp10b
9.07e-22	0.292796	0.922	0.734	1.76e-17	cluster_3	Nrip1
7.45e-11	0.29034	0.98	0.898	1.44e-06	cluster_3	P4hb
2.46e-06	0.286051	0.239	0.336	0.0476257	cluster_3	Efnb2
6.54e-21	0.284381	0.665	0.527	1.27e-16	cluster_3	Zfp36
1.77e-18	0.28337	0.847	0.687	3.44e-14	cluster_3	Luc7l2
1e-33	0.280968	0.807	0.606	1.94e-29	cluster_3	Zfp36l1
5.47e-17	0.278274	0.833	0.688	1.06e-12	cluster_3	Hmg20b
8.51e-12	0.278024	0.618	0.553	1.65e-07	cluster_3	BC005537
1.52e-20	0.277879	0.777	0.645	2.94e-16	cluster_3	Rab5a
6.85e-18	0.274511	0.966	0.895	1.33e-13	cluster_3	Junb
1.88e-17	0.273839	0.796	0.659	3.64e-13	cluster_3	Arfgef1
1.03e-07	0.271081	0.698	0.618	0.00199533	cluster_3	Arf6
5.07e-15	0.270823	0.662	0.561	9.81e-11	cluster_3	Top2b
4.31e-19	0.268314	0.301	0.215	8.36e-15	cluster_3	Prox1
1.31e-24	0.266911	0.855	0.656	2.53e-20	cluster_3	Actn1
1.61e-13	0.265402	0.87	0.72	3.13e-09	cluster_3	Atxn7l3b
1.1e-07	0.263514	0.59	0.54	0.00212724	cluster_3	Tsc22d4
4.49e-15	0.262592	0.839	0.691	8.71e-11	cluster_3	Mbnl2
9.97e-28	0.261861	0.923	0.721	1.93e-23	cluster_3	Aplp2
6.56e-11	0.259294	0.975	0.873	1.27e-06	cluster_3	Itga6
6.11e-09	0.257717	0.552	0.487	0.000118433	cluster_3	Mybbp1a
6.87e-22	0.256507	0.782	0.601	1.33e-17	cluster_3	Rnd3
8.41e-08	0.255753	0.611	0.542	0.00163005	cluster_3	Itprid2
1.1e-13	0.254837	0.99	0.905	2.13e-09	cluster_3	Eif3a
5.59e-27	0.254057	0.836	0.641	1.08e-22	cluster_3	Hook1
1.08e-22	0.251952	0.717	0.556	2.09e-18	cluster_3	Smarcc1
1.21e-06	0.251264	0.23	0.331	0.0235322	cluster_3	Cdk13
2.49e-17	0.250931	0.771	0.632	4.83e-13	cluster_3	Eif4b
1.96e-07	0.246735	0.215	0.308	0.00380128	cluster_3	Sh3rf1
6.78e-11	0.246681	0.906	0.744	1.31e-06	cluster_3	Hnrnpm
8.26e-19	0.246578	0.523	0.406	1.6e-14	cluster_3	Thbs1
1.63e-22	0.245681	0.847	0.65	3.15e-18	cluster_3	Syncrip
1.19e-10	0.244621	0.697	0.601	2.3e-06	cluster_3	Ddx24
6.23e-13	0.244469	0.764	0.635	1.21e-08	cluster_3	Wdr26
2.21e-09	0.242615	0.673	0.588	4.28e-05	cluster_3	Pum1
3.58e-07	0.241792	1	0.995	0.00693674	cluster_3	Eef2
2.97e-34	0.241552	0.687	0.517	5.76e-30	cluster_3	Hes1
2.29e-08	0.24079	0.771	0.671	0.000443544	cluster_3	Glud1
1.79e-13	0.239449	0.704	0.601	3.47e-09	cluster_3	Smad4
3.65e-11	0.238622	0.701	0.602	7.07e-07	cluster_3	Srebf2
2.87e-14	0.237045	0.719	0.593	5.57e-10	cluster_3	Khdrbs1
4.27e-17	0.235188	0.77	0.593	8.27e-13	cluster_3	Hist1h1c
2.92e-09	0.234805	0.583	0.514	5.66e-05	cluster_3	Clcn3
4.42e-07	0.234433	0.599	0.534	0.00857026	cluster_3	Rnpep
7.02e-10	0.230364	0.615	0.53	1.36e-05	cluster_3	Sema3c
1.73e-08	0.225282	0.193	0.28	0.000334936	cluster_3	Adgrl2
4.25e-12	0.224639	0.757	0.621	8.24e-08	cluster_3	Ccar1
3.55e-14	0.223341	0.915	0.734	6.88e-10	cluster_3	Trib1
6.13e-19	0.221211	0.719	0.561	1.19e-14	cluster_3	Tmpo
6.02e-17	0.221099	0.648	0.522	1.17e-12	cluster_3	Zfp36l2
2.23e-09	0.216245	0.911	0.742	4.33e-05	cluster_3	Xrn2
4.19e-10	0.215861	0.658	0.578	8.11e-06	cluster_3	Nop53
1.6e-10	0.213924	0.907	0.747	3.09e-06	cluster_3	Scaf11
1.65e-11	0.213813	0.748	0.632	3.2e-07	cluster_3	Hectd1
5.2e-10	0.212946	0.633	0.553	1.01e-05	cluster_3	Hp1bp3
3.67e-07	0.212744	0.612	0.553	0.00711231	cluster_3	Trip12
2.51e-09	0.212172	0.219	0.327	4.86e-05	cluster_3	Cdc42bpb
8.22e-08	0.207185	0.747	0.657	0.00159275	cluster_3	Luzp1
1.74e-15	0.205966	0.802	0.658	3.37e-11	cluster_3	Rbbp6
1.42e-09	0.203108	0.252	0.369	2.75e-05	cluster_3	Dusp4
2.68e-12	0.201808	0.632	0.527	5.2e-08	cluster_3	Tgif1
4.79e-10	0.19535	0.787	0.65	9.28e-06	cluster_3	Rrp1
3.11e-08	0.194384	0.237	0.341	0.000602279	cluster_3	Cep350
2.94e-07	0.190922	0.205	0.295	0.00569959	cluster_3	Elk4
1.02e-08	0.190768	0.869	0.717	0.000196746	cluster_3	Etf1
5.24e-10	0.190729	0.734	0.6	1.01e-05	cluster_3	Smc1a
1.05e-07	0.190705	0.22	0.307	0.00204191	cluster_3	Tia1
2.04e-10	0.190351	0.973	0.839	3.95e-06	cluster_3	App
2.55e-10	0.189612	0.778	0.649	4.93e-06	cluster_3	Spint1
1.3e-06	0.187839	0.214	0.301	0.0252048	cluster_3	Trim24
1.91e-26	0.185939	0.923	0.677	3.7e-22	cluster_3	Slc12a2
9.18e-41	0.184116	0.8	0.562	1.78e-36	cluster_3	Egr1
1.52e-14	0.182557	0.779	0.616	2.94e-10	cluster_3	Tcf7l2
6.2e-14	0.182479	0.224	0.352	1.2e-09	cluster_3	Nsd3
1.03e-06	0.181239	0.186	0.265	0.0199796	cluster_3	Heca
8.64e-11	0.180867	0.2	0.302	1.67e-06	cluster_3	Vps13a
1.67e-10	0.180392	0.24	0.361	3.23e-06	cluster_3	Tuft1
4.29e-09	0.180214	0.19	0.281	8.31e-05	cluster_3	Ralgapa2
2.18e-07	0.179968	0.2	0.288	0.00423232	cluster_3	Spen
4.58e-13	0.179037	0.244	0.377	8.88e-09	cluster_3	Kdm5a
4.58e-07	0.178974	0.179	0.257	0.00887338	cluster_3	Rsbn1
3.63e-12	0.1773	0.23	0.356	7.03e-08	cluster_3	Ttc14
2.16e-26	0.176925	0.731	0.544	4.19e-22	cluster_3	Ddit4
6.16e-12	0.176683	0.216	0.335	1.19e-07	cluster_3	Safb2
1.42e-35	0.175654	0.927	0.693	2.75e-31	cluster_3	Atf3
3.76e-12	0.175277	0.869	0.678	7.29e-08	cluster_3	Rbbp7
7.23e-11	0.17484	0.229	0.34	1.4e-06	cluster_3	Sbno2
2.5e-06	0.17437	0.952	0.825	0.0484522	cluster_3	Tpm4
1.87e-09	0.171103	0.807	0.667	3.62e-05	cluster_3	Lpp
5.56e-12	0.168772	0.225	0.343	1.08e-07	cluster_3	Srek1
1.68e-09	0.168772	0.771	0.629	3.26e-05	cluster_3	Ddb1
9.63e-11	0.166875	0.264	0.393	1.86e-06	cluster_3	Smg1
4.52e-26	0.166606	0.894	0.675	8.75e-22	cluster_3	Nfkbia
2.14e-09	0.164842	0.471	0.388	4.15e-05	cluster_3	Cnn3
6.75e-10	0.164105	0.598	0.496	1.31e-05	cluster_3	Klf7
3.68e-14	0.163449	0.233	0.359	7.12e-10	cluster_3	Mecom
1.67e-07	0.163276	0.928	0.77	0.00324081	cluster_3	Cxadr
1.28e-06	0.161812	0.302	0.407	0.0247674	cluster_3	Baz2b
3.38e-13	0.159302	0.218	0.341	6.55e-09	cluster_3	Ptprk
1.42e-07	0.158299	0.635	0.555	0.00274463	cluster_3	Slc44a1
3.45e-11	0.153567	0.99	0.94	6.68e-07	cluster_3	Rrbp1
3.1e-10	0.153487	0.186	0.283	6e-06	cluster_3	Ikbkb
4.18e-12	0.153332	0.204	0.314	8.1e-08	cluster_3	Rnf111
2.47e-07	0.152992	0.225	0.316	0.00479438	cluster_3	Tut4
3.74e-11	0.152895	0.171	0.261	7.24e-07	cluster_3	Hjurp
1.92e-09	0.151911	0.246	0.357	3.72e-05	cluster_3	Baz1b
2.34e-07	0.149595	0.88	0.733	0.00454178	cluster_3	Psap
5.92e-14	0.148917	0.201	0.318	1.15e-09	cluster_3	Rsbn1l
4.56e-13	0.148505	0.271	0.412	8.84e-09	cluster_3	Nrd1
2.2e-06	0.147581	0.806	0.676	0.0425281	cluster_3	Uba1
2.47e-12	0.145325	0.235	0.362	4.78e-08	cluster_3	Safb
1.85e-07	0.141862	0.348	0.46	0.00357854	cluster_3	Ppp3ca
9.85e-08	0.138762	0.76	0.622	0.00190928	cluster_3	Raph1
8.05e-10	0.138119	0.176	0.265	1.56e-05	cluster_3	Prdm2
1.82e-22	0.136807	0.632	0.49	3.53e-18	cluster_3	Aspscr1
1.64e-07	0.135995	0.761	0.623	0.00318533	cluster_3	Baz1a
6.73e-14	0.135187	0.213	0.336	1.3e-09	cluster_3	Pawr
2.17e-10	0.134101	0.179	0.271	4.2e-06	cluster_3	Ppp6r1
1.06e-06	0.132763	0.901	0.731	0.0205616	cluster_3	Hnrnpd
5.22e-14	0.131428	0.262	0.396	1.01e-09	cluster_3	Stk38
1.9e-06	0.131259	0.812	0.679	0.0367636	cluster_3	Larp4b
8.9e-10	0.130365	0.198	0.29	1.72e-05	cluster_3	Nfkbiz
1.81e-07	0.128732	0.821	0.659	0.00350568	cluster_3	Skil
3.51e-08	0.12871	0.269	0.369	0.000680027	cluster_3	N4bp1
3.73e-12	0.127923	0.198	0.307	7.23e-08	cluster_3	Ep400
1.06e-08	0.127697	0.232	0.328	0.000204452	cluster_3	Klhl24
3.9e-12	0.127612	0.793	0.612	7.55e-08	cluster_3	Cbx3
3.89e-16	0.127153	0.222	0.359	7.53e-12	cluster_3	Itpr3
1.12e-14	0.12699	0.278	0.422	2.17e-10	cluster_3	N4bp2l2
8.08e-09	0.126945	0.269	0.372	0.000156559	cluster_3	Nfkb1
3.6e-11	0.125714	0.172	0.266	6.97e-07	cluster_3	Pan3
6.87e-10	0.125532	0.178	0.267	1.33e-05	cluster_3	Mib1
1.08e-11	0.125071	0.181	0.28	2.09e-07	cluster_3	Cdk8
3.27e-09	0.123172	0.182	0.268	6.34e-05	cluster_3	Ubr2
9.04e-15	0.119222	0.17	0.276	1.75e-10	cluster_3	Kansl1
2.44e-06	0.116588	0.327	0.422	0.0472844	cluster_3	U2af2
6.07e-10	0.116492	0.17	0.255	1.18e-05	cluster_3	Ccnt2
2.94e-14	0.115305	0.168	0.27	5.7e-10	cluster_3	Wipi2
3.72e-11	0.114851	0.173	0.266	7.2e-07	cluster_3	4932438A13Rik
2.12e-16	0.114225	0.188	0.307	4.1e-12	cluster_3	Pim3
2.01e-09	0.114052	0.174	0.257	3.9e-05	cluster_3	Dip2b
2.94e-10	0.113711	0.991	0.932	5.69e-06	cluster_3	H2-K1
1.83e-13	0.112632	0.214	0.333	3.55e-09	cluster_3	Ep300
2.66e-11	0.112022	0.177	0.269	5.15e-07	cluster_3	Tnik
2.32e-17	0.11101	0.192	0.316	4.5e-13	cluster_3	Myo5c
2.95e-11	0.110486	0.183	0.278	5.72e-07	cluster_3	Rnf44
3.88e-14	0.110128	0.169	0.27	7.52e-10	cluster_3	Exoc4
8.36e-14	0.109717	0.159	0.255	1.62e-09	cluster_3	Btaf1
6.91e-12	0.109091	0.214	0.326	1.34e-07	cluster_3	Arhgef12
1.35e-08	0.105946	0.21	0.298	0.000260698	cluster_3	Nr4a1
6.86e-13	0.105755	0.23	0.348	1.33e-08	cluster_3	Fam133b
2.3e-18	0.10496	0.175	0.296	4.45e-14	cluster_3	Klf10
6.19e-16	0.10489	0.282	0.426	1.2e-11	cluster_3	Ubqln1
1.17e-18	0.10455	0.21	0.347	2.26e-14	cluster_3	Ogt
4.79e-07	0.104395	0.732	0.598	0.0092826	cluster_3	Supt16
4.71e-14	0.10401	0.236	0.355	9.12e-10	cluster_3	Nudcd3
1.77e-15	0.103718	0.238	0.367	3.43e-11	cluster_3	Phf14
4.37e-12	0.103211	0.161	0.25	8.47e-08	cluster_3	Dgkz
3.46e-10	0.101734	0.173	0.261	6.7e-06	cluster_3	Zzz3
1.05e-06	0.100978	0.353	0.457	0.0203079	cluster_3	Ahcyl1
2.27e-18	0.0959802	0.204	0.337	4.4e-14	cluster_3	Aebp2
3.85e-16	0.0940351	0.18	0.297	7.46e-12	cluster_3	Tmem259
4.92e-08	0.0931112	0.339	0.444	0.000953544	cluster_3	Bod1l
1.78e-16	0.092979	0.223	0.356	3.45e-12	cluster_3	Fgd6
1.84e-20	0.0922336	0.207	0.347	3.57e-16	cluster_3	Zc3h7a
2.67e-08	0.0912377	0.3	0.405	0.000516736	cluster_3	Gnl3
3.04e-20	0.0906211	0.22	0.369	5.89e-16	cluster_3	Mark3
5.12e-13	0.0904348	0.169	0.267	9.92e-09	cluster_3	Asxl1
2.65e-15	0.0897265	0.168	0.274	5.13e-11	cluster_3	Raf1
3.23e-09	0.0895624	0.183	0.264	6.26e-05	cluster_3	Irf1
3.38e-13	0.089521	0.168	0.264	6.56e-09	cluster_3	Herc2
1.55e-07	0.0880858	0.74	0.593	0.00299754	cluster_3	Tomm40
9.89e-10	0.0875142	0.183	0.269	1.92e-05	cluster_3	Ank3
2.73e-21	0.0862869	0.215	0.363	5.28e-17	cluster_3	Bdp1
4.8e-12	0.0859433	0.173	0.266	9.3e-08	cluster_3	Pde4dip
2.33e-12	0.0850977	0.187	0.288	4.52e-08	cluster_3	Prrc2b
2.11e-08	0.0835645	0.876	0.708	0.000409357	cluster_3	Errfi1
5.19e-15	0.0832115	0.255	0.39	1.01e-10	cluster_3	Sf3b3
1e-12	0.0824141	0.161	0.253	1.95e-08	cluster_3	Irf2bp1
9.89e-10	0.0822195	0.265	0.372	1.92e-05	cluster_3	Ier5
6.55e-15	0.0819842	0.16	0.263	1.27e-10	cluster_3	Brd9
6.7e-16	0.081403	0.185	0.302	1.3e-11	cluster_3	Ehmt2
1.5e-14	0.0792532	0.185	0.293	2.92e-10	cluster_3	Zfp638
2.84e-19	0.0785974	0.222	0.364	5.5e-15	cluster_3	Phip
1.24e-11	0.0775752	0.177	0.269	2.39e-07	cluster_3	Myo1b
3.3e-14	0.0771137	0.184	0.281	6.4e-10	cluster_3	H2afx
7.93e-15	0.0769743	0.171	0.275	1.54e-10	cluster_3	Cask
2.46e-15	0.0765507	0.17	0.276	4.76e-11	cluster_3	Usp19
9e-11	0.0751814	0.323	0.443	1.74e-06	cluster_3	Thoc2
1.82e-13	0.0749021	0.297	0.425	3.53e-09	cluster_3	Plxnb2
6.22e-15	0.0734178	0.167	0.271	1.2e-10	cluster_3	Mon2
9.48e-17	0.0728849	0.168	0.279	1.84e-12	cluster_3	Kdm3a
6.62e-21	0.0728232	0.205	0.346	1.28e-16	cluster_3	Fam135a
7.77e-15	0.0703592	0.154	0.254	1.51e-10	cluster_3	Sfswap
1.34e-18	0.0701189	0.216	0.353	2.6e-14	cluster_3	Srrt
1.09e-18	0.0687098	0.168	0.285	2.11e-14	cluster_3	Atad3a
4.3e-15	0.067692	0.16	0.26	8.33e-11	cluster_3	Ehmt1
3.4e-19	0.06694	0.18	0.304	6.59e-15	cluster_3	Brd8
1.36e-18	0.0659133	0.148	0.254	2.64e-14	cluster_3	Gclc
2.15e-15	0.0657128	0.245	0.373	4.16e-11	cluster_3	Brd3
9.44e-18	0.0651244	0.174	0.291	1.83e-13	cluster_3	Dennd4c
2.06e-06	0.0647881	0.683	0.555	0.039819	cluster_3	Dusp1
1.19e-12	0.0647394	0.175	0.271	2.31e-08	cluster_3	Yes1
2.41e-22	0.0646792	0.202	0.347	4.68e-18	cluster_3	Uhrf2
1.28e-13	0.0625364	0.176	0.273	2.48e-09	cluster_3	Filip1l
1.19e-09	0.0624225	0.363	0.47	2.31e-05	cluster_3	Trip11
4.68e-24	0.0621386	0.211	0.365	9.06e-20	cluster_3	Sipa1l1
4.87e-19	0.0616288	0.159	0.274	9.43e-15	cluster_3	Mast2
3.75e-19	0.0604575	0.187	0.312	7.27e-15	cluster_3	Avl9
1.99e-16	0.0600892	0.203	0.326	3.85e-12	cluster_3	Tcf3
1.25e-14	0.0600053	0.167	0.268	2.42e-10	cluster_3	Mysm1
3.77e-16	0.0594252	0.162	0.267	7.3e-12	cluster_3	Ap3d1
5.55e-17	0.0589433	0.249	0.385	1.08e-12	cluster_3	Cebpz
3.83e-18	0.0574318	0.161	0.272	7.42e-14	cluster_3	Fbxw11
1.09e-27	0.0572543	0.226	0.4	2.11e-23	cluster_3	Gpbp1l1
7.09e-17	0.0557526	0.198	0.321	1.37e-12	cluster_3	Setd2
2.51e-06	0.053384	0.381	0.466	0.0486241	cluster_3	Ubtf
1.34e-15	0.0531209	0.243	0.365	2.59e-11	cluster_3	Cnot3
1.4e-08	0.0523603	0.264	0.356	0.000272034	cluster_3	Zfhx3
2.24e-15	0.0504343	0.159	0.258	4.34e-11	cluster_3	Ankrd10
3.77e-07	0.0492666	0.396	0.486	0.00730889	cluster_3	Ralgps2
1.42e-18	0.0490948	0.177	0.297	2.74e-14	cluster_3	BC005561
2.98e-20	0.048723	0.176	0.301	5.77e-16	cluster_3	Herc1
1.29e-07	0.0485042	0.384	0.474	0.00250268	cluster_3	Nbeal1
9.68e-24	0.0481249	0.198	0.346	1.88e-19	cluster_3	Zc3h13
7.79e-25	0.0470083	0.161	0.292	1.51e-20	cluster_3	Tec
1.83e-21	0.0464168	0.222	0.368	3.54e-17	cluster_3	Cpsf6
1.98e-08	0.0461193	0.383	0.481	0.000382764	cluster_3	Gatad2a
4.62e-18	0.0460565	0.189	0.312	8.95e-14	cluster_3	1810026B05Rik
1.99e-17	0.0459957	0.152	0.258	3.85e-13	cluster_3	Rbm33
3.82e-17	0.0458522	0.218	0.351	7.41e-13	cluster_3	Cobl
3.93e-20	0.045594	0.237	0.384	7.62e-16	cluster_3	Etl4
6.7e-23	0.0450919	0.176	0.31	1.3e-18	cluster_3	Ythdf3
1.55e-22	0.0447204	0.215	0.363	3e-18	cluster_3	Arid1a
4.84e-19	0.044092	0.182	0.303	9.38e-15	cluster_3	Alcam
1.67e-16	0.0436294	0.214	0.34	3.23e-12	cluster_3	Tet3
4.99e-25	0.0428082	0.212	0.367	9.67e-21	cluster_3	Supt5
2.4e-10	0.0423282	0.32	0.42	4.64e-06	cluster_3	Sh3d19
2.05e-23	0.0412643	0.24	0.403	3.98e-19	cluster_3	Setd5
1.14e-09	0.0400254	0.377	0.479	2.2e-05	cluster_3	2610507B11Rik
6.84e-21	0.0394556	0.217	0.356	1.33e-16	cluster_3	Gpatch8
8.62e-13	0.0392337	0.304	0.416	1.67e-08	cluster_3	Rin2
1.92e-21	0.0387958	0.19	0.324	3.72e-17	cluster_3	Gtf2ird1
4.24e-21	0.0387114	0.154	0.272	8.22e-17	cluster_3	Hoxa11os
5.75e-19	0.0385327	0.181	0.302	1.11e-14	cluster_3	Rsrc1
1.84e-18	0.0376676	0.238	0.374	3.57e-14	cluster_3	Mex3c
1.7e-18	0.0364717	0.154	0.261	3.29e-14	cluster_3	Tug1
3.74e-23	0.0358635	0.245	0.399	7.24e-19	cluster_3	Mllt3
9.81e-25	0.0356239	0.193	0.341	1.9e-20	cluster_3	Slain2
1.32e-13	0.034045	0.206	0.306	2.56e-09	cluster_3	Stxbp1
6.86e-07	0.0335768	0.414	0.498	0.0132949	cluster_3	Mapk1
1.25e-18	0.0327017	0.169	0.282	2.43e-14	cluster_3	Clasp1
4.22e-15	0.0324106	0.284	0.411	8.17e-11	cluster_3	Tnpo1
9.74e-22	0.0320858	0.235	0.381	1.89e-17	cluster_3	Luc7l
2.38e-21	0.0319478	0.15	0.268	4.6e-17	cluster_3	Dock1
5.33e-15	0.0315006	0.167	0.268	1.03e-10	cluster_3	Epb41
2.38e-10	0.0301339	0.359	0.462	4.62e-06	cluster_3	Naa15
7.08e-22	0.0298638	0.194	0.331	1.37e-17	cluster_3	Acly
4.29e-23	0.028224	0.206	0.354	8.31e-19	cluster_3	Trp53bp2
1.99e-18	0.0269596	0.178	0.293	3.85e-14	cluster_3	Trak1
6.84e-22	0.0265099	0.202	0.344	1.33e-17	cluster_3	Phf20l1
8.18e-27	0.0264425	0.234	0.411	1.58e-22	cluster_3	Cdk11b
6.99e-26	0.0264136	0.203	0.356	1.35e-21	cluster_3	Ddx50
2.17e-06	0.0263675	0.393	0.464	0.0420975	cluster_3	Utp3
1.87e-21	0.0262925	0.159	0.279	3.62e-17	cluster_3	Itga3
2.89e-27	0.0261834	0.203	0.361	5.6e-23	cluster_3	Ddx42
1.96e-19	0.0259752	0.151	0.262	3.8e-15	cluster_3	Nudt3
4.6e-25	0.0254818	0.183	0.325	8.91e-21	cluster_3	Zc3h18
4.58e-11	0.0254523	0.355	0.463	8.87e-07	cluster_3	Ranbp2
1.1e-23	0.0242394	0.189	0.328	2.13e-19	cluster_3	Mmp15
1.4e-24	0.02423	0.226	0.385	2.72e-20	cluster_3	Dhx36
7.24e-16	0.0234434	0.157	0.256	1.4e-11	cluster_3	Tob2
1.49e-21	0.0231918	0.17	0.295	2.89e-17	cluster_3	Sart1
5.12e-28	0.0226177	0.185	0.34	9.93e-24	cluster_3	Upf1
3.53e-29	0.021225	0.213	0.385	6.85e-25	cluster_3	Arih1
6.46e-24	0.0208297	0.167	0.297	1.25e-19	cluster_3	Jak2
5.56e-07	0.0207943	0.399	0.48	0.0107715	cluster_3	Tmem131
3.99e-07	0.0205881	0.309	0.374	0.00773966	cluster_3	Apobec3
5.14e-24	0.0194416	0.155	0.281	9.96e-20	cluster_3	Hnrnpll
9.01e-27	0.0190693	0.217	0.382	1.75e-22	cluster_3	Map7
2.38e-25	0.017305	0.173	0.312	4.61e-21	cluster_3	Rbm6
5.21e-27	0.0149597	0.167	0.306	1.01e-22	cluster_3	Stag1
2.64e-29	0.0149189	0.208	0.375	5.12e-25	cluster_3	Ppm1b
1.96e-07	0.0147013	0.423	0.505	0.00379534	cluster_3	Znhit1
4.48e-10	0.0144597	0.331	0.431	8.68e-06	cluster_3	Mbd3
1.26e-07	0.0143658	0.407	0.488	0.00244422	cluster_3	Suds3
1.4e-25	0.013717	0.203	0.356	2.71e-21	cluster_3	Numa1
3.8e-19	0.0134543	0.316	0.462	7.37e-15	cluster_3	Aup1
1.55e-11	0.0126003	0.326	0.431	3.01e-07	cluster_3	Knop1
1.1e-22	0.0121865	0.186	0.321	2.12e-18	cluster_3	Rassf3
1.29e-09	0.0112846	0.361	0.458	2.5e-05	cluster_3	Anapc5
1.98e-08	0.0110621	0.768	0.611	0.000384406	cluster_3	Tsc22d1
1.42e-18	0.0109293	0.194	0.314	2.74e-14	cluster_3	Nsd2
6.59e-19	0.010786	0.307	0.452	1.28e-14	cluster_3	Sh3bgrl2
2.44e-25	0.0102554	0.214	0.371	4.73e-21	cluster_3	Phactr4
1.93e-22	0.00980806	0.174	0.302	3.74e-18	cluster_3	Cdcp1
4.07e-31	0.00832732	0.19	0.355	7.88e-27	cluster_3	Pabpc4
1.41e-34	0.00796684	0.195	0.371	2.74e-30	cluster_3	Mknk2
3.06e-27	0.00734041	0.231	0.399	5.92e-23	cluster_3	Zfp326
1.64e-22	0.00711006	0.162	0.287	3.18e-18	cluster_3	Nup98
8.3e-22	0.00690214	0.137	0.25	1.61e-17	cluster_3	Eed
1.52e-19	0.00639855	0.278	0.417	2.94e-15	cluster_3	Cmip
2.6e-25	0.00607521	0.179	0.317	5.04e-21	cluster_3	Tnrc6b
3.33e-24	0.00451741	0.187	0.325	6.44e-20	cluster_3	Magi3
1.76e-11	0.00396237	0.349	0.451	3.42e-07	cluster_3	Pkp3
3.04e-22	0.00368489	0.149	0.266	5.9e-18	cluster_3	Hipk2
1.2e-06	0.00349245	0.946	0.855	0.0233368	cluster_3	Mtdh
1.21e-20	0.00328648	0.231	0.368	2.34e-16	cluster_3	Zfp664
5.11e-26	0.0025223	0.16	0.293	9.9e-22	cluster_3	Gigyf2
5.25e-22	0.00238134	0.151	0.268	1.02e-17	cluster_3	Lzts2
5.02e-25	0.00231469	0.231	0.39	9.73e-21	cluster_3	Polr2a
6e-20	0.00203659	0.143	0.25	1.16e-15	cluster_3	Herc4
1.06e-25	0.00186007	0.175	0.313	2.06e-21	cluster_3	Myc
4.82e-09	0.00154467	0.914	0.839	9.33e-05	cluster_3	Rab14
5.98e-09	7.08e-05	0.257	0.348	0.00011593	cluster_3	Vegfa
4.99e-20	-0.000154343	0.17	0.288	9.66e-16	cluster_3	Ppip5k2
2.38e-25	-0.00164285	0.156	0.287	4.61e-21	cluster_3	Pkn1
5.04e-25	-0.00224855	0.148	0.273	9.76e-21	cluster_3	Sephs2
1.52e-23	-0.00225499	0.155	0.28	2.95e-19	cluster_3	Zmym5
6.37e-24	-0.00333309	0.162	0.291	1.23e-19	cluster_3	Trpm7
1.46e-11	-0.00345534	0.394	0.491	2.83e-07	cluster_3	Ppm1a
1.4e-15	-0.00409357	0.221	0.332	2.71e-11	cluster_3	Lmo4
2.78e-23	-0.00416358	0.149	0.269	5.38e-19	cluster_3	Creb1
3.89e-35	-0.00434226	0.146	0.297	7.53e-31	cluster_3	Gtf2b
3.96e-32	-0.00484675	0.193	0.358	7.67e-28	cluster_3	Marveld3
2.41e-25	-0.00534093	0.137	0.26	4.68e-21	cluster_3	Hbs1l
2.11e-21	-0.0054104	0.144	0.256	4.09e-17	cluster_3	Ddi2
2.84e-27	-0.00783092	0.159	0.297	5.51e-23	cluster_3	Rabl6
1.11e-30	-0.00847892	0.178	0.333	2.14e-26	cluster_3	Npc1
6.87e-26	-0.0102065	0.133	0.253	1.33e-21	cluster_3	Dnajc13
1.36e-28	-0.0112984	0.177	0.327	2.63e-24	cluster_3	Hipk1
4.48e-24	-0.0117421	0.164	0.294	8.67e-20	cluster_3	Plekha6
1.19e-26	-0.0122189	0.208	0.364	2.31e-22	cluster_3	Bag6
6.31e-20	-0.0122908	0.15	0.259	1.22e-15	cluster_3	Rasef
1.98e-22	-0.0125112	0.14	0.252	3.84e-18	cluster_3	Zfp655
3.39e-10	-0.0128109	0.847	0.668	6.56e-06	cluster_3	Lamp2
8.17e-23	-0.0133211	0.145	0.261	1.58e-18	cluster_3	Socs4
2.22e-15	-0.0139533	0.364	0.482	4.3e-11	cluster_3	Tpp2
2.55e-29	-0.0144365	0.228	0.4	4.94e-25	cluster_3	Myo18a
1.2e-24	-0.0144469	0.153	0.278	2.32e-20	cluster_3	Rnpepl1
1.86e-31	-0.0149659	0.194	0.361	3.6e-27	cluster_3	Gapvd1
6.28e-35	-0.0151268	0.181	0.349	1.22e-30	cluster_3	Tacc2
4.17e-09	-0.0155254	0.992	0.977	8.09e-05	cluster_3	Ndufa13
1.11e-13	-0.0155964	0.164	0.25	2.14e-09	cluster_3	Cald1
4.55e-30	-0.0163086	0.185	0.339	8.81e-26	cluster_3	Ankrd12
4.9e-34	-0.016511	0.167	0.326	9.5e-30	cluster_3	Mapkapk2
4.95e-23	-0.0167696	0.15	0.269	9.6e-19	cluster_3	Fam76b
9.46e-11	-0.0174544	0.964	0.894	1.83e-06	cluster_3	Pgls
3.22e-11	-0.0185537	0.579	0.449	6.24e-07	cluster_3	Fn1
3.48e-32	-0.0186827	0.151	0.298	6.74e-28	cluster_3	Kdm5c
4.47e-13	-0.0188408	0.21	0.306	8.65e-09	cluster_3	Add3
5.83e-27	-0.0190364	0.206	0.359	1.13e-22	cluster_3	Tnrc18
2.36e-27	-0.0192761	0.131	0.254	4.57e-23	cluster_3	Cacul1
5.74e-27	-0.019766	0.151	0.282	1.11e-22	cluster_3	Otud4
8.55e-32	-0.0198265	0.163	0.313	1.66e-27	cluster_3	Ephb2
5.5e-25	-0.0202091	0.153	0.277	1.07e-20	cluster_3	Rif1
1.67e-18	-0.0205824	0.262	0.393	3.24e-14	cluster_3	Brd7
5.42e-09	-0.0212555	0.955	0.861	0.000104922	cluster_3	Psmd4
8.38e-07	-0.0221175	0.473	0.531	0.0162409	cluster_3	Lrrfip2
1.05e-24	-0.0222217	0.174	0.309	2.03e-20	cluster_3	Lrp6
1.09e-25	-0.0222669	0.181	0.316	2.11e-21	cluster_3	Isyna1
1.77e-17	-0.0223005	0.156	0.258	3.42e-13	cluster_3	Foxo3
6.28e-28	-0.0223736	0.134	0.26	1.22e-23	cluster_3	Pxn
1.92e-31	-0.0225282	0.173	0.326	3.72e-27	cluster_3	Furin
3.85e-07	-0.0230388	0.924	0.82	0.00746056	cluster_3	Arhgap5
1.17e-27	-0.0234658	0.149	0.283	2.26e-23	cluster_3	Ap1ar
1.4e-25	-0.0234679	0.136	0.256	2.7e-21	cluster_3	Spast
9.1e-32	-0.023713	0.198	0.367	1.76e-27	cluster_3	Ptprf
1.95e-30	-0.0240493	0.13	0.262	3.78e-26	cluster_3	Otud5
3.27e-34	-0.0240549	0.174	0.336	6.34e-30	cluster_3	Mtus1
4.86e-09	-0.02429	0.416	0.497	9.42e-05	cluster_3	Gpbp1
4.25e-33	-0.0246722	0.169	0.327	8.24e-29	cluster_3	R3hdm1
1.67e-14	-0.0248459	0.379	0.492	3.24e-10	cluster_3	Cdc34
2.15e-31	-0.0250003	0.156	0.303	4.16e-27	cluster_3	Rnf20
8.15e-33	-0.0251434	0.147	0.292	1.58e-28	cluster_3	1810013L24Rik
1.67e-23	-0.0253564	0.145	0.262	3.24e-19	cluster_3	Zranb1
5.49e-31	-0.0264375	0.147	0.288	1.06e-26	cluster_3	Fbxl3
1.37e-07	-0.0264596	0.44	0.505	0.00266206	cluster_3	Adrm1
5.77e-29	-0.0267431	0.148	0.284	1.12e-24	cluster_3	Maz
1.73e-30	-0.0268183	0.169	0.319	3.35e-26	cluster_3	Ppp6r3
2.5e-08	-0.0271129	0.411	0.491	0.000485314	cluster_3	Ap2b1
1.7e-06	-0.0277625	0.478	0.531	0.0329625	cluster_3	Rab21
4.56e-10	-0.0278366	0.313	0.404	8.84e-06	cluster_3	Mmp14
6.22e-13	-0.0284709	0.874	0.642	1.2e-08	cluster_3	Dek
1.58e-33	-0.0285561	0.242	0.419	3.06e-29	cluster_3	Nr2f6
2.28e-06	-0.0287788	0.781	0.597	0.0441052	cluster_3	Ccdc34
2.97e-17	-0.0288809	0.297	0.425	5.76e-13	cluster_3	Nfib
2.34e-27	-0.0290528	0.141	0.268	4.53e-23	cluster_3	Map3k1
6.49e-27	-0.0294689	0.142	0.268	1.26e-22	cluster_3	Yap1
1.05e-10	-0.0294833	0.977	0.94	2.04e-06	cluster_3	Gnb1
5.82e-26	-0.0297362	0.141	0.265	1.13e-21	cluster_3	Hook2
7.13e-21	-0.0299788	1	0.997	1.38e-16	cluster_3	Rpsa
4.07e-36	-0.030224	0.193	0.368	7.88e-32	cluster_3	Mef2a
1.55e-25	-0.0304152	0.156	0.284	2.99e-21	cluster_3	Usp10
1.37e-17	-0.0306464	0.329	0.458	2.66e-13	cluster_3	Pten
2.1e-31	-0.030766	0.161	0.309	4.06e-27	cluster_3	Dlgap4
6.82e-35	-0.0308864	0.147	0.296	1.32e-30	cluster_3	Ptpn18
5.56e-19	-0.0309636	0.223	0.351	1.08e-14	cluster_3	Snhg12
1.33e-11	-0.0310785	0.357	0.451	2.58e-07	cluster_3	Fndc3a
2.31e-31	-0.0311078	0.134	0.27	4.47e-27	cluster_3	Ccny
9.2e-26	-0.0321102	0.147	0.273	1.78e-21	cluster_3	Rrs1
5.57e-28	-0.0324583	0.138	0.268	1.08e-23	cluster_3	Appl2
5.61e-29	-0.0328042	0.141	0.272	1.09e-24	cluster_3	Ankrd13c
5.67e-34	-0.0338246	0.153	0.304	1.1e-29	cluster_3	Cdk16
8.12e-27	-0.0341811	0.25	0.408	1.57e-22	cluster_3	Foxa1
2.94e-27	-0.0346467	0.129	0.25	5.7e-23	cluster_3	Cpsf7
1.36e-32	-0.0346608	0.161	0.312	2.64e-28	cluster_3	Prkci
2.46e-25	-0.0354435	0.134	0.254	4.77e-21	cluster_3	Rabgap1
4.07e-33	-0.0363839	0.163	0.318	7.89e-29	cluster_3	Msl1
1.94e-27	-0.0364554	0.151	0.282	3.75e-23	cluster_3	Zfp131
1.53e-26	-0.0365253	0.148	0.273	2.96e-22	cluster_3	Gtf3c1
3.94e-27	-0.0365369	0.247	0.412	7.63e-23	cluster_3	Lrrc58
2.64e-29	-0.0370438	0.148	0.283	5.12e-25	cluster_3	Dock7
4.56e-14	-0.0374286	1	0.998	8.83e-10	cluster_3	Rpl35a
2.83e-30	-0.0383703	0.184	0.339	5.49e-26	cluster_3	Lnpep
1.26e-41	-0.0385105	0.169	0.349	2.45e-37	cluster_3	Arrdc1
2.66e-16	-0.0386772	0.182	0.286	5.15e-12	cluster_3	Fosb
3.13e-34	-0.0388427	0.19	0.357	6.06e-30	cluster_3	Plcb3
1.52e-23	-0.039477	0.153	0.272	2.94e-19	cluster_3	Lats1
3.82e-28	-0.0400448	0.251	0.421	7.39e-24	cluster_3	Dnm1l
7.63e-30	-0.0401101	0.159	0.301	1.48e-25	cluster_3	Kat6a
2.42e-13	-0.0405341	0.382	0.488	4.69e-09	cluster_3	Napa
7.04e-07	-0.0417029	0.453	0.516	0.0136417	cluster_3	Tor1aip2
7.78e-33	-0.0420306	0.164	0.317	1.51e-28	cluster_3	Cep170b
4.44e-10	-0.043306	0.952	0.768	8.6e-06	cluster_3	Btg2
2.43e-30	-0.0435617	0.179	0.331	4.71e-26	cluster_3	Bmpr2
6.78e-37	-0.0437508	0.184	0.359	1.31e-32	cluster_3	Hnrnpul1
1.47e-29	-0.0437583	0.197	0.349	2.85e-25	cluster_3	Wdr33
2e-12	-0.0448598	0.992	0.972	3.88e-08	cluster_3	Eif3c
4.82e-14	-0.0449015	0.95	0.893	9.34e-10	cluster_3	D8Ertd738e
9.77e-08	-0.0462968	0.473	0.528	0.00189215	cluster_3	Letm1
1.44e-26	-0.0463383	0.231	0.39	2.79e-22	cluster_3	Tjp3
2.89e-32	-0.0464844	0.211	0.375	5.6e-28	cluster_3	Gata6
7.65e-29	-0.046623	0.136	0.265	1.48e-24	cluster_3	Etv3
2.5e-28	-0.046775	0.262	0.423	4.85e-24	cluster_3	Ppp4c
3.93e-31	-0.0469193	0.145	0.286	7.62e-27	cluster_3	Bcl3
2.05e-09	-0.0473166	0.999	0.988	3.97e-05	cluster_3	Eif4g2
2.81e-31	-0.0478325	0.175	0.328	5.44e-27	cluster_3	Zmynd11
6.11e-30	-0.0481648	0.142	0.276	1.18e-25	cluster_3	Smarcc2
5.08e-28	-0.0483126	0.132	0.257	9.83e-24	cluster_3	Rabgap1l
1.06e-10	-0.048665	0.812	0.764	2.05e-06	cluster_3	Bspry
5.84e-29	-0.0492774	0.139	0.269	1.13e-24	cluster_3	Uggt1
2.88e-09	-0.0497665	0.387	0.468	5.58e-05	cluster_3	Polr2m
8.36e-24	-0.0499029	0.26	0.41	1.62e-19	cluster_3	B230219D22Rik
2.05e-32	-0.0500616	0.161	0.309	3.96e-28	cluster_3	Lcorl
5.67e-31	-0.0500733	0.234	0.401	1.1e-26	cluster_3	Plekhg3
3.52e-33	-0.0503583	0.148	0.294	6.82e-29	cluster_3	Wwc1
1.51e-28	-0.0504611	0.187	0.336	2.92e-24	cluster_3	Asap2
6.99e-08	-0.0515744	0.364	0.434	0.00135407	cluster_3	Pdia4
2.74e-27	-0.051735	0.14	0.267	5.32e-23	cluster_3	Fam102a
2.36e-33	-0.0518073	0.202	0.373	4.56e-29	cluster_3	Rest
8.99e-39	-0.0521816	0.167	0.336	1.74e-34	cluster_3	Mkln1
9.06e-28	-0.0523013	0.145	0.273	1.76e-23	cluster_3	Kpna1
1.37e-21	-0.0523154	0.312	0.459	2.66e-17	cluster_3	Taok1
2.71e-31	-0.0527702	0.122	0.251	5.26e-27	cluster_3	Snx24
8.98e-25	-0.0528256	0.138	0.255	1.74e-20	cluster_3	Ptprg
2.77e-32	-0.0530028	0.12	0.25	5.36e-28	cluster_3	Entr1
1.51e-30	-0.0531303	0.139	0.275	2.93e-26	cluster_3	Rnf19a
2.7e-34	-0.0531358	0.153	0.305	5.23e-30	cluster_3	Atl2
1.16e-17	-0.0531452	0.31	0.439	2.25e-13	cluster_3	Epb41l2
1.66e-33	-0.0532687	0.178	0.339	3.22e-29	cluster_3	Lrba
5.97e-31	-0.0534756	0.223	0.392	1.16e-26	cluster_3	Nemf
1.01e-11	-0.0536802	0.383	0.475	1.95e-07	cluster_3	Wbp11
1.1e-32	-0.0543195	0.189	0.352	2.13e-28	cluster_3	Tgfbr2
7.66e-27	-0.0545766	0.134	0.256	1.48e-22	cluster_3	Satb2
1.92e-14	-0.0548404	0.27	0.378	3.72e-10	cluster_3	Tcf12
2.02e-33	-0.0553463	0.164	0.319	3.91e-29	cluster_3	Ap1g1
1.02e-27	-0.0556249	0.136	0.261	1.98e-23	cluster_3	Noct
5.73e-26	-0.0559693	0.142	0.265	1.11e-21	cluster_3	Sema7a
1.52e-32	-0.0564637	0.149	0.292	2.94e-28	cluster_3	Epc2
4.16e-41	-0.0570167	0.174	0.354	8.05e-37	cluster_3	Atxn2l
8.81e-39	-0.0570333	0.18	0.354	1.71e-34	cluster_3	Rbbp8
3.07e-35	-0.0571057	0.167	0.329	5.94e-31	cluster_3	Fbxl5
2.82e-46	-0.0571926	0.188	0.388	5.47e-42	cluster_3	Glyr1
1.51e-07	-0.0571981	0.468	0.523	0.00293177	cluster_3	Myo1d
3.32e-37	-0.0575064	0.182	0.355	6.43e-33	cluster_3	Dcaf8
1.06e-32	-0.0580131	0.135	0.273	2.05e-28	cluster_3	Pcyt2
3.76e-28	-0.0587538	0.13	0.254	7.29e-24	cluster_3	Eif2b4
8.64e-28	-0.0588695	0.223	0.386	1.67e-23	cluster_3	Zfp703
2.9e-38	-0.0588984	0.156	0.32	5.61e-34	cluster_3	Mta2
7.1e-10	-0.0596607	0.963	0.905	1.37e-05	cluster_3	Pafah1b1
5.96e-15	-0.0597252	0.359	0.467	1.15e-10	cluster_3	Csnk2a2
1.49e-09	-0.0601012	0.995	0.957	2.88e-05	cluster_3	Hnrnpk
4.62e-07	-0.0602569	0.568	0.595	0.00895133	cluster_3	Anxa11
7.88e-39	-0.0602758	0.152	0.314	1.53e-34	cluster_3	Ctbp2
2.47e-35	-0.0602899	0.156	0.311	4.78e-31	cluster_3	Ccdc6
1.55e-10	-0.0606395	0.395	0.472	3.01e-06	cluster_3	Cpd
2.82e-33	-0.0607413	0.203	0.367	5.46e-29	cluster_3	Matr3
5.78e-41	-0.0608142	0.181	0.362	1.12e-36	cluster_3	Dlst
5.62e-12	-0.0608455	0.394	0.483	1.09e-07	cluster_3	Nras
1.19e-34	-0.0614222	0.136	0.28	2.3e-30	cluster_3	Arhgap12
2.27e-07	-0.0616201	0.455	0.505	0.00439669	cluster_3	Tm9sf4
1.15e-36	-0.0622516	0.168	0.332	2.23e-32	cluster_3	Senp2
4.63e-09	-0.0627212	0.963	0.918	8.97e-05	cluster_3	Bag1
1.36e-35	-0.0627698	0.212	0.385	2.64e-31	cluster_3	Nipal2
2.43e-26	-0.0631088	0.131	0.25	4.7e-22	cluster_3	Smarcd2
2.65e-33	-0.0631835	0.154	0.301	5.14e-29	cluster_3	Lypla2
1.01e-38	-0.0635905	0.156	0.32	1.96e-34	cluster_3	Iws1
2.7e-35	-0.0639092	0.158	0.313	5.23e-31	cluster_3	Dync1li2
5.17e-07	-0.0639959	0.479	0.526	0.0100246	cluster_3	Ogdh
2.31e-07	-0.064125	0.362	0.426	0.00447697	cluster_3	Pim1
2.37e-10	-0.0647611	0.903	0.81	4.59e-06	cluster_3	Csnk2a1
7.82e-13	-0.0649194	0.391	0.483	1.52e-08	cluster_3	Prkcsh
4.38e-10	-0.0649397	0.374	0.457	8.48e-06	cluster_3	B4galt6
3.69e-27	-0.0652615	0.288	0.452	7.14e-23	cluster_3	Stt3b
4.37e-32	-0.0654408	0.145	0.284	8.46e-28	cluster_3	Cand1
3.71e-07	-0.0655135	0.356	0.435	0.00719389	cluster_3	Arl14
2.71e-09	-0.0661526	0.903	0.813	5.24e-05	cluster_3	Pdcd6ip
3.04e-08	-0.0675107	0.956	0.856	0.00058885	cluster_3	Nars
3e-38	-0.0676537	0.198	0.375	5.81e-34	cluster_3	Rsf1
1.99e-12	-0.0679358	1	0.997	3.86e-08	cluster_3	Rps8
4.81e-36	-0.0680793	0.193	0.362	9.31e-32	cluster_3	Esf1
1.48e-30	-0.0682445	0.13	0.26	2.87e-26	cluster_3	Uhrf1bp1l
1.74e-13	-0.0688465	0.945	0.905	3.37e-09	cluster_3	Ppp2ca
1.4e-42	-0.0691474	0.229	0.43	2.72e-38	cluster_3	Tulp4
8.26e-32	-0.0693882	0.137	0.274	1.6e-27	cluster_3	Tnks
3.7e-32	-0.0699915	0.144	0.284	7.17e-28	cluster_3	Cdc37l1
1.06e-41	-0.070346	0.223	0.42	2.06e-37	cluster_3	Usp15
2.82e-27	-0.0705142	0.157	0.288	5.47e-23	cluster_3	Palld
3.28e-38	-0.0707203	0.15	0.31	6.36e-34	cluster_3	Zc3h14
1.73e-36	-0.0713438	0.171	0.334	3.36e-32	cluster_3	Trim33
1.59e-20	-0.0715359	0.152	0.259	3.08e-16	cluster_3	Dnmt1
1.16e-26	-0.0720998	0.283	0.438	2.24e-22	cluster_3	Spop
1.81e-30	-0.0725367	0.23	0.392	3.5e-26	cluster_3	Arhgap21
8.13e-37	-0.0726755	0.139	0.289	1.58e-32	cluster_3	Usp6nl
1.84e-35	-0.0729411	0.136	0.279	3.57e-31	cluster_3	Slc4a2
1.36e-18	-0.0730758	0.341	0.465	2.63e-14	cluster_3	Kdm5b
6.04e-12	-0.0731578	0.422	0.504	1.17e-07	cluster_3	Cebpg
5.77e-42	-0.0738439	0.192	0.379	1.12e-37	cluster_3	Fcho2
1.31e-07	-0.0739732	0.505	0.552	0.00252935	cluster_3	Ppp2r1a
9.88e-38	-0.0744183	0.147	0.301	1.91e-33	cluster_3	Swt1
1.32e-09	-0.0746825	0.473	0.53	2.55e-05	cluster_3	Aig1
2.01e-13	-0.0748029	0.388	0.482	3.89e-09	cluster_3	Ssr1
4.4e-31	-0.0748044	0.214	0.372	8.53e-27	cluster_3	Tead1
1.42e-33	-0.0752063	0.121	0.257	2.74e-29	cluster_3	Met
9.59e-36	-0.0752736	0.155	0.31	1.86e-31	cluster_3	Clk3
8.87e-12	-0.0758479	0.415	0.496	1.72e-07	cluster_3	Gna13
4.43e-18	-0.0759179	0.357	0.481	8.58e-14	cluster_3	Strbp
4.54e-38	-0.075981	0.199	0.38	8.8e-34	cluster_3	Iars2
9.28e-42	-0.0760375	0.156	0.327	1.8e-37	cluster_3	Ubp1
4.19e-12	-0.0765895	0.426	0.512	8.12e-08	cluster_3	Golph3
5.31e-32	-0.0769289	0.15	0.289	1.03e-27	cluster_3	Uaca
1.09e-06	-0.0769747	0.979	0.935	0.0210308	cluster_3	Cd2ap
1.25e-37	-0.0770359	0.121	0.265	2.43e-33	cluster_3	Ing4
2.62e-34	-0.0774154	0.155	0.306	5.08e-30	cluster_3	Ing1
2.11e-20	-0.0774163	0.301	0.435	4.09e-16	cluster_3	Tcerg1
2.38e-37	-0.0777331	0.136	0.286	4.62e-33	cluster_3	Aggf1
1.15e-14	-0.0782006	0.983	0.957	2.23e-10	cluster_3	Atox1
2.79e-42	-0.0782066	0.159	0.331	5.4e-38	cluster_3	Baz2a
2.44e-06	-0.0783624	0.917	0.796	0.0472743	cluster_3	Nt5c
7.42e-32	-0.0787042	0.131	0.266	1.44e-27	cluster_3	Mpnd
2.17e-29	-0.0790327	0.135	0.263	4.2e-25	cluster_3	Tns3
6.3e-34	-0.0793715	0.251	0.423	1.22e-29	cluster_3	Rnf187
1.21e-17	-0.0794137	0.297	0.203	2.34e-13	cluster_3	Spock2
1.03e-16	-0.0794998	0.344	0.456	1.99e-12	cluster_3	Ssbp1
5.64e-31	-0.079655	0.141	0.275	1.09e-26	cluster_3	AI661453
9.49e-35	-0.0799598	0.164	0.318	1.84e-30	cluster_3	Rictor
6.52e-09	-0.0800068	0.49	0.546	0.000126249	cluster_3	Appl1
8.9e-43	-0.0800295	0.196	0.386	1.72e-38	cluster_3	Eif4g3
7.69e-32	-0.080036	0.189	0.343	1.49e-27	cluster_3	Soat1
6.78e-07	-0.080366	0.514	0.545	0.0131288	cluster_3	Snw1
2.62e-36	-0.0806312	0.122	0.261	5.07e-32	cluster_3	Pde5a
3.72e-37	-0.0810459	0.145	0.299	7.2e-33	cluster_3	Trpc4ap
4.72e-34	-0.081072	0.12	0.254	9.15e-30	cluster_3	Atf2
2.83e-38	-0.0823008	0.185	0.359	5.48e-34	cluster_3	Otud7b
2.46e-07	-0.0823337	0.549	0.582	0.0047624	cluster_3	Capza1
5.29e-18	-0.0823395	0.939	0.865	1.03e-13	cluster_3	Zc3h15
1.42e-18	-0.0829734	1	0.998	2.76e-14	cluster_3	Rpl13a
2.02e-23	-0.0833611	0.985	0.97	3.91e-19	cluster_3	Ube2d3
1.75e-07	-0.0834976	0.471	0.514	0.00338498	cluster_3	Tmed5
2.29e-30	-0.0836591	0.155	0.294	4.44e-26	cluster_3	Kpna3
8.55e-34	-0.0843191	0.119	0.252	1.66e-29	cluster_3	Slc30a9
4.53e-41	-0.0845123	0.182	0.363	8.77e-37	cluster_3	Tlk1
9.43e-39	-0.0846282	0.139	0.292	1.83e-34	cluster_3	Mgat2
2.32e-29	-0.0847754	0.135	0.262	4.5e-25	cluster_3	Tle1
2.78e-14	-0.0851054	0.368	0.467	5.39e-10	cluster_3	Chmp4c
4.34e-35	-0.0857863	0.143	0.288	8.41e-31	cluster_3	Lonp1
9.51e-47	-0.0863365	0.177	0.369	1.84e-42	cluster_3	Usp47
6.08e-34	-0.0868358	0.143	0.286	1.18e-29	cluster_3	Scamp1
6.76e-35	-0.0870763	0.13	0.27	1.31e-30	cluster_3	Scyl2
2.38e-19	-0.0871428	0.371	0.497	4.61e-15	cluster_3	Ppp2r5c
5.01e-38	-0.087876	0.153	0.312	9.7e-34	cluster_3	Krit1
1.78e-09	-0.0879344	0.479	0.535	3.46e-05	cluster_3	Zmat2
5.89e-36	-0.0879698	0.13	0.274	1.14e-31	cluster_3	Ing2
1.53e-21	-0.0881787	1	0.996	2.96e-17	cluster_3	Rps18
2.12e-06	-0.0893684	0.862	0.748	0.0410064	cluster_3	Psmd12
1.06e-38	-0.0893722	0.135	0.289	2.05e-34	cluster_3	CAAA01118383.1
1.41e-34	-0.0894611	0.123	0.258	2.72e-30	cluster_3	Mtf2
6.87e-18	-0.08958	0.255	0.368	1.33e-13	cluster_3	Vgll4
4.25e-23	-0.0896909	0.999	0.999	8.23e-19	cluster_3	Atp5e
1.49e-50	-0.0897905	0.201	0.417	2.89e-46	cluster_3	Tmem63b
4.67e-36	-0.0900458	0.125	0.267	9.04e-32	cluster_3	Clip1
1.98e-37	-0.0904736	0.15	0.305	3.84e-33	cluster_3	Plekha5
3.89e-37	-0.0904985	0.156	0.314	7.54e-33	cluster_3	Taf1
4.52e-39	-0.0909271	0.143	0.3	8.76e-35	cluster_3	Frmd4b
1.61e-42	-0.0913947	0.141	0.306	3.12e-38	cluster_3	Baiap2
8.36e-09	-0.0915535	0.448	0.511	0.00016206	cluster_3	Dhx32
2.03e-41	-0.0915713	0.132	0.29	3.93e-37	cluster_3	Cnot4
5.08e-14	-0.0918126	0.22	0.306	9.84e-10	cluster_3	Hsph1
5.34e-29	-0.0919089	0.246	0.396	1.04e-24	cluster_3	Zcchc9
1.56e-32	-0.0919309	0.13	0.264	3.02e-28	cluster_3	Ankib1
7.14e-41	-0.092028	0.187	0.367	1.38e-36	cluster_3	Itch
4.05e-46	-0.0922018	0.153	0.333	7.85e-42	cluster_3	Ino80d
9.16e-46	-0.0922203	0.158	0.339	1.77e-41	cluster_3	Atxn2
1.62e-42	-0.0924235	0.164	0.341	3.13e-38	cluster_3	Aftph
3.43e-40	-0.0925308	0.175	0.35	6.64e-36	cluster_3	Dot1l
1.03e-36	-0.0929199	0.235	0.416	2e-32	cluster_3	Strn3
9.23e-07	-0.0933617	0.556	0.574	0.0178873	cluster_3	Mrpl24
1.96e-37	-0.0935198	0.21	0.384	3.8e-33	cluster_3	Dctn4
4.68e-36	-0.0937285	0.157	0.311	9.06e-32	cluster_3	Sp3
1.06e-10	-0.094118	0.446	0.519	2.05e-06	cluster_3	Wbp4
3.39e-35	-0.0942844	0.15	0.299	6.58e-31	cluster_3	Gnl2
1.06e-07	-0.0943568	0.578	0.594	0.00205609	cluster_3	Tmem208
3.68e-39	-0.0949815	0.231	0.421	7.12e-35	cluster_3	Ctr9
1.35e-07	-0.0952693	0.887	0.778	0.00261769	cluster_3	Psmc6
5.27e-39	-0.0956471	0.128	0.278	1.02e-34	cluster_3	Ptk2
3.07e-16	-0.0958348	0.967	0.942	5.95e-12	cluster_3	Ywhah
2.49e-06	-0.0960451	0.47	0.502	0.048186	cluster_3	Rbms1
1.36e-48	-0.0966895	0.195	0.401	2.64e-44	cluster_3	Arid4a
5.12e-47	-0.096748	0.182	0.378	9.92e-43	cluster_3	Ppp2r5a
1.83e-40	-0.0969303	0.242	0.441	3.55e-36	cluster_3	Ilrun
1.54e-41	-0.0972608	0.14	0.3	2.97e-37	cluster_3	Kmt5b
1.55e-13	-0.0973335	0.364	0.464	3.01e-09	cluster_3	Ist1
4.73e-34	-0.0973498	0.197	0.364	9.17e-30	cluster_3	Arhgap17
1.08e-09	-0.097356	0.924	0.814	2.09e-05	cluster_3	Aimp1
1.4e-06	-0.0979174	0.539	0.556	0.0271974	cluster_3	Pak1ip1
8.63e-47	-0.0980757	0.177	0.366	1.67e-42	cluster_3	Snrnp48
4.08e-46	-0.0981652	0.18	0.373	7.9e-42	cluster_3	Rps6ka3
5.26e-09	-0.098723	0.453	0.514	0.000101931	cluster_3	Galnt1
1.6e-35	-0.09879	0.142	0.287	3.1e-31	cluster_3	Xpo1
9e-37	-0.0990444	0.138	0.286	1.74e-32	cluster_3	Cdc73
1.69e-40	-0.0993579	0.107	0.25	3.28e-36	cluster_3	Slc37a1
1.98e-40	-0.0996912	0.188	0.368	3.84e-36	cluster_3	Myo7b
4.68e-42	-0.100107	0.182	0.362	9.07e-38	cluster_3	Ddr1
1.97e-29	-0.100509	0.301	0.461	3.81e-25	cluster_3	Yme1l1
2.29e-39	-0.100746	0.125	0.275	4.44e-35	cluster_3	Rasa1
1.37e-41	-0.101103	0.203	0.393	2.66e-37	cluster_3	Ppp1r15b
1.95e-35	-0.101417	0.136	0.278	3.78e-31	cluster_3	Topors
7.13e-35	-0.101455	0.145	0.29	1.38e-30	cluster_3	Utp18
2.1e-35	-0.102128	0.135	0.277	4.06e-31	cluster_3	Cbl
9.32e-07	-0.102565	0.905	0.787	0.0180601	cluster_3	Sec62
1.07e-39	-0.102654	0.221	0.402	2.07e-35	cluster_3	Mgat5
3.02e-25	-0.102724	1	0.999	5.85e-21	cluster_3	Rpl26
3.76e-15	-0.103236	0.315	0.423	7.28e-11	cluster_3	Pdcd4
2.23e-39	-0.103421	0.14	0.292	4.33e-35	cluster_3	Asxl2
5.73e-10	-0.103714	0.522	0.559	1.11e-05	cluster_3	Srsf9
2.08e-42	-0.104293	0.184	0.37	4.03e-38	cluster_3	Ubald1
1.13e-38	-0.10431	0.133	0.284	2.19e-34	cluster_3	Relb
1.12e-39	-0.104487	0.13	0.283	2.16e-35	cluster_3	Cep83
8.18e-15	-0.10467	0.372	0.467	1.58e-10	cluster_3	Ppm1g
6.26e-43	-0.104828	0.172	0.348	1.21e-38	cluster_3	Ppfia1
6.61e-33	-0.104839	0.132	0.266	1.28e-28	cluster_3	Rmnd5a
8.76e-45	-0.105113	0.207	0.404	1.7e-40	cluster_3	Stk24
2.25e-34	-0.105267	0.162	0.314	4.35e-30	cluster_3	D10Wsu102e
3.25e-11	-0.105674	0.421	0.489	6.29e-07	cluster_3	Prkar2a
1.1e-21	-0.105828	0.315	0.446	2.13e-17	cluster_3	Hmgn5
6.86e-14	-0.105865	0.932	0.834	1.33e-09	cluster_3	Hspa4
1.2e-19	-0.105933	0.368	0.487	2.33e-15	cluster_3	Tmf1
1.76e-13	-0.106078	0.458	0.531	3.42e-09	cluster_3	Tpd52l2
2.42e-41	-0.106382	0.116	0.263	4.69e-37	cluster_3	Aars
4.54e-16	-0.106913	0.398	0.5	8.79e-12	cluster_3	Ppp2r2d
1.72e-08	-0.107014	0.997	0.974	0.000332657	cluster_3	Calr
3.25e-42	-0.107435	0.16	0.33	6.3e-38	cluster_3	Col4a3bp
2.28e-40	-0.107518	0.138	0.293	4.42e-36	cluster_3	Nmt2
4.7e-11	-0.107536	0.475	0.533	9.11e-07	cluster_3	Pam
7.19e-39	-0.107874	0.158	0.318	1.39e-34	cluster_3	2810004N23Rik
1.07e-40	-0.108083	0.12	0.268	2.07e-36	cluster_3	4931406P16Rik
3.21e-42	-0.108229	0.142	0.305	6.22e-38	cluster_3	Smad1
6.69e-23	-0.108557	0.924	0.858	1.3e-18	cluster_3	Mrpl54
4.15e-34	-0.108909	0.27	0.443	8.04e-30	cluster_3	Rab22a
3.93e-43	-0.108934	0.13	0.29	7.61e-39	cluster_3	Dcaf11
3.01e-44	-0.109175	0.177	0.36	5.84e-40	cluster_3	Itsn2
2.04e-32	-0.10935	0.235	0.402	3.95e-28	cluster_3	Tdg
3.62e-40	-0.109475	0.143	0.3	7.02e-36	cluster_3	Kif1c
3.75e-38	-0.109654	0.14	0.291	7.27e-34	cluster_3	Poldip3
7.98e-08	-0.109802	0.941	0.813	0.00154654	cluster_3	Mrpl12
7.87e-45	-0.110057	0.139	0.307	1.53e-40	cluster_3	Slc39a7
4.03e-07	-0.110224	0.538	0.561	0.00781329	cluster_3	Chchd3
1.06e-23	-0.110561	0.242	0.38	2.05e-19	cluster_3	Smap2
7.69e-27	-0.111449	0.286	0.434	1.49e-22	cluster_3	M6pr
1.22e-14	-0.111611	0.922	0.835	2.36e-10	cluster_3	Actr2
1.17e-49	-0.111932	0.177	0.376	2.27e-45	cluster_3	Ube2q1
6.12e-26	-0.112243	0.276	0.42	1.19e-21	cluster_3	Ssbp3
4.45e-41	-0.112273	0.164	0.335	8.63e-37	cluster_3	Pvr
9.5e-09	-0.113042	0.787	0.735	0.000184031	cluster_3	Gss
4.26e-41	-0.113165	0.138	0.297	8.24e-37	cluster_3	Bsdc1
3.89e-15	-0.11326	0.396	0.479	7.53e-11	cluster_3	Med21
3.94e-46	-0.114064	0.143	0.313	7.63e-42	cluster_3	Dapk3
5.98e-21	-0.114095	0.198	0.314	1.16e-16	cluster_3	Nfix
5.91e-35	-0.114164	0.119	0.251	1.15e-30	cluster_3	Dusp16
1.17e-41	-0.114392	0.135	0.292	2.26e-37	cluster_3	Ptpa
3.78e-41	-0.114476	0.113	0.259	7.33e-37	cluster_3	Dhps
3.78e-44	-0.114484	0.183	0.372	7.33e-40	cluster_3	Agfg1
5.53e-15	-0.114719	0.36	0.461	1.07e-10	cluster_3	Rnf128
9.44e-39	-0.114759	0.135	0.286	1.83e-34	cluster_3	Rc3h2
3.8e-22	-0.115499	0.997	0.989	7.36e-18	cluster_3	Atpif1
1.12e-44	-0.115507	0.142	0.31	2.16e-40	cluster_3	Atxn1
6.16e-43	-0.115586	0.156	0.325	1.19e-38	cluster_3	Mdm2
8.84e-10	-0.115725	0.486	0.535	1.71e-05	cluster_3	Dsc2
6.81e-35	-0.115843	0.117	0.25	1.32e-30	cluster_3	Arhgap32
2.35e-48	-0.116359	0.168	0.359	4.56e-44	cluster_3	Snd1
1.55e-47	-0.116791	0.176	0.368	2.99e-43	cluster_3	Ubap2
4.78e-42	-0.116961	0.188	0.366	9.26e-38	cluster_3	Prpf19
6.27e-07	-0.116998	0.279	0.344	0.0121489	cluster_3	Gadd45b
2.82e-38	-0.117012	0.118	0.257	5.46e-34	cluster_3	Ythdf1
5.87e-29	-0.11731	0.973	0.752	1.14e-24	cluster_3	Hmgb2
2.06e-39	-0.118235	0.165	0.33	3.99e-35	cluster_3	Cdkn1b
1.95e-17	-0.119155	0.382	0.486	3.77e-13	cluster_3	Sumo3
4.47e-45	-0.119242	0.154	0.33	8.65e-41	cluster_3	Prxl2c
1.07e-37	-0.11934	0.124	0.267	2.08e-33	cluster_3	Crebrf
2.19e-37	-0.119569	0.2	0.369	4.24e-33	cluster_3	Man2a1
1.17e-35	-0.119737	0.122	0.257	2.27e-31	cluster_3	Ncaph2
4.01e-09	-0.119833	0.234	0.304	7.76e-05	cluster_3	Sox21
1.58e-24	-0.120225	0.29	0.423	3.05e-20	cluster_3	Lta4h
4.63e-42	-0.120318	0.111	0.258	8.97e-38	cluster_3	Ubfd1
5.8e-47	-0.120327	0.154	0.33	1.12e-42	cluster_3	Dctn1
8.49e-41	-0.120743	0.147	0.307	1.64e-36	cluster_3	Gm49336
2e-33	-0.120928	0.294	0.467	3.87e-29	cluster_3	Ccdc59
1.74e-17	-0.121064	0.445	0.532	3.38e-13	cluster_3	Mpp6
1.73e-38	-0.121406	0.12	0.262	3.36e-34	cluster_3	Med1
8.82e-48	-0.121593	0.172	0.361	1.71e-43	cluster_3	Rbm28
1.66e-07	-0.12212	0.51	0.539	0.00322448	cluster_3	Idh3b
4.34e-33	-0.122331	0.146	0.284	8.41e-29	cluster_3	Mpzl1
1.2e-43	-0.122411	0.139	0.302	2.32e-39	cluster_3	Ccnt1
1.91e-30	-0.122425	0.173	0.312	3.7e-26	cluster_3	Nfia
1.22e-38	-0.122435	0.133	0.282	2.36e-34	cluster_3	Bms1
9.96e-46	-0.122624	0.141	0.309	1.93e-41	cluster_3	Rapgef6
1.42e-23	-0.122898	0.3	0.437	2.75e-19	cluster_3	Ipo7
6.07e-41	-0.123006	0.224	0.411	1.18e-36	cluster_3	Med13
5.24e-10	-0.123149	0.991	0.964	1.01e-05	cluster_3	Atp5k
1.7e-39	-0.123202	0.207	0.388	3.3e-35	cluster_3	Wsb1
4.95e-15	-0.123619	0.179	0.274	9.59e-11	cluster_3	Timp3
2.43e-38	-0.123884	0.232	0.405	4.7e-34	cluster_3	Myadm
1.33e-07	-0.123999	0.913	0.792	0.00257041	cluster_3	Gspt1
8.71e-31	-0.124174	0.27	0.422	1.69e-26	cluster_3	Nsun2
9.26e-42	-0.124398	0.107	0.252	1.79e-37	cluster_3	Bcar1
5.47e-39	-0.124588	0.171	0.336	1.06e-34	cluster_3	Smchd1
5.29e-41	-0.124701	0.144	0.303	1.03e-36	cluster_3	Snrnp200
1.7e-42	-0.124909	0.119	0.268	3.29e-38	cluster_3	Trim26
5.23e-19	-0.124945	0.425	0.533	1.01e-14	cluster_3	Slc6a6
7.48e-47	-0.125403	0.159	0.342	1.45e-42	cluster_3	Fam129b
2.33e-45	-0.125475	0.13	0.294	4.51e-41	cluster_3	Ddx41
2.76e-14	-0.125598	0.341	0.432	5.35e-10	cluster_3	Ilf2
2.59e-38	-0.12581	0.223	0.4	5.02e-34	cluster_3	Arl5b
1.75e-49	-0.12607	0.209	0.416	3.39e-45	cluster_3	Pi4k2b
1.51e-08	-0.126085	0.623	0.624	0.000291661	cluster_3	Zfand6
1.46e-10	-0.126107	0.49	0.541	2.82e-06	cluster_3	Stx7
4.92e-45	-0.126466	0.148	0.317	9.54e-41	cluster_3	Lsm14a
1.74e-08	-0.126469	0.862	0.757	0.0003373	cluster_3	Pfdn1
3.94e-45	-0.126701	0.149	0.32	7.64e-41	cluster_3	Ppp5c
1.39e-48	-0.126809	0.142	0.319	2.7e-44	cluster_3	Irak1
2.84e-07	-0.126838	0.964	0.896	0.0054984	cluster_3	Rock2
4.47e-20	-0.126951	0.375	0.491	8.67e-16	cluster_3	Flii
2.2e-07	-0.127032	0.83	0.753	0.0042552	cluster_3	Chmp3
4.81e-13	-0.127093	0.879	0.795	9.31e-09	cluster_3	Immt
3.42e-36	-0.127134	0.229	0.404	6.63e-32	cluster_3	Trim2
6.5e-58	-0.127284	0.156	0.361	1.26e-53	cluster_3	Ube2z
1.84e-42	-0.127696	0.13	0.285	3.57e-38	cluster_3	Znrf2
5.33e-49	-0.127872	0.214	0.419	1.03e-44	cluster_3	Ago2
9.77e-19	-0.128	0.355	0.464	1.89e-14	cluster_3	Rasa2
2.17e-40	-0.128144	0.124	0.272	4.2e-36	cluster_3	Nbr1
6.74e-48	-0.128194	0.149	0.328	1.31e-43	cluster_3	Tlnrd1
3.8e-37	-0.128634	0.248	0.425	7.37e-33	cluster_3	Kif1b
2.71e-07	-0.129004	0.634	0.621	0.0052448	cluster_3	Arpc5l
1.32e-46	-0.129163	0.122	0.286	2.56e-42	cluster_3	Mef2d
6.42e-16	-0.129421	0.989	0.941	1.24e-11	cluster_3	Mrpl52
2.78e-07	-0.129507	0.644	0.628	0.00538703	cluster_3	Rab18
9.7e-28	-0.129823	0.288	0.434	1.88e-23	cluster_3	Pdhb
2.08e-36	-0.129851	0.121	0.258	4.03e-32	cluster_3	Mphosph8
2.06e-42	-0.129875	0.163	0.333	4e-38	cluster_3	Foxn3
5.96e-50	-0.130067	0.135	0.313	1.15e-45	cluster_3	Faf1
2.4e-21	-0.130087	0.996	0.986	4.65e-17	cluster_3	Eif5
5.96e-48	-0.13026	0.155	0.336	1.15e-43	cluster_3	Ecpas
4.89e-44	-0.130706	0.107	0.257	9.47e-40	cluster_3	Pip4p1
4.65e-45	-0.131146	0.127	0.288	9.02e-41	cluster_3	Stxbp2
1.02e-47	-0.131229	0.114	0.274	1.97e-43	cluster_3	Wwp1
4.59e-19	-0.131457	0.401	0.511	8.89e-15	cluster_3	Por
5.75e-42	-0.131661	0.254	0.444	1.11e-37	cluster_3	Rnf4
1.43e-16	-0.132168	0.406	0.495	2.78e-12	cluster_3	Emc10
2.2e-40	-0.132393	0.114	0.257	4.27e-36	cluster_3	Lpcat4
3.17e-41	-0.132522	0.122	0.272	6.14e-37	cluster_3	Pcgf3
4.88e-48	-0.132661	0.147	0.327	9.46e-44	cluster_3	Prkcd
1.16e-07	-0.133464	0.648	0.63	0.00225188	cluster_3	Krcc1
5.55e-15	-0.133597	0.442	0.524	1.07e-10	cluster_3	Dag1
2.27e-40	-0.133773	0.144	0.304	4.39e-36	cluster_3	Dusp10
1.06e-43	-0.13384	0.167	0.341	2.05e-39	cluster_3	Rlf
5.83e-40	-0.133936	0.138	0.291	1.13e-35	cluster_3	Ugdh
6.12e-09	-0.134046	0.609	0.617	0.000118594	cluster_3	Ppp1r11
8.21e-12	-0.134081	0.854	0.759	1.59e-07	cluster_3	Erp29
2.44e-47	-0.134088	0.129	0.296	4.73e-43	cluster_3	Oxsr1
1.98e-47	-0.134288	0.119	0.281	3.84e-43	cluster_3	Nr1h2
[truncated: 2,499 more rows]

## Sheet: Cluster 4
p_val	avg_log2FC	pct.1	pct.2	p_val_adj	cluster	gene
[truncated: 3,689 more rows]

[truncated: 5 more sheets: Cluster 5, Cluster 6, Cluster 7, Cluster 8, Cluster 9]
